# Supplementary material for: Microtubules oppose cortical actomyosin-driven membrane ingression during C. elegans meiosis I polar body extrusion
Source: PLoS Genet. 2023 Oct 2;19(10):e1010984. doi: 10.1371/journal.pgen.1010984 (PMC10569601; doi:10.1371/journal.pgen.1010984)
Supplement: S1 File — (XLSX) [file pgen.1010984.s024.xlsx]

## Sheet: Figure S2_CLS-2  GFP
Supplemental File S1. Raw data for calculation of sub-cortical patch quantification and microtubule levelsa after nocodazole and taxol treatment.
	Sum and Normalized calculation is found on the far right of this data.
	This data contains the raw integrated pixel intensities based off of sub-cortical patch quantification methodology described in the methods. The kinetochore associated patch where chromosome signal is located has been subtracted out.
	Control (n=9)															rod-1(RNAi) (n=11)															knl-1(RNAi) (n=10)															bub-1(RNAi) (n=7)
Label #	1	2	3	4	5	6	7	8	9							1	2	3	4	5	6	7	8	9	10	11					1	2	3	4	5	6	7	8	9	10						1	2	3	4
	21704	42617	198412	21130	948153	315726	17971		9249							0	0	0	0	0	0	0	0	0	0	0					94	5002	0	0	0	0	0	0		0						0	0	22673	0
	13278	84141	737	132428	18672	62734	21916	152944	27118							0	0	0	0	0	0	0	0	0	0	0					1963	6324	0	0	0	0	0	0	0	0								2832
	6574	3033	1431	134467	170557	81288	695849	68489	19679							0	0	0	0	0	0	0	0	0	0	0					10114	1946	0	0	0	0	0	0	0	0						0	0		0
	401088	701	588	6712	36044	437642	623416	212438	49531							0	0	0	0	0	0	0	0	0	0	0					401	273	0	0	0	0	0	0	0	0
	335904	79755	166938	10529	2315012	28732	198282	2750	62557							0	0	0	0	0	0	0	0	0	0	0					6178		0	0	0	0	0	0	0	0						0	0		0
	112304	680	5951	13849	116885	158589	16931	1369944																							498	2114							0									26418
	1274	1817	515	96628	509505	235712		232547	56058																						5760	15307														0	0	9908	0
	156880	8746	506748	197561	50115	196305	7660	106650	204235																						5054	5404
	4899	157542			203373	645846	2070073	159511	15985																						405	4566														0	0		0
	28855	9470	75745		47879	330635	270909		56886																																							17651
	125683	1512	65456		112807	337343	1415059	282648	10055																						1624																	10965
	74940	16567					1314996	121296	3653																						8066	2856																638
	33761	38506	25436		10405	90122	196546	1128571	68502																							10249
	12361	15391			5604295	617698	752218	1236914	96321																						103	1568
	17371	45282			4442	268441	572337	341456	125256																							13373
	15030	79463			8638	1178070		7004	24631																						892	8372
	74506	3206			6916	650157		21016	3491																						206	3043																247
	7327	78546			156017	83949		48015	123478																						2116																	9610
	3489	9628	236214	10466	28140	274913		639199																							8216
	400509	140082	942	126001	6826	3826		277192																							8471	2300																5700
	364638	11532	1991	148976	255785	124521		290785																								7894																13235
	143504	14885	143071	7972	1779515	2263		95870																							5186																	2015
	662	29457	2228	7991	3211	21928	91875	163290																								17497
	107723	9976	450	82265	450	275298	825364	427759	20097																						632	4219
	129575	39805	478959	176459	2615		634904	20099	3152																						616	4377
	35611	995			29891		671642		13367																						597
	30404	78765	70926		73271		40966		37848																						12450	3297
	12153	765	60083		235656		11943	130535	42766																						4272	2526
	17408	84362	26091		168643	267905	43566	66118																							6142	474
	20569	4550			1011248	26043		188206	46388																						928
	99401	10943			32151	1154	1925866	1565156	126393																						1012	4681
	18580	545			4129	56215	221863	123148	12008
	8541	11328				370745	1488707	178282	1601																						892	1483
	1165	156936			1013863	53250	1461070		58821																						7825
	378354	16438			53096	106849	160213	178270	59350																							4880
	2222	29532			130837	166840	549256	115947	83012																							2992
	338835	12786			2232627	744156	2542	1034216	22748																						12176
	178011	409			108791	187552	650762	1186585	8599																						323
	435	143			8985	358080		206453	100133																						7192
	12699	34302			500432			32991																							10081
	124622	72872			28388	43502		534746																							1075
	35666	78845			254170	475713	57135	255955																							100
	162139	1878			496	3090	755574	115049	15955																						1381
	21501	149884			3217	1162806	605501	190746	20194																						2143
	12728	6540			21574	165647	692965	144746	14772
	9608	12994			94045	321025	48442	381909																							215
	23276	23458				16331	10076	9696	38229
	96084	10282			9505	283528	68338		111039																						680
	14704	34302			5813591	74294			49047																						1876
	11873	72872			5097	1543	1931330		36613																						14922
	15868	425			141968	184376	231012		32382																						16557
	342122	78845			30978		1428524	170921	18838																						112
	2032	1878			1383		1466061	123975	97236
	17320	149884			468		115552	1490777																							2714
	330480	6540			295847	145438	459646	23766
	203997	154			1825117	6183	665849	160267
	130407	12994			7610	2604			5005
	44080	23458			90891	218334		135408	12077
	168722	10282			200449	27349		116628
	25430				141507	113563		808950	23778
	12435				820745	660870	57534	1125369	54853
	6008				13169	56928	663137	111219	10578
	20739					359827	11566	20098	25651
	86296				1051812		622913	24448	2355
	11631				22110	359810	705265	393264	78465
	15935				137493	6734	42871	211639
	4854				1975586	101544	72489	161234
	328367				17185	638278		94082
	9976				67073	113517	3082	261616
	312262				520067	138726	1657878	118908
	230172				278517	20792	236358	4623	6151
	794				16178	69116	1344581		23707
	114565				37739		1462451		65964
	27228						42459
	165111				118801		474338
	17259				6867		573272
	10462				5566827	29862		91449
	4759				133555	46168		36728
	21894				8144	19067		64910
	106021				19059	332185		1035409
					4054	207789		112809
					263662		37184
					1650770	68754	541110	54985
					223224	272536	358570	102557
					65660	7352	653115	543778
					86586	5908	29589	1076522
					1009784	23913	89418	32564
					180037			27105
							1562078	13458
						43950	188060	186201
						25311	1029413	139836
					907422	10687	1354677	129398
					20583	360	461608	67417
					118202		396243	39583
					66141	2065		117617
					7776	5634
					1890094	69409
					560133
					294203
					1326
					17489
								69443
					18458			15126
					5666008			711040
					157263			49093
					5600
					36927			14937
					248633			24367
					1602908			204933
					40212			784339
					189620			20879
					84670			46925
					1874			68193
					1107857			44250
					149003			87557
					30686			25193
					848851
					168015
					546267
					1777030
					33756
					425327
					10301
					12839
					71494
					233570
					5045208
					53114
					63451
					383187
					6868
					2053784
					27362
					85644
					150107
					902919
					92289
					47304
[truncated: 25 more columns]

## Sheet: Figure S2_BUB-1  GFP
		Sum and Normalized calculation is found on the far right of this data.
		This data contains the raw integrated pixel intensities based off of sub-cortical patch quantification methodology described in the methods. The kinetochore associated patch where chromosome signal is located has been subtracted out.
	Control (n=8)															rod-1(RNAi) (n=6)															knl-1(RNAi) (n=8)															bub-1(RNAi) (n=8)
Label #	1	2	3	4	5	6	7	8								1	2	3	4	5	6										1	2	3	4	5	6	7	8								1	2	3	4
	48374	204947	12835	361403	473460	16056	90657	2662775								0	0	9837	3310	4072	0										105	0	0		7018		40948	5845								4751	1775	0	0
	77518	11260	62616	192465	70460	4392	46636	23619								0	0	11597		22371	0										7200	0	0	11935	12261	7082	11584	7533344								81	11029	0	0
	208260	116189	8036	121230	201285	35378	534936	9842								0	0	37388	673	13085	0										3522	0	0	3683	414	6435	29852	92727								2305		0	0
	41910	28167	418240	30494	52402	127933	8457	68611								0	0	9858		5780	0										10711	0	0	17056	6258	2653320	182596	22977									5081	0	0
	25091	221916	440	65087	63102	10228	431186	2698								0	0	21523		12138	0										2073	0	0	8139	2116	8100	3055										10872	0	0
	145656	354221	435	156759	221104	63064	60882	299268										11802		16597											485				13527	34798	62720										4796
	24589	895040	9940	254619	503193	2553	21114	590										20876		5295											8023			8825	629	4868										1789
	17047	458461	47507	30792	6076	1473483	10699	1625285										12115		868											3371			12962	2746	3813	13934	7593								661
	126129	1003	210805	6849	1035689	2916	134665	187220										19394		9691											707			27144	11489	776	41391										1435
	48775	206729			684257	364734	31451	26533										14851		5116											7841			8729	6146	25036	137364	81250									4049
	17611	28062	198043	220837	51486		79679	30130												13317											1439			2215	4734	6591	109532	24012
	60880		3236	208497	545837	3156		7971												11215											2290			2931	1755	4435	106829									2413	3296
	106697	255347	157982	3013	128809	8910	3621	12020												5777											7343			3744	11458		84739									1567	19743
	389727	1611269	14961	134275	25852	6865	276	1334830												20930														16579	6531		15044										11356
	82824	11642	450441	13783		2855	562	36823																											635		260001										1116
	44369	9242	105095	340699	2956	22331	1497564	121967																											11395	11201	1440	9127
	59508	31833	18633	14753	418609	33583	729715	159803																											12866	6535	8663
		13390	1323	43888	907079	947	154634	8121																													50485	81028								2743	1854
	21057	14262	129774		2531324	115007	379840	49775																											572	861	3671	28773								1869
	371767	2978	15845		12218	12674	13299	58259																											3919	5649											20445
	31071	246634	86148	19429	54231	62413	26875	12185535																											2128	17659											5913
	6732	367108	93412	359792	198488	181498	100376	1174																										9939		3922											1174
	29417	301332	283	165327	815125	47384	3620	2477																										2446		5743										260	8104
	35287	24258	1772	100018	60667	1619		14394																										14154		23648											2876
	8707		7007	23426	1144183			15805																										4144		5256										3393
	715500		2276	92798	328850		97521	10977																												269	30266
	16897	232076	7309	118086	9524	14976	505104	9970																										5930			25799	6620									3344
	6783	9979		76138		2584	401555																											11604	7761		8773										7823
	28077	29999		208375		23499	834	13513																										25318	6308		162156	64627									703
	7885	118242	16523		396059	146040	56555	12378																										6971	892		59570	19968
		201627	3741	235274	190697	374	22858	12212																										4610	5449												2880
		342135	61089	174562	216825	8868	26741	3648																										489	5551		8679										34720
		747689	428890	87148	76586	51845	209340	1208761																										16418	852	9411	35516										5362
		382664	13016	3575	68369	1446011	61948	9387																											5412	5691	138247										7529
		29612	226220	355703	4082	4732		3599																											11986		97163										1269
	91180	106471	46867	30461	353025	349241	1462584	33104																											13214	2087	80836	3574
	64535			35035	118978		726874	590																											3748	1088	108491
	187500	244450	211014		1054678	44029	5359	13361																										7077	3759	23083	13373	88249
	37880	1085991	158688		522481	14002	151017	11813																										6589	2941	3577	258681	12444
	130786	18642	10445		10633	102775	335442	5643																										7097	11149	4598	2888
	22189	235859	450511	8088	447255	153420	25578	3625																											1813	14768	46604
	17381	6949	125764	537147	119546	6163	108187	5590																										4292	1900
	64181	35444	24656	64078	167986	51206	3903	5480																										5177	16010												819
	35383	514297	78310	22220		60565		15639																										23186	18760												2452
	106379	296598	9116	87281	4248			34437																										3677													9357
	4581	12298	89973	127751	421122		83376	2412092																										5203	2865		29449
	93031	14420	86839	222374	23116		38495	18901																										718	1993		6456										1036
	19312	42443	29051	17305	3097799	15328	336945	134838																										15928			28105										1160
	79233	194377	2764		3420	11297	440286	10931																												7567	171436										20491
	94780			92159	26832	27865	265	10331																												4194	724										765
	204032			163306	695103	129459	41885	20367																													60312										525
	83913	129483	370361	28714	204067	12731	54845	9456																												2782	9044
		26041	7473	369645	1069458	55773	45397	6092																										3779	8037	6364
	27032	1134	45672	19975	300942	3033	179105	448832																										2440	8797	5387	41783
	302024	133319	1328	24007	54465	1779365	15603	45733																										5791	5729	4565	155978
	45530	20700	15230		8165	3153		480641																											9263	7182	99556
	39125	332665	40592		11304		3965																											4098	7078		54304
	857	85405	187770			1820	20280																											3000	8916		82561
	857	6781		7834		13726	681548																											2589	6672		811
	571129	805790	231165	478092	391491	56167	634984																											19518	19234		7327
	18145	524611	133323	64863	200167	196089	634561	2821248																										8342	6108		275005
			10279	5164	321591	94400	69996	9331																										1610	2776		2591
		132325	430353	23592	33652	4258	116510	21115																										1968	11383	8603	41081
		8339	129222	21074	123179	68953	293154	4366																										10869	1179		2820
	7038	275148	11753	115972	135560	54985	36095	7989																											15806	4241
	26109	1667320	23606	189246	972169	682	101729	99204																											17039	3696
	41518	26278	15751		25511		7281	295012																												10059
	143664	4721	15871	10407	366316			1817844																											1986	3205
	37038	444230	7420	77314	97805	5254		7256																											3890	11432
	141469	255323	94732	145249	497911	3613	83274	18393																											4429		34944
	62304	36006	98433	29728	261078	12879	39724	4792																										4124			9589
	19501	162156	3143	354029		13265	458549	187715																										2217			20017
	28803		3464	15441	18218	117772	334935	11146																										4820			208397
	65011			19174	405618	58089	10225	1370048																													18214
	60530	110637			2864251	1115109	56617	2949																										3150	10613		53404
	148393	20533			24764	8067	9732	30097																										12855	8039
	21233	82866	10871		206150	353707	4741	3525																										850	17467		9039
	223553	60338	42801		212057		131870	60544																										4748	3817		27750
	79259	332130	563	5805	253726	6118	3943	191949																										1537	5399		166122
	54516	59284	291848	407456	922427	2485	2531	8655																										7130	1761		102415
		11039	5247	58347	214538	64099		20561																											2049		63506
	21910	71386	32725	7043	56865	7529	624721																												9577		93875
	433730	765537	169957	31948	6848	176541	585100	22982																											5431		1026
	21490	463036		108222		73644	676686	4962																										2327	20959		12972
	71072		223879	6961		1176	110613	73996																										528			241026
	543785	280569	135942	158284	323681	44327	239185	2350																										3424	2377		3384
	3618	88320	7158		293645		31493	3266206																										7919	937		42240
	16995	1376745	437935	11533	228518		92047	8659																										4018	2742		629
	867	6589	123468	64134	1098797	7335	13034	6973																										19080	1154
		353469	9809	120627	361217	6655		1162969																										7004
		313468	18081	9388	601752	4382		19252
		45293	152331	2449	39907	2754	95259	3668																										1870
		79131	12687	293825		99335	468403	1188																										9256
	121205		70609	3715	12152	38050	275490	15556																										16556
	18787		18192	8417	334092	957358	51607	19254																										2284			29405
	137576	69065	16207		2866554	8763	9476	2358243																										12329	11078		21751
	51728	42182	1107		10015	322969	26569	20229																										6165	7747		183513
	83828	76133	3846		286684		201214	11844																										4224	27054		5186
	16050	12247			211731	707		6527																										8770	3079		60213
	6434	237294			172265	64290	621878	6259																											687
	138867	78447			1015425	10469	588953	7781																											259		4964
	17326	11854	7545		209024	121294	541119	146894																											5721		33151
	12452	51673	64876		22470	58000	110528	12937																										2444	9533		116725
	99554	337776	281596		3878	36186	64533	416960																										2342	283		103968
	161768	756402	169197		6338		185291	5949																										528	15254		53597
	95886	199212	34132				10644	6051																										2408			86668
	10800465	74683					18291	443189																										3222	1376		2501
	312514		129331		315918	16056	74684																											3090	3733		1476
	52046	45282	222961		187732	4392																												26855			5474
	2697	1090250	2865		2188	35378		2778598																										10184			207875
	7880	10078	432112		230228	127933		38315																										17668			27772
	44511	264356	583		19809	10228		9366
	560198	305645	110207		870585	63064		129525																										13201
	11660	14743	10173		372224	2553		281987																										21299
		69738	137497		427295	1473483		2980																										5627
			13340		10255245	2916		1909080																										8462
			16825		74987	364734		205833																										4080
			8144		272623			1313679																										7488
	1778		63979		1113	3156		8638
	26570		8023		474796	8910		54028
	18245		9523		1654460	6865		36433
	133088		3003		150213	2855		151842																										434
	47557		2491		118045	22331		19514																										1772
	69390				270569	33583																												426
	16013				868268	947		63237																										20887
	206665				89513	115007		13069																										4844
	17718					12674		3113937																										11964
	14465					62413		1193006
	180103					181498		5455																										5805
	98787					47384		25607																										24149
	262272					1619		6919																										5785
								2531948																										4338
	33752							7213																										4981
	10703							132408																										7467
	12897							4706
	43912							8079
	445759							386499
								251295
																																		2978
																																		387
								2619898																										1931
								184921																										14551
								1902541																										5766
								181469																										5881
								1391284
								7376																										2970
								220447																										13944
								16201																										2096
																																		4562
								10403																										2332
								92536																										5105
								2973154																										5979
								1153912
								14189
								2595300
								154621																										2874
								337384																										844
								280804																										3425
																																		9842
																																		12148
								2425836																										6254
								202224																										6202
								1951956
								209224																										5314
								1367179																										10458
								190128																										7382
																																		6616
								85391																										1921
								13552																										13205
								2843803
								905538
								22383
								2646662
								3753
								72004
								386221
								278743
[truncated: 35 more columns]

## Sheet: Figure S2_KNL-1  GFP
		Sum and Normalized calculation is found on the far right of this data.
		This data contains the raw integrated pixel intensities based off of sub-cortical patch quantification methodology described in the methods. The kinetochore associated patch where chromosome signal is located has been subtracted out.
Label #	Control (n=9)															rod-1(RNAi) (n=6)															knl-1(RNAi) (n=12)															bub-1(RNAi) (n=11)
	1	2	3	4	5	6	7	8	9							1	2	3	4	5	6										1	2	3	4	5	6	7	8	9	10	11	12				1	2	3	4
	489252	1329674	24373		757514	24162	190687	68305	156447							203292	0	70956	1795	26940	147932										257	27992	64506	6713	164	1902	8458	23387	142636	5011	101918	4625				13109	129226		1666778
	76142	118684	386500	1278323	2425	586489	18406	20358	4698							86773	0			82018	36999										2757	1040		1051	153	3575	145913		15312	5237		4654				176376	88532	293446	183183
	155945	203394	42614	1868988	10092	71504	95974	35131	13110								0			21363	202818										218	1724		15227	1289	1949	977		24536	16046	9638	5977				65997	17417	12800	12973
	577015	557257	84561	75109	253226	122239	20123	181804	250963							50272	0			4083											1536	61499			24544	5776	40735			546	166661	3006				25190	33238	28810	338161
	785236	117978	42510	929065	90693	473302	15246	61261	3771								0			18689	76097											17879		16973	1074	2780	4973		175326	77654	4639	5899				85549	51942	105517	13134
	227015	1300	62356	54405	339310	184262	43596	119256	920530											4041	2660										15016	681	68194	8427	5752	3707	21395		273371	1622	26620	1419				197102	202396	23158	136604
	42265	93350	48972		599	389047	563224	3814864	18160									74242		16054	186924											231		3378		3814	7059	22027	6176	4686	9174	186				191509	366153	113083	79050
	48587	184406	5230	166765	920		1698	575012	957							169281				13296	125055												264	22963		96	2622		29555		5705	3544				356867	181002		48135
	253875	116367	48658	37179	52844	30414	121042	165021	9091							75103			1351		169776													18946		1263				818	147824	393				1740	79725	7624	7305
	89524	109372	167049	2696194	508	369142	19165	1107142	41533												90430										1882			17287		4525				274	3254	2857				17484	127495	36048	8148
	678174	662976	37409	67538	508	88771	24268	252557	350599							76632					20859											27182		32518	26331	1594				5687	4791	2192				1126		107000	2148
	266274	24445	22673	118249	8328	809256	171832	747910	7449							6707					16030										13058	499				2130	4997		149960	121234	259268	7410				1338	42219	107940	6374
	7233	246381	218095	285339	906727	4374188	483134	2848817	478089											26362	8078											238	855			2021	114753	25017	15195	281		1468				10593	203925	50178	84412
		15612	17771	22036	525509	272298	358537	14147	711412									718		86243	10838											62651	56791	7905		43027	40146		24961	1132						13713	518103	312429	8106
	145731	333911	25614	859		3393	25742		84907									54669		17717												17548		18924		3494	19998			8975		93				9326	40042	1624	329730
	37845	1143305	83003		207852	256298	57119	83949	36234											7308												1092				2990	1588		172961	277	98938	893					29291	9034	119931
	1393418	209373	92701		5906	11950	27625	7244								128742				26047											1238			21669		188	6695		220319	10587		2655				61873	222642	6498	529119
	172955	3413	100518		5567	17687	5423	157345	90007							74109			2743	4403	170011										635			13849		380		29612	1386	11139	9067	580				6793	8183	43972	107801
	146558	2648		1277134	1220415	200873	2417	672048	5072										250	16835	110313													3459	30518	2769			32305	552	155689	94				172593	55283	6401	167375
	99265	199987	11489	1875498	123308	1679	456942	93204	34960							33953				10878	218171										14636		52733	555	880	6014				17073	5929	6967				619763	344666	49634	6148
	4438	126014	107001	75335	2672869	9027	85857	544943	28221										271													36875		16712		3617				12021	30216	34772				17867	29938	127261	68382
	222792		160692	73280	177776	7713	119482	176129	17676									342			17989											36076		16555		279	3416		145756	9984	8905	2600				3427	840521	30836	224792
	185252	80979	115026	877516	9839	111857	20937	3154	15161									69287			140060											494		15135		300	114081	34589	22574	14252	5984	478					569306	14419	120103
	3181246	46093	3300	198504	6453	456134	127240	660859	411428												26647											271		31389		376	3251		15970	3318	143014	595					64795	85310	77871
	104365	704305	36588		3309	421103	132536	12897	334388												197681											75670	67350			4725	21159			548	5664	5362					753598	18871	12416
	5943	360863	828	43936	764491	148479	74873	164404	37959							113581			243	32092	124984										2247	9619			36476	3802	4841		157048	275	6449	979					56063	24251	188611
	63184	151208	2375	9879	459	43617	241568	72870	337615							84065			248	98907	120570										790	236			3746	90	20262		266916	863	266044	1758				11440	265004	9368	112640
	231681	11259	6072	2704352	42212	8682	89800	528835	133290									66699	511	22886	77337											207		4807		670	8422		272	108511		401				149361	21346	21139	51773
	3090743	373010	19901	71428	215438	52925	200872	22099	42935							11363				22619	8945										18803			21748		1317	5384		2852	2388		16782				63188	1275	3661
	24235	132152	13389	73200		1020908	181926	68926	7930										243	7726	8156													21068		4510			28777	879		403				24170	19708		97728
	979	1038203	950	14668		5392	149562	16355	281452										1258	11943	3606														41343	383			1763	275		101				94752			13664
	235576	151109	26699	338401	774894	154449	30388	1786511											1238	11479	5515													11843	1789	789				836	102438	282				162351			3277
	981	169032	13570	1019	7481	10760		588559											488													1996		14569		282	92011			277		373				254100		274879	20908
	5311	17215	57796		262124	121662	79455	110187																							1668	47553		14372		417	2653				9334	1944				189894	79266	7723	455110
	43493	235030	47535		100207	9306	83503	307859																							349	79409		13132		90	1618		150452		148076	279				86640	93293	33219	294901
	17780	305701	47228		305443	177077	99580	27664								123111																8872		30024		1484	17278		21285		5139	281				21398	29631	87361	84396
	440618	21497	193483		74935	19470	127884	8207	211447							96991				31330	185403										19271	1180				2791	2144		10630	3283	2526	630				11562	31899	53919	86849
	28661	75758	95960		10097	12096	781859	528041	282333											100487	202815															5134	8036			3833	7306					9105	69932	120559	680547
	980	2314	213445	1176548	884087	360552	151483		18341							24167				19300	198807															969			141191	7083	16081					38427	28699		470509
	979	103759	324227	1890001	437147	7914	96229		5108											34533														7037		3953			289253	969	5826					9977	185592	11110	83053
	1130866		98336	9328		43423	31031		37495											7111	7494											44600		21229		1025			2709	3703	135186					3482	416138	50750
	212022		45759	47981	10681	19204	86605		19704											17336	7675											384		27214		2587	622		30010	76364	5359	3009					23536	114630
	685218		715911	818147	207088	8967	1863168	66988	1042847											9887	32612											86779		15838		93	4094		1654	3101	5679	176				64438	185681	93519
	789956	1312238	85249	60852	4616	9459	6425	7643	14454												156008											4680				809	550			3061	7787	732				10226	79100	233686
	1030864	124848	44135	40854	1163684	5657	12642	36444	4780												129943													14757		10786	1917			4918	242564	1975				135752	119589	28467	1476081
	77511	209233	39952		117541	2582498	12700	163706	16949												171586													958		301	76382			2091		2687				656118	176405	3283	195354
	12712	518539		56349	3264	8672	5269	59996	626084												135432													13314		495	2886		147523	724		3248				12826		1938	12075
	171740	122714		6629	207292	125738	96264	173197	329369											396	1522													13570		1207	20513		19395			1316					187965	4247	258034
	40605	1300		39445	2598547	14893	1094596	2887113	15046											33482	48382													38115		381	2409		4366	4673	99237	265					4894	5564	18814
		32810	15736	2693131	7682	2056	218175	461759	3392											104263	6741															100	9923			121623		3521					28658	39079	99976
		157685	373104	71935	5464	6033	175555	57355	732092											18034	66839															6246	5148		147116	1276	2959	359					184562	36531	118661
		48168	32371	21365	292710	42615	134731	1701276	66020											30208	9357													8157		3095			262100	6925	7245	3162				17297	234957	95135	11105
		74033	74131	74071	21054		2443	816882	26865											5465	3188													28028		4559			4769	11147	16286	181				129706	10902	40498	5305
		116185	41512	296890	13713			500873	99263											22889	3471													4254		100			25208	10663	152172	545				63303	25405	85454	12582
	579505	543846	25410	39662	699905			1826770												27674														47179					5069	5930	33248					1844	19343	16970	13431
	720977	19876	61222	2918	13222			3323474	9048											11122														22979		2026				8249	7667	553				19030	613611	13843	7806
	190041	13482	53106		209036		143906		43831																											2290				1548	2527	1980				85280	28274	12745	58988
	13333	246987	160025			21282	4963	80550	31021																									1866		480				9305	137111	97				386037	636718	6732	301763
	863998	25661	32095			283528	81706	57563	18649												197026													10981		184				7611	676	1657				160234	698134	32842	348119
	1722	327828	11426	1239673		62280	9023	203764	801												184104													17468		286				660	23272	1909				16382	49340	2383	127032
	26252	45090	196774	1910097		244090	40846	346630	375799												211914													34019		3469				323	8300	3461				48321	259445		81363
	69973	195262	61691	32897	820465	122340	456498	51215	238113												48481															1334				648	220621	552				50508	5946		368203
	186419	1091674	113730	9815	312871	475657	58842	208037	34969												19739															2565				340		6716				15710	1087		363
	107753	1321	102630	9334	6937	13664	19117	263189	122018																											5435				2033		185				4120	13251	263100	5088
	304489	102251	83700	862398	2277	188907	182789	583247	50228												87286															2734				114839		30630						7936	76039
	2423585	632406		58198	483305	380907	165819	60343	352503												43467															5870				624	92602	3385				59712		25694	68493
	43845	62859	37779	39582	39752	33837	321464	508683	888												173314															99						667				5549		53006	121344
	11774		141264		884535		17774	20638													206231															91					6023	93				115144	63040	65113	436148
	141068	175551	872	35447	518600	82586	153892	46275													167169															92					10071	182				539161	84694	115176	11009
		132231	115187	2845580		688184	36232	61462													141454															5451				5368	626	1042				7459	32196		110077
	55555	90689	32059	8356	5287	171279	20153	5838													23917															858				26891	6510	689					22899	4690
	146579	125114	2221	67044	220046	3560	780	463866													18125															95				5225	13260	1157					45357	24590	75645
	242281	361708	12740	81417	1204331	4639357	936	1669083	218185												30335															1854				290	174870	180					52440	85903	12572
	89935	1497818	24632	15990	4939	211139	434097	32071	216699												83738															1724				78684	56811	1782					168929	22866	88138
	225077	127786	4341	289566	1584	13351	76191	47967	22161												19311															103				579	6191	19198					404536	79033	348
	140066	220381	3893	37635	7551	99007	101933	245410	42190												8301															93				1213	5312	1750					31493	2029	14380
	14519	9454	28558		319000	66068	17267	733552	19671												8387															90				1472	5946	3593					168066	194285	457721
	3249595	203104	14336		2337687	4778	197981		1059990																											90				1437	132640	558				18429	127191	3031	283986
	67745	312430	50019		588284	16921	129518		11854																											95				5550	6839	176				119875	5403	1622	87268
	1839	107816	191147		5929	43660	217683		19823																											562				123649	33004	537				58091	95582	9822	493005
	242481		40604	1157589	51759	138077	83217	135303	30085																											1130					8261	180				30294		33511	691422
	3290205		36473	1499995	6966	23013	190471	20840	185696												139928															474				9934	230744					76720	26837	30423	52905
	7713		95497	3140	7021	183687	74782	17441	900												130077															1601				285	708					294537	188892	81418	75045
	204079		204747	32051	287119	8981	90566	146094	513189												198525															654				11692						121192	471491	41946	349
	7500		334643	773361	9928	1891	134165	49153	6504																											5291				21092						19264	1356	48445
	8250	130058	115205	52621	202731	107902		173924	27776												15684															361				13070		1446				85112	228119	12860
	1243267	1492127	728200	66741		473621	31328	2879244	657662												136794															805				2945		749				65690	25290	21506
	1276112	226284	92572			23545	83290	825200	1931												98455															3189				291		288				1480	3451	10680
	46875	111099	29970	30780		134206	64968	12116	65455												181452															381				10391		567				20567	15698	2897
	3681	615792	36631	40425	328623	1465098	94335	14669													110625															790				871							382990	20243
	115917	21738		7563	472305	7294	117257	1579835	61312												70960															276				9210		555				59697	33410	2458	1510834
	2138391	37120		76207	359331	42436	644093	763698	9033												88642															4229				2847		285				3036	487192		165970
	283916	3562		2402706	107761	173431	145594	273664	35889												11873															5598				2483		263				113017	66235		11187
	18127	17963		86299	381342	14828	106230	358013	16409												9932															3617				1337		1356				526763	552437		241963
	39942	193724		340068	1881	10046	30723	3116507	203029												2174															2094				1112		3646				5504	181063	250706	20534
		98881	13608	5546	44163	311751	56818	3429	215332												8668															2794				303		1644					42194	6675	24033
		119674	351760		881660	161861	1652945	81143	385465																											1823				112871		96					265345	19406	91148
		403148	80730		430748	110589	2062	36551	3724																											967				1800		28925					14662	41935	179447
		255580	19897			344464	97804	1319018	45659																											3967				334		3331					20164	65806	29385
		23627	35458		165246	3008	924161	6196	55683																											694						91						119214	4593
	565017	316101	54250		3531	40635	127299		336453																																	475				22595			12121
	713300	21611	25046		826500	16165	145837	214952	16726																																	382				113736		8563	18295
	122943	912161	7136		503729	15549	112439	61889																																8058		93				54702		21698	12686
	28731	205672	47306		125223	7155	31070	418785																																19008		112				29705	70211	78951	495801
	1011346	117939	155870		2781	5021		196044																												5551				2892		91				64170	91721	68925	382267
	12167	537383	24015		280408	14833		429015																												96				74927		8964				199959	36534	37046	122726
	210383		13419		2749701	2860044		633573																												101				2840		187				128335	34836	231896	308510
	19284	69881	200066		11467	12293		521793																												1025				2706		91				11247	52076	1621	1843
	273760	98859	15433		7230	100133	121726	21194	160118																											2270				5344		2096				120103	48397	5768	1333
	70581	1191	16107		313822	14362	2386	47176	182307																											2898				1278		2539				75204	149932	2861	62423
	10752	134690	145405		113874	92542	103369	13603	1639																											5762				9012						1920	443508	37422	68770
	871728	108127	64674		153326	855	4705	628706	8146																															124550						25857	46038	9265	102838
	26724	131941	93361		728221		42984	1742032	36714																											1782				294							9635	29281	334139
	1619488	265519					401994	85490	15907																											1282				853						51582	140898	88036	5218
	34306	1523845	140146				51141	9344	8038																											2011						11591				3712	116547	42051	105320
		125525	3956				21582	293381	993810																											2253				948		1289				96244	14326	42371
	131715	38211	110105			24476	185727	7997	13546																											850				7660		264				247	103990	14065	107662
	16056	237546	27020		691774	277794	188381	10989	231024																											3472				12044		371				552831	27641	36636	87979
	143262	266937	943		347402	66061	265937	755194	4543																											472				10220		358				4716	153560	7813	99493
	102170	9794	2993		6758	260596	27575		8288																											4199				561							391739	24264	11003
	278637	110169	27040		82113	121835	22680		612424																											1565				8379		92							14251
	214074		2918		446308	464606	1127		25767																											389				13543		764					21303		574136
	126050		3031		6766	197234	116869	193969	3376																											484				2358		374					222240		372642
	3614266		23587		50257	13564	1942	25335	750450																											415				5584		2504					106261		482740
	113799		15395		928679	37973	24481	173724	5447																											521				14558		88					282463	238590	804113
	79113		44338		472719	383834	401965	53009																												313				7507		362					31316	4425	68467
	2302		178254		4317		84097	192578	10364																											2116				591		1734					391087	18727
	249579		41753		30745	45271	19660	1050	40653																											102				1401		29027					241437	32462
	3362005	137230	93059			83832	115893	25607	38691																											2199				297		4313					406262	90322
	4104	1541817	29366		188878	4472869	205901	918337	11634																											577				107271		711					197612	125633	1246127
	168513	89376	291914		991144	764574	141870	10463	47559																											3917				846		185					37629		174326
	10421	170039	191697		460946	86134	90243	2775612	1629																											97						14532					236411	22275	11582
	5683	534459	544744		3957	187553	193827	642194	163288																											220						90					14865	1823	267464
	2863	17998	137913		268684	42903	183502	6480	253013																											7792						179					11113	79273	5760
	29203	19147	100286		2539819	54238	193135	380160	39279																											101						1669						21537	70539
	1211830	7603	32027		1667	76785	155591	1394965	25510																											3909						1995						238202	66377
	1149636	58321	108867		7247	96259		13411	20673																											7338				6513		1805						4072	288555
	43040	340160	33260		123401	2620	30702	262874	321982																											498				14489		93					56365	45577	12576
	22590	60554			309495	25179	74492	2930727	8287																															4660		92					171564	6086	439394
	3003	526600			176560	192309	106867	78540																												488				72600							78139	31520	456791
	2252448	27134			627974	109726	98015	1302213																												1008				1810							12913	141286	84162
	261104	258387				1671200	117971	25276																												1927				1776							137922	10050	312288
	11140	23796	14836			494746	469641																													96				3009							58014	3445	7172
	15034	310629	346934			9976	143360	180668																												1175				8786		178					311081	49839	4115
	39258	25646	78894			142538	102604	65753	175161																											307				6968		93					34282	3534	104556
		870359	9268			4643	42194	489368	178479																											95				129314							168889	20693	95234
		193152	45361			11197	31632	200664	1710																											96						267					57729		233022
		555689	57348			18278	192773	582991	7220																											738				3022		810					15448		7381
	483071	111213	37262			193627	1050504	639141	36562																											403				273		2706					82866
	68175	66663	48055			540	2712	558478	18125																											2435				18783		2957					414166		134216
	327583		155945			17280	123544	43049	901729																											589				10462		3003							35289
	314839	90260	19046			257629	677106	4730	17978																											102				5065		1109					30180		87818
	108261	134562	206571			178324	72322	7769	155956																											2933				19566		85					155557		67696
	976464	106928	14830			3216	124601	590711	7497																											2323				319		26252					222694		76102
	7882	124517	3038			90326	111117	10772	639307																											1417				4621		263					75009		9920
	69194	339589	67763			325358	20135	1614926	30300																											107				8351		1200					128055		16121
	190749	1620780	30410			34156		9260	3917																											4914				1413		89					610183		513238
	67306	137731	80759			7948		37189	918875																											4303				1373		260					767315		374424
	964501	62619				22625		354913	5453																											403				1658		757					34018		461725
	24110	230115	90759			14615		791577																												94				304		10873					243444		842675
	99397	251771	6391			27861			6383																											200				1571		712					16511		65814
	1906051	7796	114918			708	81161		38283																											456				107274		1431					17901
	31098	102391	105975			10163	91994		44651																											8122				3285		3977
			1001			2766270	4524		20771																											626						3417
	115131		11962			49789	43695	107528	29965																											2585						86							1434058
	9655		3884			6265	278583	21097	204459																											94													159276
	142147		38339			84219	17070	3849	197761																											2846													9955
	103082		5971			99819	177491	1120	32248																											100													360448
	202341		6491			6382	17215	186746	11472																											588													62693
	205592	73453	29047				156522	61928	328668																											8123													5232
	116222	158978	15024				169675	188148	50072																											613													310295
	240391	1603357	41838				24042	721858	762																											2036													102003
	3221342	198663	161948				3444	17742																												103													14132
	80109	76221	41470				56089	40821																												97													43455
	249477	15269	39337			22170	20390	639183																												205													418036
	25765	454026	81693			76184	295162	806174																												200													488898
	2967055	1213	202192			268446	81345	1452522																												434													91282
	9983	16383	281910			246478	24140	21293																												728													404008
	105192	164298	93123			123683	111497	354226																																									8387
	33628	77449	140783			486088	211030	1522196																																									2900
	40420	118382	496440			177299	144498	1872868																																									74676
	673331	14035	26409			21843	87970	2695873																																									96748
	30073	504800	75747				88417	16634																												4829													219206
	1274705	99635	25486			28530	203231	82892																												54036													6061
	43444	261493				351669	174380	38787																												1676													115015
	40385	318149				585541	107510																													90
	178052	20393				81689	166258	184273																												1921													63868
	1946987	739347	23208			4562365		65085																												6524													52974
	121753	197687	106519			178437	80872	470273																												368													26993
	104004	3251	315808			123693	6946	188640																												184													101635
	17285	120914	18328			52692	124384	571752																												1809													8063
	187004		56895			54373	102375	556751																												5806													15318
	29467	77078	17466			68187	123313	551234																												89													533002
		697437	51784			541	308919	10500																												742													262558
		65631	146867			196612	145643	54605																												2722													301823
		134203	13625			19015	110513	391970																												283													710758
	10232	112227	201610			2207425	36128	23496																												181													127911
	577737	365007	10140			12588	12118	1705986																												88													64557
	84607	124573	85607			108759	786248	512174																												1422
	273751	234371	23801			490143	129892	45351																												502
	251833	787535	61465			136992	113980	749174																												90
	114357	130788				1584	516969																													201
	958912	54688	8668			5421	113856																													624
	7634	35586	130886			112704	25281																													275
	19580	194242	802			15553	112800																													364
	81592	196543	65216			215893	3427																													88
	185030	101358	68199			162698																														531
	72325		986			4915																														177
	945509		3110			55331																														1282
	30270		14873			317170																														632
	2476830		13945			83616	41568																													983
	43251		3379			37964	97712																													2686
	83044		4309			14916	579																													88
			10566			1103	1126																													90
	143062		25083			1612	31110																													292
	47258		20086			6398	283449																													2790
	124563		35183			15231	188594																													1368
	109006		26028			11402	16338
	229989		138771			1165560	580																													369
	137087		89738			12419	589																													88
	257810		27276			1412447	55308																													91
	3190676		240416			133246	2671																													771
	10828		210698			218606	20705																													601
	76973		592232			24880	157434																													653
	268851		88693				20863																													277
	3552371		122429				23720																													88
	15639		108150				164899																													93
	4125		29002			37222	94062																													2644
	73155		34479			19851	13409																													4522
	1652					365426	120578																													2047
	48640					303058	328180																													1008
	656261					122760	125510																													11138
	12223					493287	86495																													2760
	1270997					170722	215715																													698
	13867					15603	190900																													286
	32413					4304398	95440																													2016
	246266					335411	198755																													88
	1991479						90952																													107
	132185					1240367	529																													442
	247528					103899																														90
	11620					183744	119658																													356
	45974					37691	110306																													270
						21613	146748																													854
						16363	153754																													1013
						66862	206774																													1454
						9163	157629																													445
						149766	36551																													1421
						642316	539613																													1146
						16040	68626																													1352
						151493	8519																													1350
						1305104	107334
						504168	317541
						186052	140769
						4209	91238																													80
						5676	25008																													418
						15191																														2535
						189888																														1274
						215579																														81
						156289																														80
						28546																														80
						455327																														51825
						109205																														84
						6177																														82
						18239																														2710
						2572																														1698
						19941																														324
						4006																														1108
						17983																														3759
						19354																														666
						69713																														83
						1050470																														3456
						1494399																														87
						10180																														243
						48909																														252
						97786																														1948
						10156																														161
																																				745
																																				243
																																				4081
																																				967
																																				274
																																				568
																																				164
																																				1179
																																				411
																																				82
																																				243
																																				2508
																																				80
																																				1394
																																				1921
																																				597
																																				267
																																				956
																																				512
																																				854
																																				163
																																				3930
																																				2664
																																				331
																																				88
																																				86
																																				84
																																				4334
																																				1154
																																				4519
																																				9442
																																				80
																																				80
																																				80
																																				80
																																				454
																																				8967
																																				520
																																				87
																																				85
																																				84
																																				172
																																				166
																																				1915
																																				337
																																				81
																																				1082
																																				818
																																				80
																																				2722
																																				80
																																				83
																																				1591
																																				83
																																				1223
																																				159
																																				1503
																																				3109
																																				245
																																				241
																																				963
																																				82
																																				52888
																																				7587
																																				4016
																																				79
																																				509
																																				3008
																																				81
																																				313
																																				441
																																				78
																																				1344
																																				1836
																																				677
																																				2961
																																				1703
																																				697
																																				744
																																				248
																																				1610
																																				714
																																				81
																																				84
																																				164
																																				82
																																				81
																																				3346
																																				1000
																																				77
																																				1711
																																				257
																																				161
																																				91
																																				1214
																																				977
																																				689
																																				85
																																				198
																																				77
																																				79
																																				81
																																				1111
																																				2066
																																				3177
																																				1167
																																				80
																																				3735
																																				2546
																																				1145
																																				547
																																				233
																																				80
																																				169
																																				1764
																																				893
																																				82
																																				768
																																				87
																																				167
																																				1046
																																				506
																																				3814
																																				78
																																				638
	93152524	45856885	17998693	36698426	42926398	73303198	34799119	86853160	22287856	0	0	0	0	0	0	1358142	0	336913	10639	1063446	6567844	0	0	0	0	0	0	0	0	0	94361	655157	310693	748161	174059	760613	849309	134632	3188657	2196826	3670431	420296	0	0	0	8959472	22224772	6903307	33882735
[truncated: 32 more columns]

## Sheet: Figure S5_ROD-1  GFP
	Control (n=5)								rod-1(RNAi) (n=8)
Label #	1	2	3	4	5				1	2	3	4	5	6	7	8
	1249856	2752172	4444198	1574449	4133559				6606	75414	9288		15	2207	4724	8596			Sum of Intensities	1	2	3	4	5	6	7	8			MEAN			MIN	0			NORMALIZED (0 TO 100 Scale)	% Depletion
	1239962	2133568	4046075	1398594	4103060				6040	74762	9127	4757	9	1795	4417	8465			Control (n=5)	12455930	20625972	44993098	29066026	41790544					Control (n=5)	29786314			MAX	29786314		Control (n=5)	100	0
	1181209	1754117	3479367	1392326	3734144				5332	71088	9110	4381	3	1727	4001	8204			rod-1(RNAi) (n=6)	71390	912502	296947	60403	51	20129	35006	82041		rod-1(RNAi) (n=6)	184809						rod-1(RNAi) (n=6)	0.620448	99.3796
	960241	1416828	2571394	1373730	3391601				5317	69671	8259	4044	3	1264	3036	7328
	872957	1178107	2043640	1329163	2919352				5136	68424	6907	3467	3	1172	1687	6977
	570093	917969	1397085	1157555	1460283				4890	67522	5551	2738	2	777	1443	6808
	530269	881446	1237787	1126969	1376340				4713	63694	4579	2306	2	628	1121	5508
	499375	824956	877235	906671	1359985				4363	62023	4113	1943	2	570	1121	3806
	466250	806718	794058	795394	1356833				4318	60401	3333	1815	2	560	1080	3649
	427030	714580	783033	776952	755456				4224	51234	3207	1560	2	552	1052	3620
	332065	697664	613108	757047	701604				3905	44063	3180	1515	2	495	830	3515
	305077	610284	559865	716562	645867				3529	43566	3096	1448	1	474	753	2772
	269048	467677	550729	705513	644782				3509	41783	3073	1415	1	401	751	2462
	261275	440070	522218	668565	589503				2897	41024	3025	1385	1	341	743	2177
	239405	436817	521191	664099	580565				2354	40635	3000	1305	1	257	737	1544
	203651	313680	504040	654019	560781				1595	8931	2978	1187	1	240	554	1435
	196650	312998	498200	642640	560234				1083	5844	2907	1122	1	202	480	1229
	191644	282170	497415	632083	533343				550	4611	2778	1093		199	447	953
	189185	271835	486680	619656	526745				459	4081	2769	1042		185	406	720
	185593	247777	484416	614277	521486				364	4064	2694	1015		170	404	460
	88430	246214	483188	574190	515817				206	3987	2676	1014		166	403	400
	85800	220746	468928	560099	514005					3332	2625	755		164	360	340
	71633	170998	452927	549599	513031					2348	2624	700		158	348	305
	71571	169131	441019	458797	508297						2623	687		137	345	281
	71403	143453	431066	430488	497205						2614	682		118	312	156
	69265	128557	420469	395573	478844						2546	671		113	292	96
	69152	120744	409069	366897	468905						2540	665		109	254	91
	65652	113677	407424	342049	465539						2522	662		87	213	72
	64119	107050	357414	326782	424786						2360	642		86	174	72
	63902	104257	345741	326350	403079						2358	591		84	162
	61862	86876	337051	317476	397091						2245	572		80	157
	57786	86303	324732	315184	305858						2150	566		75	143
	57732	79290	299032	305325	302070						2145	547		71	138
	54117	77157	279100	304275	297471						2114	505		65	136
	49370	75383	271964	301019	294683						2096	500		64	131
	49021	64327	271928	293187	293927						2028	483		64	126
	48213	61411	266910	259922	156946						2013	483		64	113
	47664	59470	261087	240501	154975						2002	467		63	111
	46739	52464	251797	240147	139536						1982	458		63	97
	44731	51564	245060	237426	139134						1917	452		62	81
	44059	48711	234376	220994	138670						1882	425		59	62
	37686	45570	233272	210670	137332						1853	411		54	61
	33997	41882	214202	169430	136479						1804	407		49	60
	28931	37938	206952	154389	133830						1798	391		45	58
	23635	36996	206938	153728	127916						1797	381		45	58
	23404	34405	204873	153093	126842						1771	362		44	58
	22699	33755	201926	142148	125917						1682	358		41	57
	22452	30661	199443	138637	124700						1679	310		37	56
	19994	29984	188922	131453	123885						1660	297		37	56
	19756	28717	179178	129814	122810						1576	292		36	54
	19610	27551	168862	110082	119961						1562	285		36	54
	19198	26631	153762	105603	115105						1562	283		35	54
	18757	25750	151247	97208	112970						1555	271		34	38
	18293	25034	150522	90612	112633						1499	265		33	37
	18229	23693	148287	88719	108861						1484	261		33	37
	17837	22684	147998	86876	105436						1481	260		32	35
	17642	22352	144975	85816	102851						1455	256		31	33
	17087	21780	143201	83861	101390						1452	251		30	32
	16924	20336	140312	83051	94082						1425	243		30	30
	16885	19439	139544	77037	78991						1386	232		30	29
	16435	18743	136610	72864	73738						1370	229		27	28
	15871	16533	136038	66524	70362						1342	223		27	28
	15442	16426	135435	62329	63783						1311	211		27	27
	15162	16211	134740	57531	59363						1306	190		26	27
	14741	15878	132581	55497	57936						1274	188		26	27
	14283	14599	127075	55144	55479						1233	170		26	27
	13928	14483	127063	54994	53430						1222	162		25
	13891	13920	126047	50134	52993						1208	161		25
	13829	13393	114462	41419	51319						1207	132		25
	13698	12527	111525	32426	50192						1205	127		25
	12990	12171	111294	32187	50082						1198	124		24
	12596	12151	110469	28769	47891						1198	122		24
	12570	11997	109043	22113	45367						1194	81		23
	12179	11896	108995	17683	44237						1179	47		23
	11904	11135	105295	15948	42791						1129	45		22
	11765	9062	101086	15120	38710						1092	44		22
	11133	8798	100121	15114	38397						1084	40		21
	10718	8642	99221	14970	36074						1081	40		21
	9973	8048	99126	14160	34429						1061	38		21
	9969	7973	97256	13334	34244						1048	38		21
	8440	7618	84787	13210	32566						1040	38		21
	8031	6630	84548	12906	32034						1027	36		21
	6755	6360	82104	12438	31075						1017	36		20
	6125	6216	81969	11164	30572						1014			20
	5774	5061	80372	8486	30037						988			20
	5572	4796	78926	8404	28982						980			20
	5560	4701	78062	7556	28729						973			20
	5407	4485	77528	7196	28165						965			20
	5064	4327	77445	6660	27894						963			19
	5037	4257	73928	6393	25375						958			19
	4393	4200	73431	6356	24697						953			18
	4312	4036	72359	6344	24507						943			18
	3911	3705	71756	6024	23295						922			18
	3869	2603	70627	6021	22269						914			18
	3775	2596	68331	5945	20856						896			18
	3641	2168	67777	5445	20303						890			18
	3586	1937	67284	4332	16938						888			18
	3564	1932	67117	3835	15612						877			18
	3450	1769	66966	3121	13417						876			18
	3369	1704	66780	2556	13148						865			18
	3346	1664	66445	2256	12862						828			18
	3253	1459	66323	2192	12721						825			18
	2892	957	66175	2128	11625						824			17
	2775	857	65230	2084	11483						818			17
	2472	740	65214	2067	9847						815			17
	2272	234	63972	1383	8982						781			17
	1800		63783	1334	8714						779			16
	1639		63437	1327	8610						775			16
	1407		63311	1085	8590						755			16
	889		63268	1042	8025						753			16
	841		61283	967	7872						745			16
	818		61266	284	7513						733			15
	792		60402	228	7419						730			15
	720		59560	226	7261						724			14
	553		59402		6826						723			14
	422		56461		6698						709			14
	255		56199		6247						697			14
			56075		6183						694			14
			54829		5343						694			14
			52138		5334						686			14
			50616		4057						679			14
			50287		3805						678			14
			49445		3707						678			14
			49081		3366						670			14
			48458		3265						660			14
			47830		2961						641			13
			43229		2771						637			13
			42815		2543						627			13
			42503		2472						619			13
			41944		2436						608			13
			41821		2341						607			13
			40545		2239						606			13
			39453		2176						597			13
			39346		1711						595			12
			38540		1537						594			12
			37955		1511						592			12
			37459		1459						591			12
			37220		1417						587			12
			36905		1367						587			12
			36700		1355						584			12
			36237		1065						578			12
			36199		1016						577			12
			35455		962						576			12
			34702		895						562			12
			33861		838						562			12
			29333		446						559			12
			29217								550			12
			29003								548			12
			27791								546			12
			27444								545			12
			26382								544			12
			25919								544			12
			25518								541			12
			25175								539			12
			23590								539			12
			23191								536			12
			22996								532			12
			22223								527			12
			22055								524			12
			21494								522			10
			21367								520			9
			21319								515			9
			21128								513			9
			20958								505			9
			20459								491			9
			19866								489			9
			19350								488			9
			18926								481			9
			18551								481			9
			17666								480			9
			17487								475			9
			17313								462			9
			16934								460			8
			16877								456			8
			16801								442			8
			16764								439			8
			16711								436			8
			16586								436			8
			16012								436			8
			15945								434			8
			15779								431			8
			15079								421			8
			15003								421			8
			14964								419			8
			14817								414			8
			14755								406			8
			14552								403			8
			14484								387			7
			14468								386			7
			14127								376			7
			13903								373			7
			12585								354			7
			11940								353			7
			11628								349			7
			11623								347			7
			11576								345			7
			11318								337			7
			11282								336			7
			11277								334			7
			11040								334			7
			10875								315			7
			10873								300			7
			10733								295			7
			10226								291			7
			9802								290			7
			9661								289			7
			9315								288			7
			9012								287			7
			8784								285			7
			8691								280			7
			8667								278			7
			8474								273			7
			8082								272			7
			7957								264			7
			7923								261			7
			7810								261			7
			7525								256			7
			7381								249			7
			7135								248			7
			7114								246			7
			7076								244			7
			6973								244			7
			6931								238			7
			6627								237			7
			6495								228			7
			6070								225			7
			6045								225			7
			5575								218			7
			5536								211			7
			5434								209			7
			5140								207			7
			5055								206			6
			4987								206			6
			4812								196			6
			4760								182			6
			4696								181			6
			4692								180			6
			4692								179			6
			4648								178			6
			4597								178			6
			4450								177			6
			4299								172			6
			4207								170			6
			4171								167			6
			4080								167			6
			3826								165			6
			3774								162			6
			3752								161			6
			3683								154			6
			3588								145			6
			3566								144			6
			3530								143			6
			3489								138			6
			3487								135			6
			3408								135			6
			3400								131			6
			3362								130			6
			3360								130			6
			3330								130			6
			3316								127			6
			3064								126			6
			2967								122			6
			2937								121			6
			2909								115			6
			2867								112			6
			2827								112			6
			2704								110			6
			2412								107			6
			2230								106			6
			2195								105			6
			2129								105			6
			2058								105			6
			1992								104			6
			1960								103			6
			1805								97			6
			1749								96			6
			1724								96			6
			1583								93			6
			1410								92			6
			1404								92			6
			1359								89			6
			898								87			6
			827								87			6
			802								85			6
			648								82			6
			511								82			6
			392								82			6
			330								82			6
			329								82			6
			323								81			6
			306								79			6
			274								77			6
			273								76			6
											74			6
											74			6
											67			6
											65			6
											65			6
											63			6
											63			6
											63			6
											63			6
											61			6
											61			6
											59			6
											59			6
											59			6
											58			6
											57			6
											57			6
											56			6
											56			6
											56			6
											56			6
											55			6
											55			6
											55			6
											54			6
											54			6
											54			6
											54			6
											54			6
											52			6
											52			6
											51			6
											51			6
											50			6
											50			6
											49			6
											49			6
											49			6
											48			6
											46			6
											46			6
											46			6
											45			6
											45			6
											45			6
											44			6
											43			6
											42			6
											42			6
											42			6
											42			6
											41			6
											41			6
											41			6
											40			6
											40			6
											40			6
											39			6
											38			6
											38			6
											37			6
											37			6
											37			6
											37			6
											36			6
											36			6
											36			6
											35			6
											33			6
											33			6
											32			6
											32			6
											32			6
											32			6
											31			6
											31			6
											31			6
											31			6
											30			6
											30			6
											30			6
											30			6
											30			6
											29			6
											29			6
											29			6
											29			6
											29			6
											28			6
											28			6
											28			6
											28			6
											28			6
											28			6
											28			6
											27			6
											27			6
											27			6
											27			6
											27			6
											27			6
											27			6
											27			6
											26			6
											26			6
											26			6
											25			6
											25			6
											25			6
											25			6
											25			6
											25			6
											24
											24
											24
											24
											24
											24
											24
											24
											24
											24
											24
											23
											23
											23
											23
											22
											22
											22
											22
											22
											22
											21
											21
											21
											21
											21
											21
											21
											21
											21
											21
											21
											21
											21
											21
											21
											20
											20
											20
											20
											20
											20
											20
											20
											20
											19
											19
											19
											19
											19
											19
											19
											19
											19
											19
											18
											18
											18
											18
											18
											18
											18
											18
											18
											18
											18
											18
											18
											18
											18
											18
											18
											18
											18
											18
											18
											18
											18
											17
											17
											17
											17
											17
											17
											17
											17
											17
											16
											16
											16
											16
											16
											16
											16
											16
											16
											16
											16
											16
											16
											16
											16
											16
											16
											16
											16
											16
											16
											16
											16
											16
											16
											16
											16
											16
											15
											15
											15
											15
											15
											15
											15
											15
											15
											15
											14
											14
											14
											14
											14
											14
											14
											14
											14
											14
											14
											14
											14
											14
											14
											14
											14
											14
											14
											14
											14
											14
											14
											14
											14
											14
											14
											14
											14
											14
											14
											14
											14
											14
											14
											14
											14
											14
											13
											12
											12
											12
											12
											12
											12
											12
											12
											12
											12
											12
											12
											11
											11
											11
											11
											11
											11
											11
											11
											11
											11
											11
											10
											10
											10
											10
											10
											10
											10
											10
											10
											10
											10
											10
											10
											10
											10
											10
											10
											10
											10
											10
											10
											10
											10
											10
											10
											10
											10
											10
											10
											10
											10
											10
											10
											10
											10
											10
											10
											10
											10
											10
											10
											10
											9
											9
											9
											9
											9
											9
											9
											9
											9
											9
											9
											9
											9
											9
											9
											9
											9
											9
											9
											9
											9
											9
											9
											9
											9
											9
											9
											9
											9
											9
											9
											9
											9
											9
											9
											9
											9
											9
											9
											9
											9
											9
											9
											9
											9
											9
											9
											9
											9
											9
											9
											9
											9
											9
											9
											9
											9
											9
											9
											9
											9
											9
											9
											9
											9
											9
											9
											9
											9
											9
											9
											9
											9
											9
											9
											9
											9
											9
											9
											9
											9
											9
											9
											9
											9
											9
											9
											9
											9
											9
											9
											9
											9
											9
											9
											9
											9
											9
											9
											9
											9
											9
											9
											9
											9
											9
											9
											9
											9
											9
											9
											9
											9
											9
											9
											9
											9
											9
											9
											9
											9
											8
											8
											8
											8
											8
											8
											8
											8
											8
											8
											8
											8
											8
											8
											8
											8
											8
											8
											8
											8
											8
											8
											8
											8
											8
											8
											8
											8
											8
											8
											8
											8
											8
											8
											8
											8
											8
											8
											8
											8
											8
											8
											8
											8
											8
											8
											8
											8
											8
											8
											8
											8
											8
											8
											8
											8
											8
											8
											8
											8
											8
											8
											8
											8
											8
											8
											8
											8
											8
											8
											8
											8
											8
											8
											8
											8
											8
											8
											8
											8
											8
											8
											8
											8
											8
											8
											8
											8
											8
											8
											8
											8
											8
											8
											8
											8
											8
											7
											7
											7
											7
											7
											7
											7
											7
											7
											7
											7
											7
											7
											7
											7
											7
											7
											7
											7
											7
											7
											7
											7
											7
											7
											7
											7
											7
											7
											7
											7
											7
											7
											7
											7
											7
											7
											7
											7
											7
											7
											7
											7
											7
											7
											7
											7
											7
											7
											7
											7
											7
											7
											7
											7
											7
											7
											7
											7
											7
											7
											7
											7
											7
											7
											7
											7
											7
											7
											7
											7
											7
											7
											7
											7
											7
											7
											7
											7
											7
											7
											7
											7
											7
											7
											7
											7
											7
											7
											7
											7
											7
											7
											7
											7
											7
											7
											7
											7
											7
											7
											7
											7
											7
											7
											7
											7
											7
											7
											7
											7
											7
											7
											7
											7
											7
											7
											7
											7
											7
											7
											7
											7
											7
											7
											7
											7
											7
											7
											7
											7
											7
											7
											7
											7
											7
											7
											7
											7
											7
											7
											7
											7
											7
											7
											7
											7
											7
											7
											7
											7
											7
											7
											7
											7
											7
											7
											7
											7
											7
											7
											7

## Sheet: Figure S7_Nocodazole
	Average Raw Integrated Intensity Calculated Below
	Control (DMSO) n=6													Nocodazole (n=5)
	3522		2628		24367895		13884		2196		839			16877756		254		3994		582		8552714
	3635		24165		248		984		890		1188			463		1187		22236		1671		1471
	2345		141042		375		90970		858		860			757		6754		2637		523		139
	100489		6899		1572		993		1487		852			749		240		2439		541		222
	2546		1670		564		910		789		3516			1507		535		5292		565		1005
	2585		788		336		1863		1689		847			580		2943		39798		544		1697
	7680519		79214		329		3084		1459		1167			473		295		1167		1382		137
	12961		771		1005		456		936		2776			1395		1466				1292		154
	3809		3469		603		418		731		870			238		254				827		144
	1146		1546		548		485		5958		848			611		277		1057		3377		144
	2491		777		377		45194		805		1307			501		967		32730		512		178
	50915		13774		348		27887		1466		5399			521		532		1123		1806		186
	13006		10750		209		30818		768		847			440		562001		3290		1683		763
	1149		14695		13808		448		728		837			9515		278		4882		1071		1137
	6984		1563		1270		914		8506		862			295		263		2699		732		138
	5069		10714		1098		3200		775		833			228		532		53309		562		463
	4859		7445		184		6539		804		993			5090		657		1125		614		373
	1133		4236		3309		485		14519		839			363		192057		6507		533		646
	7556		799		1158		448		4482		1177			361		10314637				1092		823
	6235		1561		778		2086		1518		1764			4327		357				1875		3320
	4699		8302		165		3058		2217		1119			488		2384		1038		512		1898
	6797		8859		169		2479		1488		916			588		502		1090		1148		465
	1153		817		668		2224		772		842			974		293		3649		1036		201
	2307		6855		341		574		715		2836			225		928		8116		2269		649
	6354		6923985		874		5247		786		950			286		917		1181		2861		293
	11659		2493		165		932		1691		1774			930		278		2317		527		1309
	16212		3460		353		5084		847		1151			323		258		4891		509		2000
	3698		6102		516		853		2251		842			1077		6449		62379		550		209
	1213		4175		2894		429		6625		855			749		293		8249		1198		163
	2427		25114		696		2375		746		2580			1201		619				689		180
	9200		1679		180		954		14157		1835			2388		828				508		584
	2343		1627		164		10272		723		1177			3622		1013		1149		7423		9130
	11711		12990		162		438		13626		2117			1211		240		2310		1025		1602
	5982		11738		158		435		723		899			440		293		7324		525		1039
	14498		852		1310		849		2475		1032			357		2265		1074		1155		203
	1142		794		375		449		1621		1130			602		1481		1112		1057		165
	1155		4173		6736		439		812		1743			273		859		62632		519		488
	3458		1657		157		38460		1458		889			352		245		4799		561		138
	8474		5040		973		47622		860		918			1619		1260		2202		1068		963
	4702		4025		228		420		785		988			328		313				1604		904
			4139		166		1011		4229		965			247		441				44307		167
			4396		341		421		30768		844			1430		326				1088		2077
	1119		1720		167		419		1612		980			1359		764		2205		4663		179
	4843		27031		1350		495		1467		12788			222		1818		2162		546		145
	15205		1621		1011		923		1446		13204			352		387		83652		1763		334
	2230		6003		3075		425		710		943			11608		648		1422		515		165
	2485		9643		570		437		26124		1693			451		645		1253		1053		1609
	1102		22580		1274		1341		8145		1799			582		1655		1107		1062		295
	10876		11121		410		853		709		4278			306		264		2246		1679		159
	45299		3248		364		61745		759		53769			260		338		5874		1078		172
	1102		4137		570		886		730		3640			885		300				508		303
	3879		51175		742		2346		768		944			284		703				565		140
	2384		5436		206		458		764		831			620		298				1815		230
	5081		1611		172		1850		9654		961			222		369				1170		668
	6428442		3428		428		2263		2370		858			213		846				1847		634
	1125		7560		902		2878		1645		972			16293		243				520		404
	2296		773		183		945		805		2049			809		747				1907		572
	6609		49678		197		4799		1549		850			796		369				507		352
	1106		4215		718		109616		809		836			541		483				514		135
	1146		3522		156		933		2268		1050			324		241				567		10842
	4726		3170		361		431		6663		850			541		823				592		4589
	15501		32420		6507		426		943		1001			245		534				1370		1110
	20420		2793		168		3456		714		925			245		398				583		516
	12395		1796		185		14252		752		1824			491		273				5037		346
	1103		803		819		7972		799		1016			327		427				1070		329
	6430		776		548		16718		16365		1757			276		1945				551		2605
	24230		863		214		2844		749		881			1133		250				521		313
	4819		1695		2507		2724		2527		1708			306		2410				512		139
	1176		2532		221		1020		730		828			305		819				1864		402
	7364		822		537		447		1833		908			400		919				627		324
	4875		7404		181		1406		1578		2931			17528		290				547		4220
	4650		1552		365		907		957		1721			539		2233				1093		343
	2375		44015		213		3821		708		886			227		280				597		209
	5920		848		169		69268		707		988			522		258				608		152
	1184		796		1761		910		2606		2212			2211		242				559		482
	1093		67910		184		1977		741		1124			1718		246				1068		805
	9388		1570		200		453		720		5721			599		289				515		154
	2242		1579		969		5519		19712		847			1504		86953				1273		2927
	2384		14060		4832		1700		1542		842			633		388				9705		792
	2348		6206		163		885		2722		879			703		796				536		147
	7067		1621		219		2227		15663		878			536		1420				537		222
	1172		1726		438		433		731		957			1659		367				577		1899
	2231		796		164		3501		751		1824			912		438				4452		478
	1090		20147		368		471		2743		1047			237		243				534		227
	2240		9797		843		3062		795		1401			547		272				567		195
	1153		3305		373		5535		2348		40312			1505		2028				1726		183
	13021		38931		167		6911		30112		886			470		325				520		1326
	1114		1618		3590		881		1496		896			2319		334				580		1025
	1134		897		338		418		722		2716			456		1355				532		210
	7286		17705		199		5442		1445		935			249		284				590		177
	2205		6779		2871		870		709		1870			215		331				650		709
	6026		819		930		468		7497		884			238		283				2988		244
			797		1702		429		3496		1852			3277		730				1280		426
			2510		195		1065		1636		1439			1016		475				518		385
	7034		808		691		880		714		850			563		443				1161		151
	2062		6944		212		469		746		844			383		263				583		140
	977		9621		171		7002		2245		947			642		335				1214		174
	2203		4103		173		1422		3951		852			371		14969				554		476
	2003		916		362		21320		68144		1280			6718		752				1198		212
	6587		775		909		1912		3224		957			393		529				1269		5158
	5789335		1567		1064		10623		3387		906			807		313				1767		811
	3143		2484		9910		38696		2181		996			296		323				1609		153
	1030		5982		1045		1361		1671		994			638		821				594		751
	5781		3743		1347		3099		736		888			481		565				507		1463
	980		15189		401		855		2278		934			228		308				1109		2044
	1011		856		1086		2582		24639		7001			490		615				531		148
	4444		4216		213		4351		723		929			408		315				507		414
	4055		3402		2018		1310		5434		923			572		1166				618		2855
	3186		4533		832		904		1790		908			289		1212				525		300
	4257		792		192		2363		5197		890			411		1245				1577		147
	1019		48883		394		904		844		1832			1147		363				555		210
	74134		5727		172		463		1565		874			490		279				1130		183
	5397		1579		2061		552		16125		984			243		715				1125		931
	1027		15158		649		445		725		921			584		263				4173		382
	5427		6832		877		851		712		977			1017		325				536		392
	7884		778		165		431		837		1044			452		274				539		146
	2020		15551		355		865		9300		842			1124		859				1760		166
	997		2737		188		423		900		892			531		278				3981		151
	4593		804		201		1464		6148		1779			589		306				1055		138
	13846		778		167		7718		1669		855			437		321				550		1997
	4449		778		187		1975		797		969			417		238				648		588
	5414		2514		194		1991		805		1039			629		1319				508		147
	1023		7357		181		422		2015		884			264		1380				525		424
	6642		787		584		19240		5901		978			241		300				514		348
	2017		845		884		1439		799		947			495		316				4582		425
	1998		2605		409		598		709		827			269		1311				523		2416
	981		1670		524		3768		6207		860			472		2971				645		214
			2756		158		3371		2677		1142			254		290				558		5868
			2343		782		901		22504		877			321		321				3353		143
	6161		807		395		86962		763		2012			338		237				1095		850
	1010		32744		156		450		3057		885			634		557				1223		151
	942		777		746		455		5435		1788			1413		22490				3954		705
	2892		6248		3855		7369		1455		911			2677		271				530		202
	1900		3367		2308		5562		726		892			347		1235				1028		193
	1014		8967		177		2668		777		873			341		2326				2257		370
	1910		830		156		4251		719		827			5430		522				1239		175
	6077		1607		346		487		49854		856			223		239				1127		164
	5259		776		3127		467		45406		903			269		275				524		5687
	2010		3661		217		861		785		925			233		406				522		607
	2072		3411		162		434		3281		1697			1619		304				518		508
	1946		790		168		13499		713		5229			214		317				1151		296
	1953		7396		188		5854		2380		1009			231		263				509		655
	944		808		808		438		714		3924			1252		823				632		267
	2144		10596		1215		526		750		5667			303		288				736		147
	2021		1654		212		26352		754		1803			212		643				1084		689
	962		16191		169		20107		7626		932			740		1007				3713		1498
	979		11517		165		7146		1855		995			465		318				526		530
	7804		1682		170		441		760		836			224		252				1174		620
	944		789		751		1370		714		832			308		282				593		632
	4929537		6402		176		1422		1533		2092			293		250				1048		1784
	1918		2505		344		418		922		1003			998		1120				3164		403
	931		4205		2108		4684		3276		1961			821		3110				518		159
	947		2470		162		475		2266		1045			345		243				2538		585
	2020		787		576		5053		14470		892			227		555				521		460
	964		799		203		3317		1454		3153			304		264				1157		144
	958		807		356		434		6530132		2015			262		576				1883		3767
	1046		30513		202		2420		1550		962			316		364				555		436
	1919		792		571		435		1608		3476			302		3410				541		325
	5367		790		169		939		760		986			1568		290				514		135
	3049		11922		157		6248		841		1822			306		604				1272		347
	2049		776				464		2397		896			550		693				628		187
	979		14348				874		782		3485			274		397				543		522
	956		1556		24476493		1833		797		5855			996		297				679		155
	16633		905		190		424		747		861			919		306				597		1086
	3023		805		755		16720		720		840			394		982				1064		710
	1992		251489		195		420		773		917			385		1165				629		172
	985		788		401		1912		2362		911			1644		348				1042		220
	1941		800		498		2921		1706		943			460		246				613		174
	1000		6979		169		436		826		898			1975		333				511		312
	34264		54334		439		15063		6220		3950556			972		680				655		190
	4146		198196		1108		1446		768		829			311		625				554		697
	935		2777		983		7954		9950		894			309		894				523		186
	1955		6367		191		3592		770		839			242		246				1051		569
	2840		6531		336		2435		3135		882			398		2552				539		299
	932		5360		198		1564		1526		869			270		2052				1904		285
	10259		1687		173		10234		1445		4392			220		1305				1086		810
	2000		3368		790		906		1083		1892			246		2006				2153		624
	4422		804		590		440		828		2034			259		578				631		255
	7528		839		1416		1449		791		835			3889		2301				532		1403
	952		3242		176		4381		3803		840			233		256				537		324
	4306		6254		1094		1834		714		10743			438		248				1083		1072
	3903		786		184		423		748		837			215		344				629		3205
	2092		782		201		20779		705		868			291		290				518		478
	990		1756		376		2798		5083		2572			948		912				567		541
	932		857		483		4353		3962		1797			236		522				581		165
	11987		3177		347		924		720		1883			914		700				547		165
	966		3526		170		468		9517		1842			428		701				535		1609
	1947		5903		1795		857		6716		1349			360		767				547		302
			16647		573		477		1549		1896			314		568				535		1265
			1666		189		2033		1654		828			255		249				583		262
	951				167		3855		2274		1107			728		494				1094		168
	1020				348		1807		2277		1194			214		475				512		3073
	3168		23192		631		5548		718		1773			258		280				1125		560
	17505		1685		10627		6938		24889		1063			538		371				507		1778
	2103		96891		186		435		1576		838			499		339				554		254
	966		7465		360		7657		2262		1774			406		345				3618		136
	4146		6077		1595		889		2280		1303			242		282				508		193
	1078		16668		189		2740		1632		843			319		669				1840		147
	3206		922		660		4608		793		1010			485		1133				538		3069
	981		2489		563		3945		2505		860			609		278				1029		171
	2324		1859		196		9270		712		1865			731		394				509		163
	5384		5240		543		420		2433		878			218		2505				533		1566
	11487		1658		179		2878		742		2172			489		236				5150		1054
	4537658		810		1087		435		706		869			404		261				513		158
	4385		6250		1535		1318		806		896			1103		1067				560		179
	998		1804		163		895		3054		827			474		27821				1250		226
	12369		1706		243		435		819		1770			600		1600				610		151
	8172		1691		460		1364		879		855			1297		332				2348		171
	3253		21559		172		1395		726		1186			709		641				2141		6492
	939		2697		1007		2231		1496		928			1743		1048				1195		228
	1155		5150		205		2453		3098		905			245		342				1831		178
	7017		8041		186		8815		3368		888			213		1270				532		409
	955		5166		391		1156		795		889			285		506				536		143
	17315		5911		222		451		730		1054			2223		794				512		168
	7198		824		170		2715		786		1123			441		324				1185		336
	13082		809		184		9810		1437		860			1812		549				573		313
	945		8986		468		1789		1774		1155			759		571				1257		169
	2080		13207		382		2870		1588		865			551		1129				531		167
	4235		6273219		887		9706		741		871			271		550				1198		169
	1951		10874		434		2234		776		1786			3133		628				519		157
	10291		6884		375		1021		2247		1924			869		340				593		1392
	2937		5242		391		423		782		970			309		797				512		867
	3065		2646		211		5133		784		988			1765		272				526		1148
	2959		836		920		440		709		906			284		2299				603		1056
	2967		16335		736		5631		732		933			3232		634				549		808
	955		839		9942		31247		725		951			246		801				602		495
	947		9172		1198		31131		709		886			369		13819				520		860
	11528		810		1334		3119		833		6630			1116		268				565		543
			865		177		419		717		1351			7075		731				576		164
			23189		378		4112		1927		852			372		1464				662		349
			3419		190		876		8137		930			787		356				1106		148
			7992		910		456		1716		871			236		2924				727		313
			3573		3014		7498		762		898			1239		608				1123		159
			3393		1489		1475		14124		1249			241		1034				539		162
			9270		172		2546		1743		1735			289		898				1282		166
			1703		374		1487		721		834			891		332				2272		159
			6008		203		2257		1527		889			661		24598				514		175
			812		170		431		4769		4342			277		295				513		643
			4399		2471		1055		733		934			608		260				544		1129
			8971		168		6168		801		889			394		302				1085		170
			816		183		2273		1553		872			476		1642				511		640
			816		167		422		968		901			254		330				556		291
			13416		192		902		756		846			583		549				549		469
			1727		168		54979		4094		867			304		6092				590		191
			1690		620		5227		767		899			514		244				519		269
			32126		354		452		778		3733			280		297				287159		186
			873		193		17005		705		1096			424		254				1056		231
			5168		384		1371		3238		952			213		917				1615		433
			10499		202		23650		713		1455			3497		622				570		574
			2562		189		2967		723		5557			950		698				588		960
			7552		174		488		720		886			513		998				11289		2590
			1707		596		527		2546		996			270		321				1411		1534
			832		172		2225		1009		867			1800		5491				587		1115
			36990		181		437		2464		1001			310		286				1114		626
			3718		428		2734		765		847			331		1984				575		266
			11409		3205		46776		3116		852			285		2020				562		155
			8928		822		4085		6281		828			959		3037				515		532
			1661		406		2164		1591		1168			692		247				723		344
			5733		165		13451		765		3571			437		253				542		196
			3589		359		1740		3156		1155			1183		400				1045		135
			2526		171		2551		780		918			787		7967				568		306
			8469		184		22367		720		2087			361		925				2460		223
			44962		181		2828		816		920			232		329				539		513
			1852		734		5717		746		3750			835		3069				541		454
			2853		256		1360		772		3002			300		969				648		856
			1668		384		430		728		829			496		335				517		369
			4221		226		893		1469		979			253		394				1129		336
			16662		193		893		726		905			730		769				533		138
			846		667		432		14551		884			768		270				551		320
			5744		167		3329		840		952			1156		266				548		207
			7125		396		5974		1776		1252			238		275				3901		264
			3451		178		955		865		990			504		4379				568		380
			5170		3906		28442		3248		861			724		338				1100		144
			814		165		4514		1582		836			2025		508				586		136
			897		215		2357		769		1146			1143		535				520		205
			816		173		430		779		911			323		442				513		1157
			1706		371		1402		8339		916			4948		330				572		479
			1708		168		2440		774		958			1834		326				1161		157
			3423		208		924		733		835			522		279				521		418
			3400		1492		4603		58347		905			630		931				1747		455
			12940		169		2310		718		989			2612		332				561		239
			2589		372		1876		795		1771			413		644				514		324
			826		301		594		3702		850			766		518				797		262
			4407		7072		899		730		1725			349		358				556		1136
			5525		364		23390		739		845			260		331				513		56099
			1748		168		908		710		840			220		2501				556		364
			907		374		1341		713		893			545		297				516		317
			880		469		420		763		902			772		3430				1135		138
			5157		401		2456		718		1830			767		392				516		162
			847		168		847		808		1168			409		354				2294		545
			1740		609		944		746		930			274		2271				575		686
			856		206		1436		817		2301			1247		316				823		247
			2844		327		505		1610		880			215		691				548		4055
			23600		651		564		1458		918			388		574				1173		991
			2676		1258		12347		2331		876			573		377				1176		145
			6981		374		4454		38422		1080			308		792				1086		334
			809		515		467		901		1016			503		314				1031		151
			849		170		3420		713		871			16805		292				1344		208
			6379		15634		12796		754		840			449		778				1476		161
			1673		770		423		2893		950			278		567				572		198
			857		366		7650		1612		1042			263		323				541		166
			12579		5008		501		3261		3566			8700		313				1087		138
			28011		547		2972		3908		829			951		1849				514		148
			1791		630		1337		3994		9449			247		1329				1060		2270
			5978		631		1870		704		1018			334		932				516		141
			3479		4719		896		8652		5573			612		2572				573		1551
			7734		981		433		1525		2684			1326		1070				518		490
			2639		168		1852		732		872			237		249				1071		161
			814		639		2007		8831		844			684		320				538		177
			816		171		12346		759		965			325		662				4433		450
			23174		220		964		5605		993			351		134653				5980		3008
			1761				1825		707		5468			752		621				548		324
			816				460		707		3623			575		300				610		156
			15723				441		737		1996			396		1495				535		406
			811		20765468		2679		746		907			2910		237				510		209
			16927		1009		435		15788		2042			828		442				1732		431
			2616		883		8102		14390		1126			222		359				4060		494
			2563		153		474		1661		866			706		873				1108		411
			20583		1076		888		765		881			276		254				518		685
			198934		506		6481		851		852			693		610				508		500
			5573		321		43252		3092		903			666		767				1080		646
			1669		335		4857		801		1125			509		274				2422		173
			200310		590		11684		1599		920			423		344				1129		657
			21374		161		424		831		1066			681		240				510		252
			1703		155		418		1726		870			1010		300				523		829
			2871		960		1265		746		1886			376		348				558		711
			2585		180		6585		753		1048			354		812				538		219
			818		1829		468		1703		968			232		294				696		191
			1656		3846		11235		3109		1323			217		352				1940		343
			4377		362		1342		718		2669			516		324				1220		137
			2587		165		5522		708		879			1255		303				1613		358
			2456		318		423		2424		5057			261		269				587		412
			2668		160		3785		729		1142			869		842				2863		312
			819		691		7716		709		880			265		241				509		524
			2513		5883		903		3015		2132			1729		2587				572		162
			1788		333		1413		772		1788			281		1015				511		833
			15810		181		505		1623		1774			333		445				538		171
			813		351		7441		1017		889			1696		1299				537		173
			12230		383		1747		1549		1040			537		334				659		619
					225		5326		14350		4777			25277		706				508		188
					726		10627		3050		859			264		785				555		183
			24154		164		3629		1551		1736			275		4240				682		291
			1862		705		1442		826		1036			1066		765				582		2036
			74665		388		474		1708		833			926		524				510		163
			2827		170		941		896		1888			220		3013				512		162
			6859		909		8807		879		902			625		459				530		973
			891		183		448		761		1017			396		4704				802		815
			1862		570		1013		874		870			344		272				652		191
			927		167		1561		712		837			327		4654				546		209
			6030		871		5761		21490		953			1306		11502				508		1069
			7255		169		3321		2319		859			317		3324				1247		6471
			1891		159		912		1603		836			230		31009				529		180
			903		689		2678		3172		1773			404		700				539		991
			6066642		188		148139		745		1739			4600		3585				510		267
			898		11410		420		885		853			650		1062				1089		414
			908		1467		3629		817		926			272		1493				517		219
			3792		156		429		1687		2077			239		368				539		1928
			928		394		4857		815		1017			565		255				559		507
			2805		341		7140		2640		964			301		882				3385		247
			4731		2706		908		732		1324			254		450				1043		157
			910		196		4985		723		1199			350		2289				696		213
			8040		545		509		752		1184			290		529				549		2661
			954		423		422		742		1063			234		318				529		342
			948		1582		905		736		865			376		2043				518		188
			937		2334		1860		17829		937			304		241				551		609
			3845		572		3997		1613		865			593		278				523		183
			975		182		481		1520		1760			697		484				560		3483
			1810		163		424		10493		843			256		623				554		163
			1883		9003		429		811		2103			2053		370				1621		389
			1776		840		421		1818		1013			650		297				567		139
			7571		155		1363		799		1262			211		319				555		136
			4172		898		13554		782		940			215		399				524		262
			921		370		1300		5570		1972			1386		430				518		817
			1908		314		3386		705		963			3699		2490				555		9907
			3030		1384		8594		1588		981			3477		335				539		151
			16917		157		241795		780		886			473		2948				573		240
			1874		1259		441		2950		1011			1067		2638				529		165
			8723		157		10488		752		863			1725		539				1113		4057
			7879		1484		13217		714		982			1830		410				540		873
			1891		501		1280		8580		904			1048		315				2278		733
			1803		171		999		711		954			1601		6541				1830		218
			890		342		1327		768					404		2540				1220		311
			1891		722		18733		14642					244		626				535		201
			1973		542		2777		1607		831			237		298				573		537
			13473		4461		937		1694		869			730		512				533		3733
			4788		199		437		1023		1090			595		453				588		399
			11245		154		435		2767		1762			701		325				535		218
			889		1846		423		734		896			362		503				532		262
			6361		3876		7696		714		893			680		281				513		787
			6645		157		453		10174		812			263		651				1710		2811
			13761		181		1327		718		847			561		275				507		292
			4801		345		861		783		924			520		279				545		138
			2684		159		1344		777		854			797		712				539		238
			4790		159		29010		1798		1279			253		287				511		174
			972		883		965		785		918			404		277				507		355
			24529		3802		3041		725		823			341		246				2505		1233
			894		160		421		754		785			246		325				542		156
			1984		153		75289		767		1219			389		552				1652		355
			982		163		875		1116		6414			291		2131				1234		193
			28597		323		437		1745		910			250		649				535		2099
			3768		1152		43742		717		876			510		377				602		455
			1829		1101		3682		766		783			1346		1254				563		174
			1848		395		463		781		11439			823		270				613		376
			11372		547		41321		1534		933			807		243				536		150
			1853		1225		1011		69283		3134			292		3888				508		737
			1853		186		1822		23588		975			1212		526				537		302
			1848		168		454		1731		861			974		1377				1023		225
			896		390		2286		783		831			212		1616				674		526
			3700		1799		420		836		818			494		550				722		878
			15301		1448		2352		13663		829			323		398				1199		240
			897		199		1543		732		1291			239		339				510		242
			7144		496		493		708		2159			942		246				596		150
			3850		410		847		730		787			978		256				1259		152
			918		162		923		786		846			219		251				513		376
			11619		927		23105		1064		799			635		1003				569		156
			13675		195		1761		826		1603			437		781				536		135
			2830		184		872		1767		848			359		557				530		153
			2911		372		1311		6561		813			1605		921				2599		142
			1004		879		911		2461		806			981		335				566		630
			2942		171		13097		3448		832			3305		504				510		1069
			5719		329		457		2510		835			278		1038				576		165
			1924		486		425		743		800			1248		262				520		362
			898		160		424		1554		1101			358		356				1623		982
			7867		1423		471		1448		817			776		584				554		530
			894		321		8148		1747		860			216		272				520		777
			910		1362		1000		4745		3902			409		291				561		751
			11507		6638		2252		730		1773			475		287				614		1224
			10205		185		874		712		849			856		325				536		206
			3807		182		2242		728		837			624		581				524		423
			2800		153		425		2585		1738			654		287				1026		830
			4148		356		418		762		2962			317		2237				1981		3781
			126422		160		469		715		781			276		1659				575		634
			892		207		3905		11242		851			1537		474				509		319
			2776		3990		429		1532		859			282		943				524		2817
			101814		505		424		739		1018			755		505				509		915
			1836		308		3857		740		856			447		357				1086		229
			5682		334		490		2456		1314			231		398				595		3088
			1795		184		981		711		993			508		340				611		326
			904		1722		2416		870		785			305		266				557		1142
			4626		1457		428		1614		833			520		681				1803		415
			2736		456		852		780		2592			1073		1209				1693		812
			924		1631		924		758		869			302		956				661		153
			902		1174		149521		1006		3801			542		726				2110		136
			1844		552		3024		2436		781			446		497				510		639
					8901		1409		1467		1056			475		757				587		739
					186		462		841		844			255		488				1086		188
			809		5086		431		778		812			371		273				1801		893
			10346		162		418		7342		4954			586		385				571		1677
			4271		157		2792		3523		888			2470		892				1062		291
			110337		175		1013		819		825			916		1558				518		974
			3373		797		441		729		832			633		611				2326		238
			799		263		510		2445		2265			1121		1813				2019		2726
			1652		156		419		63376		1601			662		329				509		164
			795		189		4373		11391		1343			591		443				609		352
			1724		331		152396		1649		989			226		2253				1134		171
			814		820		20661		4256		1167			351		1129				531		401
			816		161		38343		731		1715			974		359				587		1182
			1634		165		4258		732		2333			316		878				552		1215
			796		190		2956		714		2924			731		386				620		534
			828		229		11306		855		868			715		548				514		181
			4339		177		2246		1497		861			720		334				657		332
			1660		181		439		824		857			212		366				578		173
			863		182		7198		832		14781			1305		1566				1029		155
			1648		3489		420		765		1040			1134		241				531		658
			1723		364		1788		923		2729			236		614				539		5183
			823		2465		871		778		897			368		745				620		193
			5683902		397		7354		904		930			2082		375				517		157
			1733		1036		445		23855		839			422		1187				552		165
			2639		2755		14473		15590		2932			310		326				5191		195
			4468		1498		3535313		15858		2114			225		1420				1108		2379
			810		1811		2252		1507		791			1065		798				1857		158
			834		505		427		1761		2667			418		2012				1620		221
			850		506		4496		21344		847			1424		332				1075		999
			3315		360		934		707		1589			869		527				1235		1455
			1604		864		1373		4749		1644			324		533				514		202
			3431		167		429		4395		841			930		306				1175		1396
			808		1096		875		1653		1970			1275		356				573		630
			800		897		3464		1462		864			497		258				513		282
			26337		354		517		3048		888			399		370				555		644
			819		2080		21871		44802		912			338		354				2338		210
			3827		1611		7312		749		809			239		412				3222		338
			1642		458		2793		50073		842			386		577				1217		253
			803		13213		425		42819		890			3124		4441				520		349
			4254		694		20411		718		1609			595		334				522		161
			24384		194		2774		4649		826			1596		1080				530		184
			5155		3292		420		17958		927			4695		509						142
			1759		155		1340		7020		1073			458		551						1811
			796		4307		10455		11746		946			222		781				986		2796
			2444		1117		441		975		1754			309		332				2702		179
			4104		163		2484		819		810			326		269				472		430
			1640		739		2424		710		831			380		1651				464		4168
			822		621		1394		718		45585			212		332				1563		406
			5618		360		435		1488		830			1168		269				489		1602
			11029		155		432		1463		945			225		465				4084		142
			5072		367		6338		14503		1679			579		328				953		256
			3383		1169		846		802		894			317		254				497		772
			5302		312		450		802		789			681		888				468		206
			1671		155		894		741		862			1626		329				953		409
			7901		163		1241		1121		926			269		526				1156		6263
			3443		692		4576		6397		795			2845		643				1049		161
			11561		1247		25122		784		1619			10842		294				3689		166
			1084		178		429		765		822			593		628				1015		147
			810		331		464		1756		870			355		241				609		2103
			10473		166		2755		795		1042			263		1295				462		211
			31962		168		5919		886		908			3387		744				488		173
			1626		329		503		751		5995			291		544				495		146
			15495		163		7304		4876		837			539		266				463		192
			9834		153		419		817		1973			282		270				516		1938
			38300		222		17605		736		884			261		687				1922		948
			21154		751		1348		765		1143			20959		614				484		195
			2529		2098		7634		8949		2202			235		1696				1166		2080
			1699		653		3419		3931		2061			238		260				508		2729
			808		165		431		2528		894			3518		687				2171		2976
			1666		161		842		1514		1657			624		1341				550		2782
			2453		329		445		942		818			295		1628				538		199
			1620		196		884		711		1785			4064		292				527		179
			1762		510		441		94895		830			336		872				495		424
			28147		189		419		1507		3271			273		928				520		155
			5613		1969		433				824			1850		287				492		264
			6800		389		447				892			451		389				577		611
			796		173		3382		740		783			2290		364				1526		308
			41854		159		1316		5560		860			288		3070				486		141
			5600		161		1395		1601		825			221		4134				489		416
			798		175		20794		1645		788			3766		244				488		445
			4391		530		36858		3941		828			223		285				472		196
			11866		180		419		3642		876			1050		999				703		658
			3637		673		425		744		966			322		677				492		140
			3751		157		427		1499		1702			303		778				496		161
			794		177		438		1659		794			1528		257				522		217
			4310		334		483		737		805			215		1076				1002		536
			6668		174		433		775		928			735		2263				3085		166
			5003		318		435		763		799			340		275				521		329
			6272		157		90251		1540		974			415		3333				1072		4097
			1677		590		469		764		843			374		993				1014		156
			4348		155		436		1055		819			4088		265				1095		410
			2587		198		425		741		867			434		709				460		913
			11827		1820		16467		789		815			448		888				480		140
			8032		160		493		750		912			321		259				987		188
			3427		195		420		800		822			1286		849				466		174
			860		360		6091		1491		833			222		292				467		557
			818		732		422		747		888			213		1451				492		164
			1711		272		4009		1560		890			1149		447				2062		608
			3525		365		444		2243		2635			318		467				503		403
			12422		427		431		2783		999			217		278				521		816
			6720		155		420		10796		976			255		485				461		158
			2578		518		1269		6480		1149			289		251				1006		257
			810		380		452		793		805			263		319				946		350
			6980		377		3678		1617		998			250		727				537		439
			4409		156		2787		7046		3677			408		286				1290		1093
			4170		183		889		4853		1368			1461		264				592		234
			2562		506		2232		837		844			302		269				472		142
			25240		175		445		1747		1636			1043		559				1221		2203
			1699		199		3180		3440		963			638		262				546		147
			808		519		1856		2876		790			426		349				2292		1724
			1691		218		2276		724		809			248		345				476		822
			6527		417		2907		889		852			1298		932				472		1735
			2564		187		470		2513		813			287		265				581		157
			2598		1054		3448		849		781			858		998				478		220
			851		392		8834		908		988			403		268				468		143
			16821		1822		1332		20124		902			284		242				467		440
			810		224		453		3565		852			1419		300				535		1226
			7921		492		1327		883		859			576		344				495		886
			1659		170		1426		923		2239			997		458				984		422
			18377		318		881		745		787			292		2017				2250		275
			13829		164		526		14912		949			773		295				499		399
			17607		383		5565		774		795			308		2321				540		256
			5321		1007		855		985		1751			861		3507				472		1412
			2423		174		2425		738		788			529		985				464		940
			872		551		66761		4767		902			664		7378				482		154
			839		157		1026		1470		915			263		528				2156		200
			830		726		844		1495		1932			268		378				2123		647
			16904		164		475		725		1040			225		312				637		148
			2682		163		866		997		985			246		477				970		312
			4276		379		1334		804		1149			506		303				3295		1997
			792		329		1278		788		2161			406		465				488		798
			797		160		972		763		917					319				29178		9770
			46471		166		481		7009		1811					522				511		375
			12074		361		418		2338		969			15716710		350				603		671
			1617		870		520		753		810			215		14471				510		191
			70719		340		3402		730		871			281		340				552		368
			2752		333		4510		805		898			348		328				1068		505
			1712				494		796		1105			773		2708				562		231
			798				486		757		1018			399		282				1074		528
			4404		19295712		2528		869		874			431		631				5484		179
			2494		901		506		772		821			613		555				459		2719
			1919		157		14405		728		812			343		462				2972		146
			825		165		429		809		837			2914		407				481		193
			2462		770		944		745		841			1237		926				489		189
			3690		190		5371		1566		810			234		843				1065		252
			13111		166		871		726		843			408		291				2592		3355
			819		348		2045		752		804			213		323				494		182
			1702		188		428		819		802			621		725				949		140
			2609		352		2487		3175		1780			890		263				1520		453
			793		163		2340		744		794			2087		406				1129		527
			19672		511		472		904		932			232		355				923		165
			22747		155		890		1846		842			397		4537				512		294
			1719		175		12584		787		4499814			515		603				1078		508
			19621		560		458		724		885			539		1494				491		232
			1635		2401		1939		733		856			255		1460				983		137
			860		395		12319		831		1598			2160		247				940		152
					5528		418		1586		860			1083		581				1035		281
					164		439		770		876			469		410				618		157
			2540		168		434		759		913			602		926				3560		516
			1925		206		1751		7250		1025			218		355				517		686
			5126		193		5437		2326		866			234		543				767		163
			2627		221		1476		20337		792			3436		380				973		177
			65124		609		843		761		815			855		273				1610		2011
			977		561		17607		90595		1123			1120		559				2505		165
			4588		558		24340		873		1869			262		845				525		176
			6743		3333		4025		75639		955			2421		518				1077		2091
			6129		1682		6042		2169		1183			489		279				598		304
			834		355		2734		2452		1039			222		279				495		382
			1697		417		8462		768		6518			429		528				1287		530
			3420		2616		6828		2373		978			230		52865				469		196
			2743		197		2078		926		820			1800		279				1955		473
			888		158		1875		784		1965			400		295				499		168
			9443		792		470		888		802			351		527				543		1303
			4039		160		3434		32080		991			810		289				1011		876
			5423		355		421		2380		1697			553		1321				3570		339
			851		348		1563		3926		1711			456		327				531		262
			5188770		165		12949		3172		911			392		1829				569		338
			1708		1352		433		789		1735			884		308				466		374
			820		155		4986		8272		856			775		1032				6994		2131
			3824		7995		12694		14972		1696			580		549				488		461
			11769		178		13441		1505		2518			1836		261				1025		5140
			890		1000		3369		773		888			872		640				459		236
			2619		194		419		1523		814			776		977				985		851
			6035		1576		2826		10342		795			454		715				1036		3123
			2705		509		924		1076		961			325		288				1101		911
			837		354		493		2360		1058			224		1082				1029		147
			1839		181		9137		1561		1637			227		682				487		387
			2823		2111		1986		8986		827			577		295				1148		1502
			821		706		421		5556		931			240		716				1208		152
			1685		315		2419		745		1719			486		237				1244		1078
			834		586		452		729		818			545		788				535		454
			3558		1895		1793		3089		802			423		294				503		154
			850		395		878		792		1136			554		236				477		222
			10814		817		5255		932		869			3613		244				476		9258
			23156		367		876		743		866			807		301				997		871
			853		377		2049		1611		804			1111		3277				1588		181
			825		2396		420		1702		3646			15864		4390				964		1477
			851		170		53143		1557		811			343		717				1629		190
			2586		704		512		4486		786			504		311				1579		364
			1717		180		921		2370		904			291		297				574		563
			3604		1052		917		895		792			461		905				723		150
			825		408		1443		2465		870			1205		347				459		1325
			4812		1833		7360		33032		1905			266		467				7097		554
			3513		573		13880		736		794			1005		258				1046		136
			24364		227		425		921		932			591		1191				465		2470
			33251		5047		4723		13524		813			318		955				1009		396
			5436		185		3132		7185		849			318		479				2130		816
			876		348		2858		1493		792			727		831				462		135
			821		2187		926		2578		857			804		3217				484		256
			2606		162		9888		1642		833			220		745				4115		1614
			833		365		427		1514		803			517		1780				498		773
			829		390		2006		802		1699			249		263				1485		499
			20584		1240		1366		3348		810			409		297				1087		458
			10603		809		435		753		3078			305		318				1029		431
			10927		161		3411		13076		1122			249		2329				572		790
			860		12360		2127		740		898			819		905				2122		811
			8380		481		6769		25717		845			1090		254				540		651
			844		601		9324		738		818			264		246				538		312
			7131		393		935		15233		829			1365		1452				1108		284
			3660		179		1325		777		1089			297		346				1201		358
			6467		176		20450		792		1812			1399		314				1692		954
			1689		563		6957		772		968			705		469				502		522
			1735		1025		3235		725		823			219		242				500		350
			839		352		6873		744		783			455		1090				508		160
			8767		1274		9982		842		802			1001		2665				467		2994
			938		352		952		1815		975			562		854				3021		184
			1730		53711		989		937		833			377		640				1028		862
			5971		2532		1520		4705		867			228		840				490		160
			837		190		482		3805		4400			310		759				2759		237
			856		469		10953		779		870			366		830				1557		325
			56218		2625		1390		727		880			1064		2940				1062		320
			849		192		939		1555		12594			2166		358				515		2414
			5674		1460		3573		887		2918			314		4023				489		1180
			2839		160		4935		782		997			253		12460				9928		2764
			3552		323		419		1518		1790			488		1596				495		151
			851		2670		426		3141		856			1538		298				1113		164
			4599		1112		1808		1099		937			560		362				483		220
			1723		168		469		3467		853			1078		516				3612		360
			2488		7757		458		6225471		2789			582		1717				1478		3531
			3607		373		2180		769		5500			305		410				1014		441
			2563		331		911		756		836			255		254				1024		1407
			6206		5299		3206		758		886			298		1333				482		572
			1670		172		419		2339		804			1601		1046				489		767
			1701		560		856		32922		1042			289		296				534		539
			864		424		2898		744		807			685		266				496		1155
			6474		8336		918		817		858			767		246				1920		146
			4674		682		976		1688		860			312		237				1901		324
			958		1307		427		724		10386			269		1136				1015		780
			6252		2264		9301		747		7099			657		270				493		138
			1778		158		445		3547		798			334		2923				1981		328
			830		831		476		732		858			601		2402				981		193
			1689		167		441		3776		1084			562		284				484		178
			6290		210		1001		4025		3109			262		344				973		136
			2611		208		1410		750		7920			312		246				480		1823
			53316		158		432		2530		793			213		572				1005		175
			4323		785		446		3737		899			359		1074				464		779
			853		1348		2031		1590		1166			605		7292				529		424
			825		1298		435		873		957			3341		304				566		734
			1770		13947		424		836		918			317		311				2009		1049
			1658		373		969		730		787			461		400				525		653
			10352		158		455		1622		866			1557		14486				494		413
			18642		177		3553		13319		907			398		331				459		155
			850		328		456		750		790			322		337				494		372
			16342		4104		422		803		8705			916		1335				624		140
			2640		856		2244		1595		871			971		2259				476		328
			6417		509		4332		5154		784			521		2825				483		642
			1735		368		2396		732		978			1230		443				477		711
			36539		537				12206		816			247		910				1765		298
			5297		594				760		2004			218		482				515		140
			7712		838		1505		1590		7829			240		322				1072		1264
			1820		189		472		6860		943			258		2567				2826		1567
			821		2122		488		732		868			263		1277				509		381
			8581		473		6255		803		1891			233		2038				957		391
			5330		204		495		884		1410			217		1425				521		732
			13306		155		6719		2408		1859			254		349				671		515
			2509		231		987		2436		2850			357		886				487		168
			29358		158		11997		3971		862			292		311				990		280
			10264		5049		451		745		957			871		274				1102		329
			16060		161		462		761		2595			234		666				13496		164
					190		908		4120		5411			289		357				496		437
					888		468		2966		803			1587		1431				492		1942
					1338		928		12825		1018			437		1382				467		3614
					592		96857		28210		807			280		1109				595		869
					189		914		2427		1736			3288		769				1166		158
					379		27892		3659		844			285		860				2202		170
					1304		494		767		832			604		615				4018		173
					328		13345		13880		2457			588		341				948		214
					407		910		731		898			1153		13606				535		149
					198		462		759		3139			278		381				533		418
					190		5434		817		981			231		256				473		182
					160		450		2556		4914			246		456				528		1144
					664		2203		1689		2752			317		286				464		414
					156		2429		9465		1768			304		845				473		421
					715		988		1938		828			383		1887				596		384
					181		19379		825		830			245		428				945		748
					164		7027		2569		1699			1800		238				475		228
					388		451		743		902			485		697				472		2173
					377		450		9631		792			321		676				1062		474
					187		3459		9738		962			229		569				486		769
					158		463		746		860			222		7880				658		144
					381		475		749		807			585		320				1096		363
					383		2089		998		2109			406		410				1001		708
					197		2029		772		803			601		244				2055		438
					838		455		10347		893			1021		357				982		165
					171		4545		1506		831			330		290				551		168
					865		490		782		1076			255		1266				569		410
					353		10740		6406		4532			217		5856				459		348
					387		1073		762		849			278		369				474		148
					156		463		13581		927			385		5300				468		279
					158		1877		4516		885			517		248				495		353
					2444		932		788		808			742		522				516		802
					159		5096		2343		932			699		288				482		500
					2763		456		820		825			230		715				506		320
					623		514		2570		800			509		330				1191		144
					350		941		758		2885			391		12040				1493		163
					702		1071		2575		1848			246		707				1068		7255
					169		2852		4199		1028			2789		250				1188		235
					228		1235		3224		2407			216		3947				1014		530
					253		2501		757		820			625		2518				3529		1318
					185		487		21017		980			559		518				1451		638
					394		527		1679		946			906		244				470		159
					1488		38710		1823		927			246		1038				489		377
					361		1076		3693		812			1246		298				1438		147
					2748		453		749		1154			412		250				1526		1093
					524		960		4360		834			983		279				492		139
					1842		480		4230		894			255		286				1265		153
					501		6950		790		946			338		1633				475		315
					347		455		2396		1148			1631		868				535		2717
					371		7887		6520		1067			436		502				492		438
					1175		17155		862		848			349		6605				467		515
					2374		459		1697		864			651		605				557		146
					200		973		758		788			1452		295				475		142
					1035		1387		732		10460			417		367				599		599
					180		465		4878		1048			260		459				461		555
					260		2022		807		3694			552		1144				3127		794
					11500		471		1606		826			912		652				468		147
					848		2036		736		791			242		718				490		2624
					497		16749		2439		784			292		1878				471		5681
					158		522		729		826			470		1653				472		1482
					196		5892		2457		936			260		493				536		1125
					180		13019		769		870			218		2510				465		2009
					788		552		1486		794			506		2735				3039		2625
					2255		45500		748		883			294		271				1445		173
					557		984		8563		835			7129		240				1023		445
					178		1617		1972		882			2833		1032				590		140
					329		462		1669		1015			214		266				17052		153
					523		3168		725		781			248		249				531		254
					352		454		3306		821			475		488				1455		332
					225		1543		1623		882			330		607				3870		139
					606		2273		94926		1665			481		336				511		539
					1532		462		7028		4346			459		1854				466		617
					737		2110		835		907			300		700				3223		982
					413		481		810		2076			219		744				2592		1122
					650		1067		794		2638			821		823				1048		138
					176		1525		3399		870			254		604				968		572
					434		2219		1627		1047			684		1654				1613		399
					179		953		776		809			3063		1652				1090		1370
					178		1980		6226		812			1090		267				576		331
					155		18328		775		2349			1123		510				1017		451
					157		3046		1762		834			579		1044				957		339
					1430		466		732		4153			495		273				1739		6740
					233		11744		3312		862			298		455				1172		714
					161		505		5004		804			422		271				478		268
					641		1410		2230		816			2987		362				496		1048
					160		492		5345		942			320		237				1037		306
					161		5026		1620		787			543		383				943		628
					174		450		745		1907			735		271				459		151
					1300		493		930		874			237		373				529		160
					342		1018		842		1741			310		638				537		1957
					175		73155		2397		909			1083		618				464		302
					170		474		739		948			458		572				1050		2636
					608		459		740		826			477		1087				1053		967
					166		931		808		918			817		334				1190		1311
					523		454		771		798			715		254				573		1726
					332		480		886		3016			300		354				13213		159
					409		6463		1677		1925			317		390				461		243
					161		1018		746		823			706		287				937		299
					852		996		729		985			2881		804				1638		138
					1065		534		741		874			463		301				561		927
					864		1050		746		786			1002		841				489		171
					556		5791		3407		910			317		290				487		292
					419		1056		757		823			1288		291				1545		154
					587		455		861		869			611		7751				1019		158
					159		2138		839		788			879		2739				524		158
					200		457		724		873			1326		326				1833		153
					324		4192		1479		986			214		366				1678
					343		3567		1651		788			1695		290				1140
					158		476		1564		800			899		271				503		7423546
					804		2452		765		856			628		572				969		862
					350		920		761		884			264		1179				956		515
					486		3743		735		1685			1098		1145				1000		319
					380		930		778		1594			993		9202				496		145
					201		2456		742		1164			728		260				2018		189
					198		6131		816		3799			1540		260				531		150
					215		2847		3940					216		423				508		3370
					168		1052		2101					452		1210				2048		313
					190		5451		751		1643			1769		1557				977		26535
					205		1474		868		2574			289		20464				609		173
					1254		16950		8125		873			953		473				1525		712
					429		25581		1581		1817			497		544				1021		881
					1373		1486		1534		816			274		1355				521		193
					360		5228		2457		827			1625		363				957		2395
					466		2023		10420		848			228		46169				466		4002
					1330		1937		752		1877			1090		238				1574		4200
					353		3342		876		2438			304		802				535		191
					528		1027		809		887			466		1501				485		148
					189		3849		6492		1145			588		275				470		884
					1179		1087		2202		2366			310		362				487		222
					943		12606		742		1176			744		295				496		174
					506		453		12557		821			217		347				514		269
					165		470		1561		799			357		539				486		203
					339		4159		753		815			637		292				598		343
					177		20919		747		850			246		539				512		351
							1904		1783		877			404		584				471		783
							3738		16081		1038			1019		576				504		1079
					157		1567		825		1879			509		248				1810		189
					720		468		742		2789			447		286				461		4037
					15557674		450		760		1705			270		488				538		155
					157		975		1761		1102			251		323				563		901
					153		13847		1514		4705			412		1620				495		1086
					620		526		1796		2036			3668		744				2082		1154
					334		1077		21388		2967			771		2057				479		151
					367		4179		1828		1895			1344		245				540		199
					1015		6621		1603		1180			653		288				466		160
					182		971		1761		830			354		767				2084		2945
					159		927		5918		959			287		518				1538		203
					153		5749		732		917			476		295				468		184
					339		2278		726		1002			587		2008				1278		946
					7845		4603		1399		886			511		683				542		675
					190		2050		733		910			2327		236				495		681
					166		1527		724		1711			559		303				947		205
					589		1443		8376		829			235		1065				1073		185
					767		484		1608		1899			279		369				486		228
					156		4191		3473		840			568		264				925		4094
					157		451		758		842			326		238				2213		401
					531		467		4001		1172			407		713				508		973
					4586		8358		738		818			368		504				470		3188
					753		2471		757		878			3012		514				2318		171
					97027		966		3296		1122			238		803				933		184
					370		485		1543		951			435		267				1000		955
					160		1997		773		836			327		296				1533		5069
					156		1797		1654		3101			382		5750				1001		514
					741		522		1899		829			1027		240				1561		183
					360		15680		16645		958			485		368				513		403
					1308		4335		764		2735			2360		502				517		145
					160		7917		2370		919			327		283				1008		190
					160		546		1136		802			1234		279				346643		840
					351		920		867		4092			297		270				1409		2766
					170		493		11346		929			1803		257				553		1308
					154		2593		779		1193			223		389				560		2383
					657		2193		1600		1089			303		2016				541		169
					413		8061		6285		832			432		255				473		911
					350		970		727		803			214		345				462		618
					2138		8853		797		823			595		803				500		186
					374		5728		775		908			741		238				1951		151
					345		961		2379		794			275		294				1601		148
					207		5652		746		1942			347		1314				723		313
					653		2869		1043		803			234		338				981		152
					170		1382		1692		1065			240		744				497		281
					153		2434		10205		870			462		873				1522		364
					744		2107		788		913			972		2596				1116		558
					571		452		1482		10379			334		1611				2403		197
					193		4867		1713		813			681		507				6992		641
					153		1442		1668		856			226		271				1046		2709
					175		1083		4828		1810			241		412				1259		176
					499		7386		15794		1002			291		901				503		1018
					172		6030		3871		906			239		322				1552		341
					156		2103		1739		812			326		2670				480		145
					39775		475		10795		1256			3711		934				1075		6537
					346		472		2821		965			279		777				563		250
					4630		1646		1728		824			255		807				514		307
					3154		486		2434		952			1958		2129				1105		1145
					2107		461		1678		807			942		1156				464		258
					949		1046		761		4724			1220		1576				492		288
					318		953		11738		835			284		713				479		178
					495		564		6649		924			790		237				1681		386
					1103		471		812		951			920		475				540		934
					1403		524		13084		61314			915		904				501		5892
					205		505		825		1108			246		919				2171		2814
					181		13424		4949		804			318		263				1636		146
					342		1716		859		1222			245		273				1601		277
					326		1538		10125		800			2051		263				461		300
					2021		472		853		801			779		2612				5111		683
					745		17435		734		890			328		628				1207		2552
					157		2609		2534		825			261		1324				2258		171
					156		933		1530		1027			297		364				485		853
					1188		489		786		886			482		333				1708		565
					173		466		730		2096			478		300				548		734
					158		969		4357		951			225		241				1285		228
					950		1500		795		809			283		708				489		158
					163		5043		4066		1114			336		1686				3159		174
					785		992		831		835			1021		272				462		158
					591		467		748		818			296		566				529		221
					2119		109105		784		840			476		246				509		175
					494		4478		780		1764			334		237				512		983
					1605		8097		7188		878			898		274				569		3490
					313		44658		14566		3559			581		408				1015		344
					579		578		732		797			249		388				638		240
					1802		476		7898		889			252		607				5998		326
					170		451		771		1191			331		2105				959		1294
					817		4094		726		1803			303		361				459		303
					572		5354		3341		900			1100		1134				489		275
					341		1943		782		869			502		700				2495		2922
					547		2637		44083		796			777		634				542		317
					1989		484		5055		1007			601		517				521		178
					1572		1418		961		1061			229		255				488		4851
					18565		508		2599		1100			1471		311				462		438
					941		5190		1624		1077			14611		363				1118		538
					344		3965		1477		1596			290		339				946		1777
					2531		3268		825		1702			2114		6994				459		152
					174		13863		15809		2275			309		401				496		442
					175		20801		766		1183			358		991				508		919
					1771		1541		2078		2827			1761		405				460		520
					868		5918		772		822			214		340				2169		738
					163		1521		1606		868			978		2830				537		394
					154		472		1721		1317			15560		477				1419		299
					169		4210		742		1749			289		381				467		1872
					589		477		728		3548			724		4820				470		349
					185		2706		797		2262			609		531				518		575
					180		485		4079		1055			306		63019				1059		186
					199		913		767		938			216		22301				4362		831
					170		14662		871		1702			668		492				464		225
					369		1434		799		1117			227		393				478		205
					163		34476		78250		922			4465		1727				462		194
					152		13497		6668		860			1406		1086				1104		679
					467		532		1717		846			1159		602				640		1544
					160		456		739		1654			271		654				505		745
					334		1013		859		839			244		2107				982		177
					158		5564		4295		1004			318		2272				944		369
					662		2590		1702		811			355		767				668		521
					1840		2525		1683		1778			539		335				3038		214
					327		2170		743		865			1922		292				553		259
					335		1440		1648		909			357		31980				558		537
					166		4100		1529		792			270		278				955		2049
					4320		963		785		984			460		37102				492		176
					1401		1136		739		820			366		391				543		1480
					364		450		60357		924			1449		451				1966		1458
					910		6271		37242		823			233		980				1025		957
					349		26132		3267		802			3045		347				467		165
					191		464		1783		1637			1373		1073				485		794
					191		1485		11200		822			401		576				1540		146
					501		2575		787		1166			909		243				2167		218
					342		1872		3406		1296			266		3128				508		188
					2689		2168		18757		971			346		339				1249		1273
					1034		522		1529		864			279		1049				933		1383
					22112		498		729		864			733		5675				1427		450
					178		12147		15682		814			329		931				934		180
					670		4677		10553		891			227		621				489		158
					354		458		1483		3140			248		620				520		261
					2921		1520		793		902			705		277				1602		365
					1756		1001		765		2431			408		3280				952		145
					163		3006		5624		1594			251		370				527		1262
					205		6694		10046		845			300		590				1084		343
					680		461		734		835			247		639				966		147
					394		986		1705		967			335		2508				1422		245
					466		963		762		823			282		771				461		6563
					172		8579		755		793			371		381				493		216
					384		1144		821		924			291		472				1088		148
					358		459		791		866			246		1841				460		2473
					3544		2593		1687		816			2331		692				1078		2209
					1149		473		749		838			246		614				1540		145
					589		1439		779		795			776		447				16054		817
					165		451		1826		2669			368		323				1256		168
					11241		3002		856		1078			325		292				1556		713
					357		2137		2720		4469			844		684				542		183
					153		507		7955		807			433		9577				546		247
					4660		4935		2603		799			397		264				492		155
					163		456		3282		6832			2395		941				464		259
					435		1571		1700		966			780		563				471		148
					365		16780		2023		877			308		432				469		604
					359		5324		784		893			830		433				972		160
					177		461		2598		904			519		872				3954		185
					1450		1375		789		950			15394		321				495		1934
					1931		462		797		5404512			247		279				936		309
					894		2191		1752		866			2364		287				1005		172
					350		470		12356		859			1054		348				527		332
					163		8263		728		877			260		253				514		1026
					173		5430		777		2022			281		563				459		283
					571		4162		772		997			25538		640				467		447
					990		3724		2130		960			440		2891				1966		1691
					3572		1485		1001		1831			4170		842				471		827
					390		1471		734		1616			3555		1158				933		383
					152		491		1517		2736			259		2836				488		268
					1430		451		3009		2254			448		253				675		383
					2847		1908		741		964			692		334				580		168
					164		2412		783		855			213		418				1452		8700
					565		476		29418		829			308		242				2670		1400
					1141		3645		774		1022			415		255				1020		207
					154		1573		2507		848			2540		273				1105		236
					1254		451		756		1667			458		1156				495		921
					9206		2343		1879		1017			343		1440				961		420
					200		7256		878		851			647		300				519		461
					11963		28282		52868		832			1931		634				461		17739
					11050		1381		74522		809			306		308				1703		325
					870		967		1569		838			612		619				1146		169
					6135		4235		731		910			2216		300				993		567
					568		2005		734		1057			2183		246				563		371
					311		12560		2307		964			414		258				575		1654
					408		3031		853		2081			726		2197				958		5045
					154		22734				1067			273		390				11467		2158
					353		54300				827			751		269				471		659
					171		2839		1463		806			3197		3658				475		232
					177		11044		4376		912			833		1171				552		1479
					349		3773		2118		2099			365		296				2082		769
					1012		475		1458		803			472		368				2054		838
					187		473		741		826			327		590				491		630
					368		1662		787		806			236		410				483		213
					713		450		1652		1443			455		237				482		282
					159		8057		4365		1768			327		5977				1001		533
					3433		26556		1391		821			219		1182				1756		160
					1061		1988		7864		1078			2987		698				2668		163
					12521		8707		760		861			299		293				1066		811
					196		478		3207		901			267		413				492		782
					367		1489		1578		799			988		243				508		1039
					179		545		718		966			1425		10619				1678		717
					314		10778		1446		5918			985		284				1961		182
					1291		7658		702		863			879		969				496		164
					258		4213		738		957			611		674				501		2812
					922		957		755		957			719		4316				994		3228
					2818		459		22508		798			552		248				3667		158
					175		468		8261		802			214		1766				2765		145
					152		960		853		868			535		421				654		148
					325		2704		1468		1916			256		301				480		196
					164		1018		705		811			215		503				2655		158
					1050		3581		1690		804			484		1757				960		911
					153		450		862		912			649		290				1963		202
					1975		4451		769		808			222		262				476		349
					351		2637		7754		850			313		584				1005		269
					184		463		713		845			585		943				473		193
					2626		907		1444		1337			217		272				506		519
					4799		463		731		853			484		749				467		285
					1451		1889		739		2047			630		462				1975		812
					176		518		786		794			722		1506				1221		603
					334		466		1590		899			686		662				2638		5648
					818		462		836		1008			221		403				470		189
					530		1018		2424		834			1073		275				473		710
					566		4433		722		926			399		833				475		186
					725		473		4855		874			783		382				669		166
					156		3227		1686		922			291		2286				569		904
					712		1005		889		1018			488		2684				2346		1772
					327		926		4843		798			346		865				593		154
					177		2328		2307		870			896		363				504		145
					3430		2832		2200		859			1344		1258				477		461
					154		457		5313		1801			2323		700				551		325
					542		1523		898		928			229		1162				490		145
					204		3564		720		825			1191		338				466		525
					158		461		1456		825			636		237				1126		208
					6609		493		702		829			347		302				498		2474
					183		15754		760		950			544		309				492		482
					375		6764		918		877			370		544				492		339
					4795		952		1389		2638			517		246				621		870
					310		1482		4111		1860			328		1705				464		577
					3577		904		4972		971			588		298				482		817
					181		12745		698		3659			960		331				1031		5078
					661		1532		756		1003			378		4222				2118		536
					325		2021		693		1313			231		297				518		488
					8394		585		803		3524			1736		300				1003		1008
					717		11003		708		797			219		608				487		505
					1713		2861		758		963			466		627				1008		785
					178		480		910		833			355		421				1510		5062
					371		4041		774		1276			4596		542				497		228
					8728		451		1560		1095			534		1212				472		365
					192		454		22733		1114			232		656				497		160
					311		17450		932		797			306		1228				463		177
					170		459		734		2333			293		1713				492		215
					153		2710		7039		930			244		314				473		2364
					880		1459		743		985			262		260				550		1055
					329		8051		37608		2652			1293		371				494		150
					667		1905		897		933			315		738				477		148
					172		956		1530		1202			298		659				1453		551
					1065		937		1462		1659			260		1316				486		706
					398		479		1675		1763			336		619				503		716
					351		489		1440		1765			216		2942				1719		396
					2554		1205		752		1052			1223		2187				496		724
					2750		453		1404		846			253		2666				502		1418
					2113		1000		1432		2497			688		1885				2641		469
					159		925		726		796			244		408				1007		967
					962		454		2352		902			229		554				490		1197
					315		454		793		861			308		561				526		195
					372		1915		2287		1648			269		629				944		2297
					339		122377		795		965			762		1131				1040		231
					1325		12618		3175		1018			1282		451				594		831
					802		483		2321		834			295		385				504		1825
					3670		494		792		933			243		1781				589		1337
					6533		3413		1731		884			729		598				471		260
					158		496		1506		978			423		263				466		1166
					193		3551		2339		833			914		301				1002		146
					154		479		764		1126			279		324				469		175
					414		4359		831		829			932		287				461		371
					1027		1903		826		915			488		403				493		2538
					5606		526		798		837			270		388				490		651
					348		3668		737		961			633		544				1919		473
					177		916		753		795			1463		1549				996		158
					1543		6649		6894		1687			621		413				4497		285
					161		474		35387		901			811		260				578		152
					338		8164		1434		866			227		1781				1858		5595
					697		8709		2678		976			987		649				16076		7748
					178		1522		2155		830			234		2907				1056		653
					693		460		1812		1140			561		289				964		815
					49559		3527		2500		1647			305		285				3214		145
					369		3646		694		1699			778		255				494		222
					199		498		799		1054			735		580				519		400
					155		548		2258		802			392		491				503		1973
					155		5461		703		834			422		1675				466		846
					199		19782		1416		1546			488		400				472		823
					164		909		705		2604			431		698				501		173
					159		1509		1410		846			1009		445				462		892
					1642		5400		720		810			1686		334				487		1406
					351		478		5576		823			515		2651				463		1950
					10913		49432		740		2259			1748		7359				2720		18978
					352		13647		1572		914			346		345				1035		1977
					383		4064409		788		1866			229		551				546		338
					615		11334		1482		1727			227		986				1006		211
					564		476		1464		933			460		385				473		620
					1858		981		692		823			435		1320				493		257
					480		3020		3968		854			755		1793				2091		150
					1503		501		766		803			3577		372				516		5715
					14217		1042		3718		952			690		350				930		147
					4423		491		795		798			588		667				1988		237
					156		955		887		1266			263		473				462		169
					181		950		2332		808			302		1407				1062		2670
					416		464		772		828			405		1691				578		168
					397		2043		1447		792			569		683				1059		2373
					960		473		5694		819			1841		947				995		482
					157		2059		762		797			581		652				1543		364
					160		12128		861		1717			220		299				515		1693
					1396		477		2628		1100			225		619				1451		479
					153		1590		2162		797			486		1257				483		947
					181		459		712		1045			398		3577				470		692
					164		2565		1248		1782			332		792				967		598
					1718		1005		696		793			302		685				4777		147
					165		6088		835		822			318		371				547		2349
					169		496		753		861			289		979				514		159
					192		15629		707		2034			300		541				1129		157
					346		485		1732		1908			214		404				5752		154
					862		6806		820		848			247		249				1023		389
					165		47777		1412		1710			836		352				464		802
					333		475		7732		2671			91704		741				2277		1833
					532		18844		3494		837			220		550				549		155
					186		6324		1680		819			2604		237				10541		1608
					387		966		6653		904			538		691				1534		561
					5586		3658		4917		3091			331		344				501		667
					1603		3820		3648		2104			259		261				3406		1128
					159		1478		1574		850			955		1536				465		652
					549		2904		775		940			4227		288				2016		258
					189		1544		702		2684			1804		254				500		152
					160		471		1878		853			301		6263				1958		1709
					167		460		1714		3670			597		463				474		236
					166		2048		2363		845			310		703				1006		212
					2763		933		739		866			680		297				4238		1633
					394		3128		744		1077			518		379				483		1010
					187		480		770		1215			223		271				474		265
					166		1713		1510		1773			220		297				960		567
					334		2481		3009		897			338		305				488		259
					163		3075		698		1219			380		282				493		486
					1013		498		703		5806			489		329				517		988
					397		954		3439		806			698		619				461		267
					152		466		2588		804			229		1377				1069		148
					574		2125		4101		895			264		611				490		1017
					1129		1481		753		3422			238		389				480		421
					563		473		6384		854			7020		468				519		206
					356		6986		8994		1024			1093		534				471		162
					173		1018		737		808			233		1348				500		167
					165		510		904		977			623		366				1720		167
					187		3684		2396		885			843		577				1033		2409
					171		7823		5969182		800			778		266				1514		204
					182		459		744		793			6450		789				544		272
					1213		1961		1592		1226			709		317				1535		175
					4573		3300		2959		819			2175		497				971		1431
					167		938		690		801			273		292				984		195
					1463		18765		770		1020			293		1104				1510		803
					171		960		738		3905			237		264				469		2189
					161		921		703		2653			659		322				1008		200
					330		491		1494		949			270		711				486		385
					16182		9159		719		1007			289		1749				963		154
					347		2531		4428		1635			328		239				524		2604
					166		508		721		794			417		418				1119		880
					310		904		699		2705			316		302				1460		3751
					153		912		2386		825			246		949				2789		232
					1714		2951		709		947			372		1461				484		172
					352		17316		914		903			222		4497				1140		147
					200		485		744		914			606		1394				567		208
					7134		3142		800		1012			249		304				585		574
					196		969		867		2558			213		1600				559		926
					347		7500		1755		860			1938		343				480		268
					165		14964		1722		996			290		5372				2719		351
					158		2776		1569		878			839		484				517		431
					2664		456		1802		983			263		1048				462		1912
					158		28763		743		1776			282		310				4263		199
					3782		24625		721		1091			900		677				463		157
					363		2485		714		824			750		291				4293		2885
					369		511		731		811			281		248				1159		194
					1376		22419		753		2728			213		9501				475		600
					396		473		2177		876			381		364				971		194
					533		1079		751		3035			473		687				459		5893
					1339		2670		5823		1769			473		241				1625		2808
					174		2376		751		1921			451		433				464		1148
					195		455		750		822			480		264				1933		3031
					173		4912		5656		895			1765		2272				517		1841
					153		15044		2163		1688			670		1618				3595		469
					168		935		10073		1001			1222		475				537		201
					153		12549		834		2867			2343		1359				3712		321
					195		2501		6352		987			395		369				962		423
					168		3138		802		1715			538		1606				580		6495
					167		10520		2517		797			408		640				4035		163
					166		1661		760		2776			242		828				466		154
							484		783		2281			1162		251				499		198
							467		771		1018			493		1305				1446		2492
							1015		727		3447			1224		458				1560		1055
							1972		695		2584			213		795				930		185
							483		695		1690			266		1513				468		904
							939		721		6106			315		276				1485		684
							54119		836		999			473		623				551		159
							18715		1750		993			1250		379				1012		191
							2599		1506		838			313		985				4273		2288
							968		708		825			444		2396				500		170
							470		694		900			275		273				470		368
							6028		699		925			1809		263				627		505
							925		2453		1159			213		597				477		336
							918		699		852			351		278				529		160
							3778		1418		2564			292		1432				563		177
							973		695		1029			422		3649				1647		206
							456		691		797			215		467				981		1154
							3287		968		1379			385		44922				486		1120
							991		703		802			575		238				491		145
							470		780		806			331		781				540		154
							29660		793		827			974		610				2071		524
							8731		761		800			301		303				499		2840
							987		1499		1027					885				459		408
							2683		700		835					314				525		410
							1004		750		823			14338795		688				1530		145
							478		856					323		434				502		204
							473		7486					3000		821				5318		154
							17501		1800		863			305		296				1055		1054
							456		1406		965			671		714				1133		190
							36334		696		932			847		264				1447		211
							2577		701		852			399		383				1546		876
							1702		885		829			853		635				530		164
							2632		2314		834			852		4995				470		201
							528		691		1122			3140		420				461		167
							916		904		961			1514		1187				1057		162
							26212		2453		1005			299		313				483		172
							2176		1776		965			401		921				2043		1562
							5659		8526		841			306		1913				1083		3476
							11983		1449		932			387		2695				1016		361
							1059		774		1598			1950		422				960		478
							4405		2519		957			253		257				523		694
							3209		9799		4453			17650		267				477		870
							464		693		850			864		314				484		176
							2159		46072		850			310		589				472		536
							488		1537		1078			398		765				488		516
							455		3857		3252			9228		263				462		1580
							1534		797		981			4260		687				493		146
							459		2995		898			627		433				1435		510
							1605		6550		1036			325		1065						933
							468		733		845			4060		463						537
							8993		988		1065			256		1980				468		266
							485		8445		6380			254		254				470		3268
							6568		704		3086			870		264				562		268
							3146		3295		6760			947		278				493		389
							1537		10522		6150			352		296				573		10626
							931		1478		4423			442		318				464		363
							2890		9504		973			300		283				1128		2270
							2502		1577		914			1176		1202				514		180
							5110		6665		5170			9531		1961				633		350
							478		694		1679			262		1419				558		184
							3055		1553		4467			288		1619				547		725
							454		708		950			2045		256				1112		206
							2512		1483		1911			1583		270				469		764
							953		713		936			3029		267				1646		324
							1624		713		842			289		297				1040		175
							479		4231		1009			2682		319				2155		980
							2099		788		2121			262		1074				972		574
							996		704		979			445		503				463		297
							2055		800		1012			440		356				2043		162
							1126		718		838			333		539				2974		165
							8543		16679		1042			384		333				499		192
							1943		67978		836			1351		253				686		150
							11476		1670		834			350		431				468		380
							452		699		2488			694		363				571		340
							1923		749		1016			535		312				553		585
							470		698		2352			544		888				1950		198
							1003		3151		930			742		361				484		419
							4925		3311		831			1048		355				473		180
							464		826		1112			281		1357				2021		344
							459		1427		2005			446		392				3490		325
							1460		770		922			1227		261				522		236
							1953		796		893			341		3420				471		176
							7057		780		831			1059		784				461		302
							1948		1842		869			1002		266				493		431
							957		8354		2822			408		293				455		187
							457		827		68884			274		249				941		429
							908		1051		1694			735		243				2850		824
							505		1544		855			929		403				975		514
							2984		722		863			360		470				546		938
									5350		843			2284		762				988		164
									2310		908			877		331				1028		148
							449		1405		912			1117		358				547		166
							18462		743		865			578		3898				984		210
							489		709		1837			1227		541				1063		318
							408		3266		1116			884		261				462		5355
							2668		1497		942			282		310				551		27928
							392		762		891			1285		236				619		152
							15142		4863		901			2033		593				3626		1958
							1755		1640		1691			394		844				4410		4593
							408		755		1018			255		289				1633		155
							1417		803		900			3141		499				933		249
							908		1190		859			780		312				459		148
							867		902		942			305		290				466		349
							9839		920		1755			999		970				2971		365
							1373		6833		1015			415		300				501		220
							862		875		1138			419		251				2177		255
							3055		5347		4790			2191		954				1343		777
							1405		4912		893			501		1746				474		299
							403		701		1020			722		710				465		373
							456		1646		870			573		380				955		4556
							460		14887		851			1280		3638				501		522
							406		7831		2231			1086		245				517		353
							428		1514		1854			288		14640				488		1150
							5847		697		1070			391		2126				476		1908
							416		739		2114			1065		359				2145		285
							14371		4776		892			658		758				1101		958
							1361		697		858			258		809				983		1020
							417		809		926			331		328				2479		151
							840		1434		1753			347		292				497		845
							404		3003		858			2223		2400				1476		164
							461		710		1232			2043		356				533		415
							418		1477		2205			1423		1689				1478		148
							405		5118		1037			2358		310				990		146
							393		17733		4113			293		262				533		1195
							5989		1014		928			660		1946				544		310
							2346		1587		889			6663		498				1192		867
							1719		794		946			469		754				2583		391
							6240		700		924			341		1553				518		196
							8011		754		972			670		585				531		871
							27633		920		979			357		629				1009		311
							19364		2029		888			355		419				977		406
							397		64279		1066			1083		381				498		211
							7866		759		1064			1841		1995				469		1204
							482		2200		849			337		432				537		260
							900		710		923			4077		1231				2017		1074
							411		707		848			275		248				7575		321
							850		1615		1172			290		344				453		214
							42834		759		1014			330		595				1968		969
							894		827		947			389		279				15247		324
							416		722		838			910		2151				455		145
							1199		2293		844			426		2255				698		178
							25460		740		861			420		675				463		332
							6324		17361		1925			249		252				611		693
							453		729		839			357		380				928		1350
							405		803		837			503		266				3105		326
							5992		4549		865			483		672				1065		246
							925		767		997			5463		757				2895		181
							430		706		842			296		260				574		997
							418		2384		830			390		399				4084		174
							404		3893		1037			340		268				1090		782
							421		705		858			1364		1758				458		166
							2070		3113		1728			273		382				472		164
							876		5775		833			514		578				1642		178
							440		20448		1019			1784		241				1033		157
							2212		9205		874			368		260				454		152
							409		5460		1797			379		409				976		145
							2951		708		1377			679		1068				1057		355
							827		697		4151			363		606				957		426
							395		848		1026			488		544				460		14266
							1551		1524		943			296		336				916		745
							3580		1560		829			309		2344				494		825
							1201		3076		856			747		786				1395		857
							1355		723		949			983		490				616		1272
							1254		10832		4230			486		1626				518		406
							1862		1559		833			540		1348				1718		2452
							398		748		1006			451		265				468		178
							424		2339		843			268		276				936		4385
							408		1620		850			1306		610				1479		178
							409		728		1722			1316		2270				2466		311
							144986		6499		9295			397		2750				529		277
							528		10970		997			444		329				503		163
							24765		2193		842			309		647				2982		963
							1321		719		6015807			1899		746				1598		148
							401		714		1110			454		355				8441		326
							1887		696		975			258		731				567		502
							431		5674		935			276		1140				2613		186
							3406		2443		931			273		577				1622		593
							7348		697		2231			398		881				464		1852
							427		8452		877			371		1289				1842		226
							19427		707		904			252		1430				542		199
							7213		1453		1019			504		269				992		321
							443		729		1057			327		316				1799		382
							2503		760		2221			1241		1745				497		321
							12163		1592		881			464		677				4185		4123
							502		4986		859			252		248				476		640
							825		737		934			271		1217				1992		419
							801		1723		903			685		357				460		2129
							923		3797		866			343		316				966		1496
							410		764		841			2230		1126				463		1392
							1344		1826		880			292		618				470		425
							42007		1489		1906			638		2217				492		250
							7354		1486		1321			277		9625				469		595
							950		938		870			23608		273				516		303
							26587		48857		848			632		260				1167		682
							831		728		1082			303		388				497		466
							936		1488		840			362		357				2355		828
							428		8915		888			278		3020				1055		358
							2332		727		870			875		236				3786		934
							50643		56429		856			535		274				454		175
							10962		854		856			290		282				957		152
							409		1632		1987			276		257				4253		706
							3540		4052		844			386		364				463		285
							998		1471		2890			287		848				919		2896
							923		17643		1130			297		12039				458		527
							3490		1510		936			325		1765				1847		155
							3066		745		1141			2677		844				1020		3598
							873		753		1031			489		303				957		190
							812		1386		1998			994		283				467		364
							30215		3502		879			477		308				590		962
							1262		55448		1060			1347		407				1533		338
							5428		938		835			602		560				506		148
							446		740		875			289		307				1010		1383
							2084		3836		901			329		411				490		216
							5760		1665		889			287		324				2680		755
							9084		803		1132			252		401				2984		156
							5819		828		1122			451		669				546		658
							797		2566		2754			305		257				491		151
							1705		717		907			1384		255				469		3174
							828		9238		991			935		508				467		1401
							3720		8097		919			746		269				481		186
							511		734		873			716		456				493		629
							4484		5157		857			709		258				518		198
							3762		1411		868			364		247				491		150
							2008		3099		1901			554		267				492		502
							406		1535		1149			350		366				499		247
							410		21805		985			1130		290				1965		482
							8355		740		881			255		399				485		172
							2264		2283		1011			296		320				497		2800
							467		746		7853			807		272				470		1079
							12682		2919		843			424		343				516		193
							1720		739		901			371		377				961		148
							1008		691		2992			1026		6325				1038		1450
							1399		795		1700			338		1932				965		1155
							1352		3759		918			292		303				1028		366
							11938		3249		1789			13820		265				2029		1643
							917		711		903			742		268				555		1600
							48066		10917		1802			655		520				544		175
							4901		3658		1941			729		4600				2466		150
							1739		868		1752			525		291				1020		187
							1268		728		1116			2028		7213				514		329
							16969		1415		924			1083		472				535		252
							395		719		1144			333		604				530		170
							818		720		873			664		257				1085		849
							1519		1651		835			298		386				1077		158
							6970		15093		1041			1426		287				979		592
							7590		1384		4218			588		3514				484		156
							1759		733		937			2786		13917				470		160
							3512		708		4074			2308		365				512		1154
							925		5424		995			278		521				1666		364
							1787		28787		1704			1055		1039				528		220
							18561		692		931			653		628				923		176
							1658		2254		1142			623		467				491		785
							393		5142		836			957		1753				474		1610
							1774		723		951			843		250				2570		168
							450		768		847			300		2711				984		1110
							2798		18966		853			611		375				529		289
							172520		3792		1845			267		1024				1078		168
							824		1692		1043			262		367				1021		170
							2891		8070		885			332		334				484		459
							3082		705		848			492		408				2096		341
							1312		858		834			58878		2414				578		147
							2589		813		10263			258		1216				461		913
							1672		698		2934			571		888				3897		250
							394		10309		1902			560		4295				471		165
							3922		1735		834			633		770				495		222
							3187		690		838			395		279				500		10941
							421		694		961			705		255				538		224
							3851		3891		4724			2155		345				460		204
							46139		6418		892			771		878				556		345
							5133		923		1068			1694		438				2318		279
							2985		13493		896			670		736				461		304
							1876		4017		866			254		528				1989		939
							4657		4274		1011			1243		327				530		324
							4545		793		1803			476		125973				1078		1754
							15395		744		1843			580		1199				2318		191
							1635		8183		830			389		304				1438		257
							445		742		898			261		666				509		497
							394		55690		1875			2431		280				458		162
							2725		730		912			309		637				460		287
							477		2506		938			694		330				2693		2280
							3918		781		6251			1496		775				476		169
							9275		2307		1092			1284		280				490		188
							5294		878		977			284		417				471		334
							412		5857		887			273		351				2725		953
							11104		693		853			1107		297				480		150
							413		3181		1095			1320		261				1532		213
							392		2512		873			327		256				457		168
							1023		698		847			5546		645				1496		682
							2277		2392		894			1410		606				463		572
							909		707		2168			419		382				942		549
							3323		16927		888			1142		276				510		570
							38944		723		3484			261		561				1650		404
							393		692		829			274		260				1202		239
							1765		795		7382			579		1245				1544		160
							898		1713		1861			350		258				956		153
							2157		757		831			341		240				487		1034
							62269		1474		863			665		264				2790		154
							903		47486		904			1898		531				1154		2934
							395		4542		827			576		509				550		327
							1732		6122		879			335		271				511		227
							32454		19298		948			251		1709				953		298
							419		806		1747			1244		327				483		870
							5128		1550		864			492		730				461		415
							812		721		1091			824		603				460		153
							848				914			311		494				486		440
							852				1074			265		366				1126		176
							435		653		938			569		695				507		479
							4995		649		979			361		259				486		207
							2176		679		1004			309		365				467		1814
							22815		773		1655			345		336				529		220
							1813		634		1847			336		286				525		1224
							394		5706		1751			1272		442				1057		213
							1418		810		1317			507		675				557		1836
							4241		2883		834			846		319				502		222
							407		14511		943			425		1281				486		570
							210969		1476		887			270		2110				1148		158
							3139		3060		875			331		414				3446		667
							833		15770		877			277		920				458		686
							3343		2662		866			400		246				1602		461
							1792		1442		2937			14596		526				490		1314
							4494		886		844			1397		296				949		154
							1817		632		1815			384		450				964		338
							1343		66929		853			1360		330				520		292
							5000		628		1131			520		601				1072		550
							11480		2139		841			438		1088				453		2835
							1757		2881		1070			675		1312				965		1397
							3198		1300		899			288		269				1416		326
							7616		638		1100			1321		246				1500		332
							2757		634		929			1056		526				1607		232
							438		2150		2060			300		868				466		154
							425		667		869			340		285				521		630
							418		660		871			482		594				1989		13301
							13971		1363		880			975		424				479		468
							1744		682		829			309		569				935		558
							396		4006		5024			284		1098				483		224
							29863		685		1229			343		257				457		181
							491		741		846			365		631				464		145
							2950		2110		883			290		2422				566		145
							413		677		882			921		521				915		320
							4156		653		1808			355		298				2489		3140
							1960		24661		913			271		277				538		1064
							392		3063		830			298		367				580		151
							13853		634		940			304		1072				1025		441
							20409		1376		1024			476		5537				461		1884
							1310		729		856			262		284				554		1061
							398		681					380		311				487		858
							395		10887					394		363				503		194
							1356		640		890			308		252				480		344
							875		3616		937			266		629				482		1775
							9524		988		3109			300		337				453		270
							396		1416		902			342		629				586		244
							24076		1555		1245			621		1967				509		162
							426		2066		936			304		1122				662		396
							1739		655		1064			373		916				461		1146
							398		2258		2682			1126		374				511		3799
							13231		659		2649			314		1513				2085		177
							877		1548		920			1074		1055				471		302
							3275		1436		922			287		320				1402		4512
							469		1295		1027			297		317				536		296
							4661		1493		1663			525		387				562		800
							864		719		860			3157		264				569		1079
							2868		1343		868			280		336				588		682
							858		661		931			487		2591				572		245
							151998		672		937			447		1296				1597		198
							452		686		1123			269		2007				528		394
							2134		4174		1716			496		303				4495		234
							401		3001		799			264		278				622		200
							13472		1340		1169			308		551				16029		206
							1216		3674		878			542		970				954		148
							398		6186		1872			275		2228				1358		198
							4140		1341		913			1266		354				459		2444
							6380		14913		1102			3483		549				457		215
							2092		694		896			282		1447				494		160
							13630		8828		849			371		253				3763		185
							855		737		3028			848		607				2256		766
							1203		2121		3832			271		554				993		363
							438		4530		1032			691		2311				993		454
							425		1432		1711			332		498				517		425
							6809		2399		798			544		836				2000		160
							30100		737		870			405		390				942		659
							1357		17652		1795			4373		904				528		1366
							1381		645		958			807		763				1838		7206
							393		782		919			1303		245				462		159
							3166		1423		865			266		667				1095		1629
							35726		5955		3056			871		273				523		182
							456		711		800			387		2577				2005		164
							2384		3461		1028			328		1000				592		146
							404		810		4796			875		1337				470		192
							883		674		1099			2974		1482				556		295
							8272		650		819			1093		391				496		337
							1260		1368		2046			301		242				957		401
							421		17547		1729			410		301				477		174
							893		680		1787			413		1250				597		702
							1712		45442		841			893		491				506		1199
							3430		1443		889			344		288				1042		219
							393		732		3863			430		514				1091		382
							1283		762		879			346		1940				1606		211
							394		1484		924			1616		3388				465		162
							1232		19971		836			1035		377				926		177
							2865		1347		809			345		454				470		254
							1383		2644		2039			456		941				456		2575
							430		12164		1723			603		275				1570		171
							1528		1369		881			292		312				1506		208
							874		970		842			300		255				461		1096
							3867		745		830			532		577				3131		173
							2233		62336		848			863		1286				1593		1035
							22851		51605		970			255		276				536		367
							1785		700		827			3406		283				2699		150
							802		654		876			371		369				487		344
							1615		2455		818			300		414				472		234
							1465		1526		902			464		838				1177		153
							441		789		953			959		748				454		534
							2749		700		80408			686		556				593		1482
							868		803		815			489		348				484		910
							3404		6228		1086			256		790				468		933
							464		800		804			1287		328				465		176
							423		647		1116			1085		241				465		395
							6029		2252		1144			266		297				960		199
							1849		631		1858			1570		653				5332		745
							2008		662		806			361		236				453		347
							1017		2296		850			2089		1495				1232		250
							860		29487		826			788		274				2465		21105
							920		802		974			377		580				484		185
							833		786		810			260		275				475		2855
							1283		718		859			303		888				526		696
							2570		732		1368			1804		263				3962		188
							833		694		848			2088		2548				2735		1051
							1304		2307		904			1386		298				459		1039
							417		1518		981			301		1647				2535		367
							2201		2179		923			734		879				1587		566
							409		648		804			1347		239				6608		283
							6830		634		947			354		320				1010		592
							6065		1640		934			566		1705				1805		220
							1267		2713		1740			1535		282				459		239
							409		1347		1297			326		276				1413		198
							393		3882		825			1426		973				3122		196
							4255		2011		850			260		265				497		156
							112748		42033		854			642		254				495		1765
							471		1296		837			281		360				454		312
							405		629		1120			274		7967				944		163
							51307		37618		861			632		349				547		575
							1380		695		801			882		236				918		325
							405		1268		1076			311		275				990		727
							1498		682		823			2110		302				528		573
							2050		666		1751			588		307				971		313
							426		3330		832			1232		10807				1170		547
							1427		708		1799			540		317				1425		2415
							46632		661		919			724		4944				488		146
							439		2145		829			1370		374				467		149
							465		2134		882			477		546				1675		225
							462		626		1147			284		368				541		779
							413		2126		1001			256		270				478		201
							1846		716		800			281		272				552		973
							49870		39760		909			494		4051				979		613
							2247		16732		967			1022		405				3770		220
							1647		692		929			309		297				942		173
							1980		717		1976			336						467		456
							13980		2351		7628			298						492		635
							1524		746		918			284		244				1618		470
							427		641		5678			268		2005				2484		2246
							912		663		3654			779		1107				471		167
							863		695		905			595		2666				316872		2236
							894		667		816			654		4990				562		974
							397		5592		842			529		1492				1962		145
							7844		4301		871			491		584				472		611
							1336		13968		920			1123		669				508		1600
							427		3598		862			799		850				563		926
							1333		703		1026			2598		239				501		670
							409		677		812			2480		7841				554		528
							16644		1538		810			600		2090				507		383
							954		626		821			1313		1724				9836		287
							8508		672		898			300		1473				1073		297
							411		7900		962			453		493				523		278
							939		650		1962			562		1836				548		150
							34817		632		2478			352		646				495		190
							1290		3948		1879			272		1211				550		185
							22753		1383		2666			1463		564				2104		670
							795		685		824			379		1515				489		160
							5351		1298		1807			2496		11929911				1567		221
							448		716		871			357		4729				1075		203
							427		637		903			303		1325				545		160
							8203		7942		2883			306		427				557		450
							2605		1320		947			479		2680				642		373
							1364		2657		6441			611		1105				2862		146
							398		665		830			743		484				5213		311
							426		12442		862			249		897				530		1689
							853		2293		1971			4030		2063				490		2979
							428		4309		1751			2145		574				469		177
							446		11682		2663			277		947				528		177
							69210		756		953			1535		706				957		180
							16580		629		1790			1544		308				3661		967
							4201		634		1881			538		364				466		148
							5641		816		2542			377		258				578		146
							832		2762		877			251		424				1512		349
							868		1347		896			309		2052				474		363
							80656		5059		893			15027		1306				1063		156
							2045		1415		1061			258		224				501		861
							1299		1418		859			856		581				474		172
							420		7732		876			1283		395				496		443
							5587		1454		1048			296		294				532		151
							58332		1325		1931			339		2026				471		185
							870		3621		861			324		445				459		990
							1809		859		915			708		285				1579		347
							6015		24150		927			266		249				1017		492
							13318		1352		821			269		242				933		3184
							11371		2298		973			330		452				1438		604
							932		691		891			5128		362				568		218
							532		3378		1706			521		234				503		720
							1303		3914		858			528		261				474		641
							414		840		818			304		361				490		510
							413		2235		1774			249		297				479		162
							395		78549		1036			500		241				536		188
							3836		798		851			1550		636				1724		158
							1759		637		936			297		231				5239		2695
							404		3345		840			335		895				486		175
							3745		1472		6052445			2161		691				4664		2088
							7679		15357		814			1090		2846				1693		514
							392		2705		1963			277		883				477		182
							2968		11791		852			289		607				548		171
							803		652		944			445		4001				2045		243
							401		1614		1294			679		952				595		2087
							1753		684		995			328		288				465		301
							1893		661		818			1687		1086				1396		195
							39715		1298		897			1462		974				1002		536
							13852		692		800			348		237				3528		454
							44804		2276		884			620		251				463		644
							1487		2692		832			255		478				510		189
							3026		682		901			328		714				1017		219
							853		642		1105			827		360				983		216
							444		1581		799			678		996				1087		151
							993		627		804			2360		256				2323		723
							419		5201		835			688		221				461		730
							11073		650		833			293		322				1105		181
							5494		679		873			1878		1946				470		2433
							429		676		1810			990		2993				971		391
							432		3236		871			5244		4945				959		154
							403		17360		881			10479		3771				540		788
							81434		5209		814			286		279				457		5116
							400		740		11512			1123		489				470		146
							818		731		868			1111		985				456		145
							1674		675		881			439		323				489		662
							395		753		906			300		268				3278		698
							18768		645		879			429		883				553		3171
							10142		1616		911			951		1814				1030		145
							2082		6626		821			1202		256				468		439
							1397		654		1430			12575		1272				480		200
							5245		5694		911			1234		2123				1027		202
							2810		631		855			662		2366				1570		308
							395		1354		812			381		218				1548		1523
							9962		768		840			397		33952				508		177
							995		2875		7552			256		389				472		633
							396		5240521		833			298		1441				467		747
							2021		714		933			1207		243				509		292
							397		1453		1899			313		2120				3508		313
							1537		1291		849			366		893				536		8802
							9338		820		935			315		236				496		375
							12586		4321		884			604		245				4380		269
							813		724		1070			1470		259				985		176
							5087		683		799			259		2875				482		867
							4290		1295		1017			313		2370				9212		1124
							4585		6062		926			253		301				458		490
							1919		1970		2694			926		248				457		11258
							401		2780		894			470		354				647		7663
							940		3197		1079			369		547				1001		407
							4695		1309		821			301		318				511		198
							889		669		1020			385		1053				460		1299
							12627		1612		1150			329		806				2608		279
							403		24277		1049			11094		317				520		2034
							425		1339		1703			906		639				522		602
							478		2161		805			395		557				931		781
							6243		637		908			784		631				1081		199
							4108		635		1711			303		220				2545		4110
							401		690		817			270		813				470		191
							402		831		821			264		574				464		465
							405		1554		892			391		499				1022		711
							833		653		811			520		273				1631		611
							2843		709		1073			840		317				512		246
							2048		645		1081			935		696				475		568
							406		6052		1050			392		302				977		215
							2553		2800		1241			249		87211				2644		524
							878		680		942			1530		6048				464		768
							430		707		883			2147		760				480		2849
							406		2058		867			850		7302				465		253
							867		4280		1151			3734		656				605		350
							7443		655		949			12770		718				2540		867
							815		1407		2023			286		687				1028		185
							1756		629		835			269		2634				1054		148
							870		645		1070			625		265				7991		173
							897		819		880			337		9486				2632		1469
							7830		677		910			825		2522				6446		181
							925		19055		1866			289		323				982		382
							1960		10622		858			345		715				480		154
							980		1614		1855			301		717				511		378
							2251		787		1784			3445		328				995		202
							394		2679		1903			490		337				2104		1535
							133484		1363		1173			726		921				1948		148
							1687		1376		1181			417		1660				494		402
							412		3033		1845			1163		531				2995		189
							423		708		846			294		5157				491		153
							826		3946		1006			672		1097				454		703
							399		1455		868			481		529				631		411
							413		29491		6301			268		322				481		237
							478		1558		852			854		247				577		1029
							5138		654		800			277		232				1524		986
							16308		678		798			1996		1860				936		154
							4974		632		3559			256		220				1088		1387
							1879		652		806			626		2371				539		262
							454		1522		1153			2599		612				469		180
							5662		627		2215			390		622				1815		161
							13058		709		935			282		410				1195		160
							395		711		1022			487		325				2018		967
							24078		749		802			363		583				488		167
							7245		712		818			249		218				477		192
							441		7008		931			5686		238				929		411
							862		629		2500			253		669				3739		158
							1807		3706		1075			258		3030				493		177
							972		641		798			2111		896				453		353
							469		5000		824			2856		289				1039		171
							403		4377		843			390		273				501
							1954		1413		1611			5884		878				453
							4547		901		835			412		1027				4652		8917837
							485		2255		1049			549		322				5687		243
							7310		2020		812			1142		914				454		127
							1269		626		1869			297		282				488		130
							881		696		1155			363		296				1529		131
							1199		1335		960			1312		219				569		132
							798		11288		869			368		709				1528		259
							3400		859		2524			340		289				545		311
							454		2156		1186			1080		751				469		154
							3862559		665		880			317		935				453		145
							399		1983		893			361		441				456		345
							30135		1540		978			1718		238				989		174
							1857		5839		887			258		3426				476		210
							30101		699		836			304		227				4488		8970
							424		648		831			859		1965				527		169
							839		652		9852			566		2160				491		559
							1359		1844		828			531		653				538		138
							872		2306		3345			932		226				470		377
							393		6835		1802			334		516				524		154
							2446		655		849			640		7908				987		14057
							1542		6336		817			310		495				1593		296
							14970		626		801			253		343				1780		128
							799		2813		930			333		859				978		743
							392		5357		798			252		793				1023		142
							872		770		870			304		259				3548		180
							3307		1643		964			3093		3524				1028		744
							796		675		1155			844		230				475		150
							125779		637		873			947		297				470		159
							16570		710		1841			280		1165				3803		171
							2814		682		845			454		2370				1125		1356
							5636		1399		901			288		824				477		179
							475		706		930			651		618				491		823
							1960		2586		812			368		389				2213		122
							2895		700		825			433		1759				481		380
							799		811		899			277		433				942		3527
							2339		2048		860			3844		469				463		2107
							21995		633		881			1021		220				2557		159
							876		27852		937			350		1756				456		197
							844		652		811			261		241				517		904
							1695		677		808			593		1046				1003		678
							426		665		806			508		608				503		548
							403		1608		3760			273		730				533		654
							1008		700		920			1007		360				1698		1298
							413		641		815			625		835				543		170
							1360		684		2643			494		907				509		336
							4401		3160		873			378		328				479		421
							18783		1281		829			3500		1572				579		1770
							411		629		858			359		310				1110		204
							817		2058		1002			286		3097				3646		134
							1551		647		1803			554		234				453		208
							5256		631		814			9107		682				492		341
							860		10596		2381			6825		242				463		370
							862		3162		827			16023		334				539		253
							1680		6967		906			840		1292				2249		130
							823		2105		882			896		366				1020		1461
							1636		28011		884			861		272				1455		126
							1910		16778		1658			1043		640				497		156
							1271		1686		861			924		583				937		400
							491		626		892			703		1727				903		6921
							5400		681		1330			279		1104				465		740
							401		3585		2698			543		240				1477		511
							403		698		1020			901		1441				486		253
							9399		715		945			278		265				572		150
							3941		2259		964			390		4174				488		661
							1705		685		971			814		224				501		431
							3787		1366		1906			336		1812				500		2984
							840		1438		4633			348		359				1617		582
							3864		665		828			494		220				1004		3135
							864		1997		6706			8653		298				501		159
							395		810		818			284		342				1593		721
							911		698		1011			302		236				580		139
							12402		1691		1844			2231		323				511		369
							402		729		975			255		243				527		354
							397		702		1059			637		2173				503		155
							407		4016		807			423		6271				1500		655
							1326		1404		920			1312		906				1005		184
							34942		24650		1404			411		1551				505		185
							434		699		1975			297		297				459		3188
							2794		1594		835			445		417				458		622
							842		626		813			654		566				482		921
							2847		3444		830			471		1329				500		130
							6897		3589		838			496		603				528		772
							443		894		804			504		362				456		164
							400		648					531		527				945		509
							985		7035					402		328				1024		144
							1704		11511					321		360				506		645
							34971		1720					295		272				959		819
							443		15954					542		2876				509		728
							448		663					321		579				523		172
							2989		1390					360		268				932		197
							813		876					4371		522				500		231
							411		659					481		358				2206		385
							4040		1290					325		243				1520		145
							5845		731					421		514				4747		2094
							3291		6208					329		317				489		622
							443		693					4154		242				2623		329
							846		43847					19692		269				3146		127
							2188		7087					538		253				540		291
							2128		31173					368		509				478		897
							84964		695					327		2069				489		796
							399		1389					358		5249				1085		517
							1250		2060					424		237				499		345
							1186		627					340		354				5430		192
							40261		1330					486		233				560		131
							414		1489					325		283				979		1281
							9826		4869					257		331				464		122
							2731		702					284		242				956		122
							964		628					255		1122				1115		147
							1874		631					321		481				1108		335
							3842		2223					1322		549				455		516
							1839		718					1243		297				498		1923
							24068		4389					380		2445				496		132
							2403		725					680		1302				1074		207
							795		1341					577		492				463		267
							406		636					428		220				475		165
							3172		16290					895		332				1426		171
							408		41611					294		1485				1037		2194
							399		791					318		267				938		546
							851		7083					258		431				464		180
							433		678					264		322				483		154
							423		2436					2935		1009				1021		142
							4396		5658					309		566				553		126
							406		831					437		13897				542		2281
							2554		3037					604		233				462		146
							2219		669					286		400				457		798
							7559		666					1255		447				459		132
							32058		665					1604		682				548		193
							420		1650					444		301				504		840
[truncated: 6,033 more rows]

## Sheet: Figure S7_Taxol
	Average Raw Integrated Intensity Calculated Below
	Control (n=6)													Taxol (n=5)
	3522		2628		24367895		13884		2196		839			618015		9975319		10059		276		1760
	3635		24165		248		984		890		1188			808493		1369		1491		46615036		3667
	2345		141042		375		90970		858		860			1338405		931872		9459		276		1693
	100489		6899		1572		993		1487		852			1946175		135268		33526		273		5491
	2546		1670		564		910		789		3516			142743		2429		1488		456		32869
	2585		788		336		1863		1689		847			11214		1211		1347		518		1556
	7680519		79214		329		3084		1459		1167			49878		18107		36872		333		18161
	12961		771		1005		456		936		2776			1571846		1427		1431		314		138817
	3809		3469		603		418		731		870			18120		236233		9592		387		3382
	1146		1546		548		485		5958		848			11092		1338		7998		282		5664
	2491		777		377		45194		805		1307			1889		1349		67033		1191		4877
	50915		13774		348		27887		1466		5399			195132		13813		1479		675		8728
	13006		10750		209		30818		768		847			1938		411154		2885		359		8751
	1149		14695		13808		448		728		837			2083		9552		13826		427		8227
	6984		1563		1270		914		8506		862			53116		1328		6904		294		5074
	5069		10714		1098		3200		775		833			12803		1557952		1402		304		1558
	4859		7445		184		6539		804		993			1909		455138		5235		293		5168
	1133		4236		3309		485		14519		839			240457		1280		1371		393		18603
	7556		799		1158		448		4482		1177			2009		22299		1409		284		1533
	6235		1561		778		2086		1518		1764			2443733		20652		10057		308		1760
	4699		8302		165		3058		2217		1119			3932		15647		1410		311		1610
	6797		8859		169		2479		1488		916			22725		11060		1488		304		1594
	1153		817		668		2224		772		842			1901		19439		2842		1133		1539
	2307		6855		341		574		715		2836			15076		1400147		2810		342		4228
	6354		6923985		874		5247		786		950			4959189		21095		1356		296		30780
	11659		2493		165		932		1691		1774			197126		22563		19947		389		1634
	16212		3460		353		5084		847		1151			117721		1255		1463		285		1527
	3698		6102		516		853		2251		842			4108		3750		1955		1577		1543
	1213		4175		2894		429		6625		855			44586		1277		84741		445		1659
	2427		25114		696		2375		746		2580			1849		1191		14365		312		1918
	9200		1679		180		954		14157		1835			58123		8497		33998		421		31116
	2343		1627		164		10272		723		1177			43349		8491		1494		290		3801
	11711		12990		162		438		13626		2117			28739		1529		10486		358		1806
	5982		11738		158		435		723		899			12168		3966		4305		328		1634
	14498		852		1310		849		2475		1032			18494		53136		2194		1253		1577
	1142		794		375		449		1621		1130			13994		1306549		1522		409		23146
	1155		4173		6736		439		812		1743			1966		3895		1361		341		2066
	3458		1657		157		38460		1458		889			2019		9708		1354		305		3530
	8474		5040		973		47622		860		918			13913		429747		2970		2138		1802
	4702		4025		228		420		785		988			51532		1267		3042		5068		6461
			4139		166		1011		4229		965			51885		47869		4570		361		1545
			4396		341		421		30768		844			85215		2493		9293		363		1706
	1119		1720		167		419		1612		980			4125		1263		5917		690		3636
	4843		27031		1350		495		1467		12788			14367		1422		4497		396		46092
	15205		1621		1011		923		1446		13204			716163		1333		1441		505		1638
	2230		6003		3075		425		710		943			228083		1846261		1515		305		1563
	2485		9643		570		437		26124		1693			1811		1186		1362		27952		1595
	1102		22580		1274		1341		8145		1799			1857		8871		2830		406		23641
	10876		11121		410		853		709		4278			54970		48852		3452		343		1689
	45299		3248		364		61745		759		53769			254639		736223		4958		279		1596
	1102		4137		570		886		730		3640			23707		2561		46543		309		1586
	3879		51175		742		2346		768		944			90499		1480		1620		353		3625
	2384		5436		206		458		764		831			13005		2924		176248		319		1560
	5081		1611		172		1850		9654		961			18215		2824		23593		417		3123
	6428442		3428		428		2263		2370		858			69117		171931		5970		352		12534
	1125		7560		902		2878		1645		972			68896		1217		3488		656		3465
	2296		773		183		945		805		2049			58762		12278		1726		1412		1639
	6609		49678		197		4799		1549		850			290342		3854		4733		346		1646
	1106		4215		718		109616		809		836			18103		40825		1542		308		1614
	1146		3522		156		933		2268		1050			927517		826634		14517		703		3417
	4726		3170		361		431		6663		850			124609		19349		2828		952		1544
	15501		32420		6507		426		943		1001			6255		154591		7550		366		1571
	20420		2793		168		3456		714		925			6574		2493		12506		713		8362
	12395		1796		185		14252		752		1824			8089		7333		1599		290		1543
	1103		803		819		7972		799		1016			10528		16142		5867		722		18941
	6430		776		548		16718		16365		1757			70648		2646		1353		794		1691
	24230		863		214		2844		749		881			811676		10459		5492		855		14105
	4819		1695		2507		2724		2527		1708			237443		367718		4260		291		11779107
	1176		2532		221		1020		730		828			591207		2717		1380		476		1544
	7364		822		537		447		1833		908			302712		1397		1350		473		1927
	4875		7404		181		1406		1578		2931			88435		4469		4575		289		4992
	4650		1552		365		907		957		1721			9041485		1506		2923		408		7837
	2375		44015		213		3821		708		886			4006		6649		1360		394		5124
	5920		848		169		69268		707		988			66234		6983		1613		827		4886
	1184		796		1761		910		2606		2212			145083		2828		1428		345		1677
	1093		67910		184		1977		741		1124			5977		480635		9702		603		17787
	9388		1570		200		453		720		5721			50276		2609		50488		304		1784
	2242		1579		969		5519		19712		847			1955		1233		10511		345		1794
	2384		14060		4832		1700		1542		842			6173		2691		1371		1961		44403
	2348		6206		163		885		2722		879			12496		29508		1437		280		1531
	7067		1621		219		2227		15663		878			13631		341877		1467		277		1662
	1172		1726		438		433		731		957			1815		1210		1363		517		1562
	2231		796		164		3501		751		1824			1922		12898		1466		300		1649
	1090		20147		368		471		2743		1047			4146		28177		16386		606		12523
	2240		9797		843		3062		795		1401			1864		1299		4523		343		1628
	1153		3305		373		5535		2348		40312			58034		67913		2858		370		1676
	13021		38931		167		6911		30112		886			583855		371714		1349		326		10206
	1114		1618		3590		881		1496		896			1883		1192		21056		635		1627
	1134		897		338		418		722		2716			147414		1270		2898		313		1528
	7286		17705		199		5442		1445		935			6216		1209		5877		291		1644
	2205		6779		2871		870		709		1870			1836		24201		9270		395		7011
	6026		819		930		468		7497		884			794000		10882		3265		277		3251
			797		1702		429		3496		1852			2143		5843		43045		424		13971
			2510		195		1065		1636		1439			105487		14007		108926		652		1623
	7034		808		691		880		714		850			9908		6451		152263		273		1881
	2062		6944		212		469		746		844			439365		46974		7638		563		3254
	977		9621		171		7002		2245		947			4008		11650		1541		340		1534
	2203		4103		173		1422		3951		852			64972		1255		1521		294		1707
	2003		916		362		21320		68144		1280			36709		2447		1407		313		1578
	6587		775		909		1912		3224		957			363441		1245		6072		320		1849
	5789335		1567		1064		10623		3387		906			47013		14790		1390		587		1718
	3143		2484		9910		38696		2181		996			35266		1315		1353		632		1797
	1030		5982		1045		1361		1671		994			23722		1329		1546		989		3649
	5781		3743		1347		3099		736		888			221900		13316		34781		291		10977
	980		15189		401		855		2278		934			265600		1280		1435		389		1764
	1011		856		1086		2582		24639		7001			122718		4251		1904		312		1750
	4444		4216		213		4351		723		929			3709		7916		1411		3011		3234
	4055		3402		2018		1310		5434		923			69618		5182		1416		1747		3573
	3186		4533		832		904		1790		908			123177		2621		75926		296		2016
	4257		792		192		2363		5197		890			4755321		43280		1488		364		1558
	1019		48883		394		904		844		1832			2281		324777		2914		411		12673
	74134		5727		172		463		1565		874			1815		427383		26560		1140		3326
	5397		1579		2061		552		16125		984			51263		14079		10475		288		2145
	1027		15158		649		445		725		921			11856688		4140		1417		357		1729
	5427		6832		877		851		712		977			3985		44953		3127		1486		12621
	7884		778		165		431		837		1044			424487		1294		4862		423		1561
	2020		15551		355		865		9300		842			2213		21521		1365		525		1607
	997		2737		188		423		900		892			1865		735179		53236		564		4858
	4593		804		201		1464		6148		1779			31970		1274698		2862		561		1528
	13846		778		167		7718		1669		855			12950		1280		14193		2116		1562
	4449		778		187		1975		797		969			51287		1310		2850		641		5441
	5414		2514		194		1991		805		1039			1961		2797		1452		1360		47290
	1023		7357		181		422		2015		884			332080		1524		4906		422		1774
	6642		787		584		19240		5901		978			15761		1321		1388		316		1738
	2017		845		884		1439		799		947			3934		18633338		1377		271		15940
	1998		2605		409		598		709		827			4472		1210		7741		25108		6476
	981		1670		524		3768		6207		860			2150452		4095		4776		1021		3492
			2756		158		3371		2677		1142			39305		1317		9690		290		1587
			2343		782		901		22504		877			55641		14229		8272		278		13455
	6161		807		395		86962		763		2012			1827		165710		1344		498		1623
	1010		32744		156		450		3057		885			6695		65959		1559		439		1726
	942		777		746		455		5435		1788			53146		34433		17985		273		19354
	2892		6248		3855		7369		1455		911			67631		1264		1408		279		3527
	1900		3367		2308		5562		726		892			10376		1204		1422		544		1725
	1014		8967		177		2668		777		873			3848		1414373		1384		664		3177
	1910		830		156		4251		719		827			1854		19627		5118		857		3397
	6077		1607		346		487		49854		856			3873		3773		2715		1392		1847
	5259		776		3127		467		45406		903			52324		2632		1402		1019		1536
	2010		3661		217		861		785		925			12208		1442		1580		537		1607
	2072		3411		162		434		3281		1697			70740		1427		6340		368		1974
	1946		790		168		13499		713		5229			220791		315491		7886		744		1799
	1953		7396		188		5854		2380		1009			174256		14948		1604		397		1620
	944		808		808		438		714		3924			4804925		18944		1511		1752		1674
	2144		10596		1215		526		750		5667			1843		113478		1888		301		1705
	2021		1654		212		26352		754		1803			9871		5560		3163		389		6343
	962		16191		169		20107		7626		932			8577		10284		1355		667		1635
	979		11517		165		7146		1855		995			438707		1373		3553		316		1693
	7804		1682		170		441		760		836			8648		1258		1416		300		1556
	944		789		751		1370		714		832			138115		4470		53244		372		1573
	4929537		6402		176		1422		1533		2092			10571		2508		1423		653		1540
	1918		2505		344		418		922		1003			1823		13910		3602		291
	931		4205		2108		4684		3276		1961			61845		1246		4638		439		999
	947		2470		162		475		2266		1045			1814		1440		19297		398		1149
	2020		787		576		5053		14470		892			1858		2601		16571		1520		2191
	964		799		203		3317		1454		3153			14762		1338		3937		881		4424
	958		807		356		434		6530132		2015			6188		1217		1825		278		1050
	1046		30513		202		2420		1550		962			141111		1292		1493		940		43002
	1919		792		571		435		1608		3476			2024		3023		5230		328		3577
	5367		790		169		939		760		986			77276		5210		1533		355		969
	3049		11922		157		6248		841		1822			100191		28758		21549		3144		1025
	2049		776				464		2397		896			2094		1465		7335		3371		4215
	979		14348				874		782		3485			1837		7128		1357		372		9777
	956		1556		24476493		1833		797		5855			28124		3980		1435		305		974
	16633		905		190		424		747		861			19439		2544		1371		1004		2016
	3023		805		755		16720		720		840			199421		6297		2929		276		988
	1992		251489		195		420		773		917			7898		4964		59221		378		997
	985		788		401		1912		2362		911			79819		209198		13322		748		1070
	1941		800		498		2921		1706		943			1904		2544		10798		413		979
	1000		6979		169		436		826		898			10840		7778		13791		1222		1021
	34264		54334		439		15063		6220		3950556			11538		2536		4421		768		1152
	4146		198196		1108		1446		768		829			10195		14904		1484		359		974
	935		2777		983		7954		9950		894			347960		1246		1493		1004		1027
	1955		6367		191		3592		770		839			16961		1238		1600		318		1023
	2840		6531		336		2435		3135		882			6219		1317		1448		1060		1062
	932		5360		198		1564		1526		869			569939		5063		1401		290		1147
	10259		1687		173		10234		1445		4392			18934		400264		1358		604		1003
	2000		3368		790		906		1083		1892			24925		2463		1477		664		6833
	4422		804		590		440		828		2034			5999		44778		1575		289		1361
	7528		839		1416		1449		791		835			117816		2455		1552		2608		953
	952		3242		176		4381		3803		840			20942		12987		1648		280		49140
	4306		6254		1094		1834		714		10743			6168		80611		3061		11757		1047
	3903		786		184		423		748		837			32150		1266		1772		791		979
	2092		782		201		20779		705		868			134723		1245		1420		626		1112
	990		1756		376		2798		5083		2572			2446522		1311		1440		476		33901
	932		857		483		4353		3962		1797			1830		3570		1429		1588		1087
	11987		3177		347		924		720		1883			1972		28593		1546		995		967
	966		3526		170		468		9517		1842			33346		99822		50971		13198		9949
	1947		5903		1795		857		6716		1349			1853		2793		28781		1357		1203
			16647		573		477		1549		1896			12630		1211		27609		289		3617
			1666		189		2033		1654		828			12668		241542		1407		369		3331
	951				167		3855		2274		1107			1985		682005		1564		311		984
	1020				348		1807		2277		1194			78708		1391		7966		271		1002
	3168		23192		631		5548		718		1773			191585		12902		1798		290		4401
	17505		1685		10627		6938		24889		1063			125451		8236		2828		345		3456
	2103		96891		186		435		1576		838			4060759		2694		2896		304		1034
	966		7465		360		7657		2262		1774			96839		33689		18633		1269		1005
	4146		6077		1595		889		2280		1303			69912		146021		4712		351		1002
	1078		16668		189		2740		1632		843			123107		2699		1705		599		1234
	3206		922		660		4608		793		1010			14234		16701		1481		388		16877
	981		2489		563		3945		2505		860			80833		513304		1519		372		1024
	2324		1859		196		9270		712		1865			571316		1206		1430		388		962
	5384		5240		543		420		2433		878			133759		1227		2943		310		1014
	11487		1658		179		2878		742		2172			9895		1357		7236		425		5490
	4537658		810		1087		435		706		869			177440		107069		6450101		298		1342
	4385		6250		1535		1318		806		896			265805		2811		1456		377		9188
	998		1804		163		895		3054		827			3857		9559		1406		385		1001
	12369		1706		243		435		819		1770			1984		1240		1698		415		988
	8172		1691		460		1364		879		855			70365		2591		9507		307		999
	3253		21559		172		1395		726		1186			26418		1257		1376		386		19269
	939		2697		1007		2231		1496		928			1946		1393		7435		285		46653
	1155		5150		205		2453		3098		905			3778		1342245		4664		366		1110
	7017		8041		186		8815		3368		888			403068		111050		8470		304		1159
	955		5166		391		1156		795		889			333978		6865558		1487		1002		960
	17315		5911		222		451		730		1054			4628		9766		1445		646		135623
	7198		824		170		2715		786		1123			543819		2572		25129		2701		1119
	13082		809		184		9810		1437		860			1877		7351		1718		1111		989
	945		8986		468		1789		1774		1155			27136		1268		3011		271		952
	2080		13207		382		2870		1588		865			4106		56240		1454		281		966
	4235		6273219		887		9706		741		871			3929		1290		6991		489		1051
	1951		10874		434		2234		776		1786			288704		1668		1359		373		39983
	10291		6884		375		1021		2247		1924			24690		121328		1356		290		2044
	2937		5242		391		423		782		970			5705977		10801		1404		280		1022
	3065		2646		211		5133		784		988			45374		26545		3201		673		1010
	2959		836		920		440		709		906			16728		1243		1525		338		1116
	2967		16335		736		5631		732		933			10204		14176		2855		407		1008
	955		839		9942		31247		725		951			1223837		1308		1386		290		8117
	947		9172		1198		31131		709		886			37036		36018		1487		298		1067
	11528		810		1334		3119		833		6630			1880		4045		6629		697		1092
			865		177		419		717		1351			8547		1415		1513		365		3115
			23189		378		4112		1927		852			44829		78914		1343		319		1135
	1875		3419		190		876		8137		930			11191		3350016		4420		551		4180
	1947		7992		910		456		1716		871			6082		497820		1341		355		12771
	2847		3573		3014		7498		762		898			20234		6278		1520		644		1116
	989		3393		1489		1475		14124		1249			28064		1394		12350		362		958
	882		9270		172		2546		1743		1735			638432		4133		158096		576		1005
	1890		1703		374		1487		721		834			486372		1221		4447		603		42764
	1785		6008		203		2257		1527		889			12602		1237		78641		758		2255
	4190426		812		170		431		4769		4342			4003		391519		3055		631		1061
	1841		4399		2471		1055		733		934			2023		48392		2933		335		2126
	887		8971		168		6168		801		889			9929		4424		1415		379		3015
	2987		816		183		2273		1553		872			18268		1279		1557		1146		1171
	5122		816		167		422		968		901			28470		100382		1383		314		14808
	7428		13416		192		902		756		846			3943		1397		5538		623		959
	5036		1727		168		54979		4094		867			898017		2484		10624		290		2015
	4275		1690		620		5227		767		899			7664		3891		1386		323		3586670
	1843		32126		354		452		778		3733			121955		9900		1344		370		1107
	885		873		193		17005		705		1096			8647		12014		19101		354		976
	4983		5168		384		1371		3238		952			242962		1257		106694		710		3982
	24073		10499		202		23650		713		1455			80774		16115		1425		298		3235
	930		2562		189		2967		723		5557			398105		55777		43771		491		1041
	3817		7552		174		488		720		886			55945		1241		1377		1283		973
	13969		1707		596		527		2546		996			4434		1356		8363		342		3599
	965		832		172		2225		1009		867			21609		1589384		20127		276		958
	1845		36990		181		437		2464		1001			181247		2501		1432		391		1012
	919		3718		428		2734		765		847					1270		1357		379		5424
	1771		11409		3205		46776		3116		852					3975		4633		281		1929
	10821		8928		822		4085		6281		828			768798		1293		1599		286		1021
	1761		1661		406		2164		1591		1168			1941064		14593		1407		283		5516
	887		5733		165		13451		765		3571			849699		1252		1478		330		1091
	933		3589		359		1740		3156		1155			133108		1239		10831		358		8144
	1029		2526		171		2551		780		918			1605001		252882		3163		624		2073
	1800		8469		184		22367		720		2087			113944		64521		4483		571		3061
	6092		44962		181		2828		816		920			1250303		5773		2852		1713		1998
	874		1852		734		5717		746		3750			91056		1202		1376		626		994
	957		2853		256		1360		772		3002			3919		9404		2947		655		983
	8343		1668		384		430		728		829			407895		2707		2747		641		6602
	883		4221		226		893		1469		979			2008		1193		6549		755		1041
	5761		16662		193		893		726		905			146779		1185		1492		429		4340
			846		667		432		14551		884			8195		4589547		22007		380		1106
			5744		167		3329		840		952			30976		5526		3377		360		975
	1653		7125		396		5974		1776		1252			7865		2747406		2930		297		11423
	851		3451		178		955		865		990			2575429		19469		1644		323		969
	833		5170		3906		28442		3248		861			113765		1356		4995		303		2057
	10931		814		165		4514		1582		836			65056		5278		1345		496		2996
	828		897		215		2357		769		1146			1785		4608		1469		457		1073
	838		816		173		430		779		911			8174		4189		7901		304		1014
	884		1706		371		1402		8339		916			35250		8538		1364		656		4694
	874		1708		168		2440		774		958			14580		1252		9978		1144		959
	820		3423		208		924		733		835			6116		8546		1453		351		1044
	4396		3400		1492		4603		58347		905			4818151		1209		1339		307		1012
	832		12940		169		2310		718		989			213056		1317		3323		330		975
	854		2589		372		1876		795		1771			15506		2990		15846		477		1064
	1702		826		301		594		3702		850			53912		2496		1366		486		1080
	2644		4407		7072		899		730		1725			2145		1241		20700		488		953
	847		5525		364		23390		739		845			81405		1389922		1495		289		12724
	865		1748		168		908		710		840			35528		2911		2735		495		3089
	849		907		374		1341		713		893			46757		30542		1390		323		2168
	878		880		469		420		763		902			7289		46899		1568		384		1610
	3672		5157		401		2456		718		1830			1763		4108		2909		371		997
	1700		847		168		847		808		1168			25822		1299		41859		404		956
	821		1740		609		944		746		930			1752		3918		80338		345		2121
	936		856		206		1436		817		2301			55522		1217		1465		335
	854		2844		327		505		1610		880			19377		2284820		1442		733		5209
	1696		23600		651		564		1458		918			1935		1247		98094		622		1173
	869		2676		1258		12347		2331		876			7162		1319		1662		299		3681
	825		6981		374		4454		38422		1080			11989		4078		25813		628		1229
	3829807		809		515		467		901		1016			2312		7299		1838		354		36128
	1688		849		170		3420		713		871			92882		49615		6391		354		1215
	2683		6379		15634		12796		754		840			2130		7519		1597		669		91264
	1704		1673		770		423		2893		950			19926		4534		1355		401		1209
	5112		857		366		7650		1612		1042			2108		20121		36441		321		9502
	935		12579		5008		501		3261		3566			15739		1207		3397		1298		1128
	3984		28011		547		2972		3908		829			62882		28593		1635		427		1341
	2541		1791		630		1337		3994		9449			58278		1209		1381		637		38791
	1809		5978		631		1870		704		1018			9505		5454		1767		277		1144
	866		3479		4719		896		8652		5573			1830		132232		1680		292		2390
	4616		7734		981		433		1525		2684			1759		1251		13184		276		8944
	1766		2639		168		1852		732		872			947605		5426		2886		297		1216
	96029		814		639		2007		8831		844			180192		1231		4601		277		1346
	1768		816		171		12346		759		965			1753		2381		1450		320		21956
	1670		23174		220		964		5605		993			10710		4215		1372		277		1192
	1693		1761				1825		707		5468			3951		7450		1548		395		1134
	828		816				460		707		3623			17134		8364		1718		275		1262
	6115		15723				441		737		1996			21990		1319		31495		314		1738
	1724		811		20765468		2679		746		907			20587		1288		18307		284		1143
	5355		16927		1009		435		15788		2042			224255		1369		7825		304		2467
	13098		2616		883		8102		14390		1126			224904		1303		1447		306		15590
	1766		2563		153		474		1661		866			1869				1539		324		1148
	2550		20583		1076		888		765		881			36909				1340				9278
	1757		198934		506		6481		851		852			19577		8202002		1530				1199
	837		5573		321		43252		3092		903			1906		2249		2915		285		4562
	2727		1669		335		4857		801		1125			27294		1167		1540		287		1251
	5488		200310		590		11684		1599		920			10068089		2461558		65931		328		1225
	836		21374		161		424		831		1066			1762		204019		3512		297		1170
	1752		1703		155		418		1726		870			119166		2479		1357		334		33626
	4855		2871		960		1265		746		1886			920800		2320		8379		47871912		1122
	858		2585		180		6585		753		1048			1951		11805		1470		291		251162
	16492		818		1829		468		1703		968			372552		5371		1558		286		2362
	3557		1656		3846		11235		3109		1323			24477		14584		1450		355		1224
	3586		4377		362		1342		718		2669			37128		1250		1766		316		1327
	819		2587		165		5522		708		879			13435		1074		1373		301		1373
	2645		2456		318		423		2424		5057			3508		1210		9778		277		1174
	835		2668		160		3785		729		1142			216822		1237		2771		310		1126
	11639		819		691		7716		709		880			703649		1228004		70160		1975		1201
	878		2513		5883		903		3015		2132			14560		193290		7021		302		1418
	15175		1788		333		1413		772		1788			10366		4857		1448		469		2264
	2813		15810		181		505		1623		1774			329389		350875		1413		1029		6076
	838		813		351		7441		1017		889			82573		1093		3006		301		2293
	3653		12230		383		1747		1549		1040			7382		1612		6014		318		1136
	4545				225		5326		14350		4777			132897		1577		7996		956		1290
	887				726		10627		3050		859			19677		375560		12632		2130		14046
	846		24154		164		3629		1551		1736			30056		5305		3118		379		8564
			1862		705		1442		826		1036			1778		1064		8324		329		19913
			74665		388		474		1708		833			86784		35171		1400		988		2364
	907		2827		170		941		896		1888			31276		1436		2952		338		1199
	1800		6859		909		8807		879		902			3812		616938		1538		351		2342
	879		891		183		448		761		1017			18205		1300350		13315		307		1174
	1858		1862		570		1013		874		870			765287		1238		4558		825		1117
	2662		927		167		1561		712		837			6121		1345268		1553		305		25011
	4639		6030		871		5761		21490		953			3664		33541		1390		348		1157
	10469		7255		169		3321		2319		859			60568		1223		13615		330		2384
	2636		1891		159		912		1603		836			122268		1065		6666		661		9379
	1842		903		689		2678		3172		1773			154724		1082		1354		438		1429
	877		6066642		188		148139		745		1739			1960		2785		9232		338		6232
	879		898		11410		420		885		853			3563		1085		14374		277		1246
	3644780		908		1467		3629		817		926			1363192		1222		5693		336		6699
	3699		3792		156		429		1687		2077			70217		2575		1467		1732		6328
	1907		928		394		4857		815		1017			5939		91429		4196		714		1423
	872		2805		341		7140		2640		964			1788		1165		12888		273		1150
	872		4731		2706		908		732		1324			4039		1184		1573		1840		1129
	880		910		196		4985		723		1199			193623		320614		3115		298		6778133
	16679		8040		545		509		752		1184			4972618		1344		4051		553		5212
	3754		954		423		422		742		1063			56071		372209		4844		387		1139
	1820		948		1582		905		736		865			7764		3644		4915		410		1171
	11539		937		2334		1860		17829		937			377008		67665		1422		536		1153
	11069		3845		572		3997		1613		865			43860		10800		5850		308		1506
	1792		975		182		481		1520		1760			64687		32558		381554		291		1153
	1763		1810		163		424		10493		843			307331		566811		30488		580		1156
	1818		1883		9003		429		811		2103			1928		7758		4757		405		1279
	1004		1776		840		421		1818		1013			3944		3689		4313		777		2614
	5075		7571		155		1363		799		1262			7781		3348		1638		5282		1236
	59059		4172		898		13554		782		940			418516		2411		20030		308		1168
	867		921		370		1300		5570		1972			255698		127565		1562		524		1226
	1002		1908		314		3386		705		963			77782		1112		2927		347		1210
	923		3030		1384		8594		1588		981			1847		19041		4465		746		1609
	871		16917		157		241795		780		886			507831		2023214		1356		323		1140
	7160		1874		1259		441		2950		1011			1835		33779		9724		336		3902
	1865		8723		157		10488		752		863			135562		1252		13171		364		1115
	3890		7879		1484		13217		714		982			12341006		8091		1381		3188		1351
	1773		1891		501		1280		8580		904			2264		1101		42327		306		2692
	947		1803		171		999		711		954			2030		1498		1352		341		1146
	874		890		342		1327		768					3790		2366		17716		320		2573
	897		1891		722		18733		14642					1785		1154		16857		319		1111
	5728		1973		542		2777		1607		831			2222194		18042		6772		324		3929
	2061		13473		4461		937		1694		869			121178		1097		23562		334		1305
	32746		4788		199		437		1023		1090			132271		34181		120830		319		1151
	2991		11245		154		435		2767		1762			2051		775451		2930		551		1110
	4056		889		1846		423		734		896			1809		2471		9386		449		1721
	870		6361		3876		7696		714		893			295382		1067		1492		282		2347
	1910		6645		157		453		10174		812			1885		1066		1452		365		1232
	2854		13761		181		1327		718		847			9966		479979		2790		329		32315
	28470		4801		345		861		783		924			1904		1101		1383		275		1280
	14417		2684		159		1344		777		854			1920		1142		1409		298		1153
	7545		4790		159		29010		1798		1279			31851		3329		2822		319		1184
	2683		972		883		965		785		918			1765		2522		3319		617		1245
	1777		24529		3802		3041		725		823			71775		12229		2882		1018		1317
	945		894		160		421		754		785			1765		3771		8876		798		2433
	2936		1984		153		75289		767		1219			35683		1240		60281		753		2224
	10879		982		163		875		1116		6414			1973		90892		1431		649		2453
			28597		323		437		1745		910			239515		320466		1383		394		2442
			3768		1152		43742		717		876			5709		1104		1366		626		1327
	3180		1829		1101		3682		766		783			3835		1064		1386		310		1118
	5642		1848		395		463		781		11439			180722		1316		24040		630		2398
	6549		11372		547		41321		1534		933			29410		2373		4385		1190		18413
	969		1853		1225		1011		69283		3134			8986486		2276062		79782		374		18931
	2001		1853		186		1822		23588		975			16310		1282		1383		311		1671
	2056		1848		168		454		1731		861			23793		12884		19466		297
	2934		896		390		2286		783		831			3728		6310		8897		315		8129
	41505		3700		1799		420		836		818			21548		1139		5162		311		133297
	4058		15301		1448		2352		13663		829			1762		1416		106981		1737		13193
	1015		897		199		1543		732		1291			89455		314364		1388		702		1194
	995		7144		496		493		708		2159			6344		1356		1512		283		1137
	9447		3850		410		847		730		787			161596		1161		4821		1596		7934
	11411		918		162		923		786		846			614277		2311		1440		344		1235
	5236		11619		927		23105		1064		799			1748		2198		2967		312		5321
	1033		13675		195		1761		826		1603			6708		2449		2719		986		2898
	1997		2830		184		872		1767		848			2034		1136		2760		295		7799
	2999		2911		372		1311		6561		813			134894		1210		1447		590		1163
	3067426		1004		879		911		2461		806			47611		10598		6460		428		5399
	5034		2942		171		13097		3448		832			9188		1082		1910		828		4080
	5625		5719		329		457		2510		835			8289		1119		2978		278		39549
	996		1924		486		425		743		800			1885		245706		2818		372		2680
	1100		898		160		424		1554		1101			29933		9926		8736		1330		1318
	6752		7867		1423		471		1448		817			1807		1086		5277		642		1436
	2153		894		321		8148		1747		860			80154		7433		3018		603		1270
	9792		910		1362		1000		4745		3902			171256		511127		2799		299		1332
	13186		11507		6638		2252		730		1773			130939		1148		4413		416		2554
	4063		10205		185		874		712		849			3896		1135		2775		310		1221
	968		3807		182		2242		728		837			681102		1217		1590		1266		8065
	10653		2800		153		425		2585		1738			1760		1114		1377		3529		5269
	11491		4148		356		418		762		2962			1920		4695		43231		307		38000
	1020		126422		160		469		715		781			23061		5877		1552		470		1284
	1128		892		207		3905		11242		851			4494		1158		132910		288		18483
	1032		2776		3990		429		1532		859			378218		4040		1373		1802		1178
	3222		101814		505		424		739		1018			78153		11511		4562		276		1191
	2061		1836		308		3857		740		856			54970		1185		1589		315		1325
	979		5682		334		490		2456		1314			2040		13286		1349		322		2669
	2974		1795		184		981		711		993			26874		1095		6438		762		1241
	3086		904		1722		2416		870		785			22079		278215		1383		278		13070
	3113		4626		1457		428		1614		833			1915		1125				1696		2617
	968		2736		456		852		780		2592			32482		5161				419		223570
	37061		924		1631		924		758		869			30489		1116		1644		513		1253
	1945		902		1174		149521		1006		3801			2022		1061		1569		279		15001
	967		1844		552		3024		2436		781			20327		31631		33033		1294		1274
	3025				8901		1409		1467		1056			128174		2323		13778		483		1162
	8253				186		462		841		844			1864		8081		19163		304		1387
	3093		809		5086		431		778		812			45688		129039		9667		669		1154
	965		10346		162		418		7342		4954			8621683		12966		2877		307		1382
	42077		4271		157		2792		3523		888			1737		1101		1373		1482		1174
	4192		110337		175		1013		819		825			3860		1148		1383		414		3994
	20926		3373		797		441		729		832			36791		1271		1333		272		2534
	1971		799		263		510		2445		2265			21645		6081		1400		709		1211
	4323		1652		156		419		63376		1601			39318		1067		2804		408		1146
	41348		795		189		4373		11391		1343			48419		4734		1378		1157		49127
	4345		1724		331		152396		1649		989			1823		24054		9361		281		2356
	4440		814		820		20661		4256		1167			558049		17260714		16599		276		1180
	964		816		161		38343		731		1715			107332		2751		1324		1302		1240
	14792		1634		165		4258		732		2333			114584		1596		1317		520		1159
	976		796		190		2956		714		2924			105030		9300		1335		294		1138
	2025		828		229		11306		855		868			118427		1409		26477		1704		2726
	2150		4339		177		2246		1497		861			29629		1148		5000		293		2368
	1968		1660		181		439		824		857			1747		1111		1428		1372		1229
	2140		863		182		7198		832		14781			106345		1109		16815		614		5165
	10534		1648		3489		420		765		1040			197636		49782		2939		332		1528
	988		1723		364		1788		923		2729			11476		1281275		1431		3806		1231
	8818		823		2465		871		778		897			140208		3550		1447		495		21279
	3154		5683902		397		7354		904		930			259414		1403		4328		4594		1135
	2066		1733		1036		445		23855		839			9004		8120		1406		631		14161
	4403		2639		2755		14473		15590		2932			56403		16567		4465		301		1281
	3089		4468		1498		3535313		15858		2114			29078		1076		1334		392		2427
	1010		810		1811		2252		1507		791			264889		118894		1420		277		3764
			834		505		427		1761		2667			18431		1096		1402		629		8314
			850		506		4496		21344		847			12198		10901		58844		342		1391
	7304		3315		360		934		707		1589			451982		1426		121643		299		2956
	12533		1604		864		1373		4749		1644			1817		4513		3022		280		1237
	2146		3431		167		429		4395		841			2101		2230		1399		402		1262
	974		808		1096		875		1653		1970			2181		7426		2785		678		7169
	5990		800		897		3464		1462		864			216206		1186		1386		3444		30933
	975		26337		354		517		3048		888			8213		1199		1352		342		1202
	999		819		2080		21871		44802		912			29062		2552		1813		296		1268
	995		3827		1611		7312		749		809			230460		45691		1326		285		1205
	1035		1642		458		2793		50073		842			15905		3752		1716		403		1388
	3214		803		13213		425		42819		890			4203		1205		8189		356		1134
	42219		4254		694		20411		718		1609			7807		8169		8877		292		3505
	2050		24384		194		2774		4649		826			1796		2398		13423		994		3740
	999		5155		3292		420		17958		927			13758		8578		4104		274		6807909
	970		1759		155		1340		7020		1073			1276870		1106		1626		276		1274
	1011		796		4307		10455		11746		946			104780		1057		1390		533		2673
	4519		2444		1117		441		975		1754			22738		1164		2705		386		1181
	2986232		4104		163		2484		819		810			16667		358139		1318		1259		1154
	1015		1640		739		2424		710		831			49195		1366		1486		402		2700
	2223		822		621		1394		718		45585			3783		1100		8672		2805		1275
	5184		5618		360		435		1488		830			5706		2323		7317		726		51903
	2096		11029		155		432		1463		945			55915		1786		1456		3339		1436
	15988		5072		367		6338		14503		1679			6519		1137		1464		987		1440
	8646		3383		1169		846		802		894			471567		2350		1334		294		1234
	3526		5302		312		450		802		789			22802		1123		1362		657		1517
	964		1671		155		894		741		862			1856		1095		1372		303		1153
	7316		7901		163		1241		1121		926			26788		1549		1472		582		2387
	2119		3443		692		4576		6397		795			1956		1203		1317		4007		2562
	4439		11561		1247		25122		784		1619			13158		44362		1335		301		1449
	11696		1084		178		429		765		822			424870		1652		5985		319		1315
	7462		810		331		464		1756		870			16454		21560		2794		1014		7326
	6436		10473		166		2755		795		1042			1181300		45948		7292		316		2417
	4129		31962		168		5919		886		908			20853		649202		1389		704		1162
	14446		1626		329		503		751		5995			11237		1187042		1318		339		2780
	972		15495		163		7304		4876		837			1871		90856		1586		429		1181
	3039		9834		153		419		817		1973			1777		62744		1342		325		1234
	1961		38300		222		17605		736		884			14747		1144		22457		298		2313
	5134		21154		751		1348		765		1143			1946		1230		10436		406		2281
	1993		2529		2098		7634		8949		2202			112433		16458		4047		426		14464
	11620		1699		653		3419		3931		2061			1849		1107		1875		324		2545
	992		808		165		431		2528		894			1786		17451		2947		322		1263
	5234		1666		161		842		1514		1657			5492		11280		222577		589		1356
	3065		2453		329		445		942		818			7789		1090		4947		610		4934
	1975		1620		196		884		711		1785			276812		6427		1425		298		3693
	10515		1762		510		441		94895		830			412186		1122		1638		334		1205
	2009		28147		189		419		1507		3271			60472		11299		32102		748		1460
	988		5613		1969		433				824			1786		1098		2912		288		9055
	10945		6800		389		447				892			2098		1059		1827		381		1152
	38299		796		173		3382		740		783			25193		491774		8021		624		3636
	7467		41854		159		1316		5560		860			3710		224996		1648		436		1184
	11357		5600		161		1395		1601		825			192159		1492		7641		3794		1259
	1060		798		175		20794		1645		788					1443		4216		2986		1209
	1057		4391		530		36858		3941		828					432233		1393		278		12097
	2982		11866		180		419		3642		876			781332		1188		1325		25763		1438
	10803		3637		673		425		744		966			1981093		2572		9458		1305		1442
	975		3751		157		427		1499		1702			913217		2395		1462		472		1198
	26514		794		177		438		1659		794			42046		3481		4041		2587		9870
	4938		4310		334		483		737		805			108657		26287		2803		10491		9226
	2031		6668		174		433		775		928			8684		1089		1345		3200		1279
	5999		5003		318		435		763		799			1225123		1134		23132		732		1151
	971		6272		157		90251		1540		974			1283905		11911		1349		333		1207
	973		1677		590		469		764		843			356720		1347		1663		889		8291
	13043		4348		155		436		1055		819			83771		63328		4621		281		1204
	974		2587		198		425		741		867			1924		7212		4396		311		1246
	2022		11827		1820		16467		789		815			180723		5379		7269		300		1139
	986		8032		160		493		750		912			23307		1104		1385		298		1142
	1927		3427		195		420		800		822			40527		1077		1661		847		1191
	6608		860		360		6091		1491		833			26551		29525		5011		3394		1172
	10456		818		732		422		747		888			2893635		30606		1410		344		1196
	962		1711		272		4009		1560		890			4673189		942852		1434		317		2609
	1945		3525		365		444		2243		2635			205901		109519		1356		296		1535
	11590		12422		427		431		2783		999			43840		1130		21412		340
	988		6720		155		420		10796		976			77061		1204		6485		446		23847
	3309		2578		518		1269		6480		1149			16584		8727		1399		350		2335
	8659		810		380		452		793		805			167816		1233		2652		404		1102
	978		6980		377		3678		1617		998			117004		3484		36592		654		7068
	3086		4409		156		2787		7046		3677			10773		1092		5865		3242		1116
	9798		4170		183		889		4853		1368			6111		7102556		4155		306		1138
	2231		2562		506		2232		837		844			38118		6910		5952		280		106608
	10752		25240		175		445		1747		1636			8793		102838		4463		292		1253
	963		1699		199		3180		3440		963			60523		133000		2685		345		2278
	1057		808		519		1856		2876		790			3875		1066		1418		453		2240
	2065		1691		218		2276		724		809			51382		457475		57790		2140		1547
	4034		6527		417		2907		889		852			1895		2146		1389		324		1212
	8382		2564		187		470		2513		813			2069		3828		86978		516		1087
	2130		2598		1054		3448		849		781			120270		1129		24441		279		1287
	3304		851		392		8834		908		988			1941		1193		2906		338		1229
	15474		16821		1822		1332		20124		902			6567		1132		4092		357		11425
	1057		810		224		453		3565		852			2083		3693		1333		325		1132
	981		7921		492		1327		883		859			53901		1441		1527		282		1143
	983		1659		170		1426		923		2239			19354		4707		2866		340		1227
			18377		318		881		745		787			4506		1068		2842		286		4495
			13829		164		526		14912		949			59046		1185		16053		1211		8255
	952		17607		383		5565		774		795			4444		74220		18516		391		1088
	5355		5321		1007		855		985		1751			437347		2955381		1364		335		4029
	8113		2423		174		2425		738		788			1898		1140		31176		281		23291
	7474		872		551		66761		4767		902			1876		1283		3119		327		1218
	52428		839		157		1026		1470		915			44556		1071		5574		495		2345
	13430		830		726		844		1495		1932			74585		1120		9346		741		1084
	5268		16904		164		475		725		1040			22560		3409		1402		276		1109
	4967		2682		163		866		997		985			12050		3845		1372		340		5366
	14060		4276		379		1334		804		1149			214825		523457		1336		459		1137
	7758		792		329		1278		788		2161			61245		1181		1326		361		2457
	982		797		160		972		763		917			169058		2608		1457		462		67746
	8142		46471		166		481		7009		1811			21821		3388		8925		299		2277
	964		12074		361		418		2338		969			2264		1114		7754		3559		1200
	3929		1617		870		520		753		810			76926		9099606		33210		473		1099
	3241		70719		340		3402		730		871			513937		9136		1438		374		1348
	2003		2752		333		4510		805		898			6695		6213		3299		328		1079
	2865241		1712				494		796		1105			3961		1092		7328		314		76577
	2074		798				486		757		1018			110333		1166		15864		357		1242
	987		4404		19295712		2528		869		874			28229		53594		6414		294		5357
	954		2494		901		506		772		821			56791		27152		3511		458		1121
	1977		1919		157		14405		728		812			282457		2151		8726		587		239810
	32589		825		165		429		809		837			2032		2525		79923		376		5173
	9201		2462		770		944		745		841			18996		3750		7358		542		1305
	3958		3690		190		5371		1566		810			37344		2828		1499		7365		3105
	940		13111		166		871		726		843			4217		164451		1350		563		15862
	1089		819		348		2045		752		804			1902		1069		1418		422		4873
	3060		1702		188		428		819		802			994337		2342		7597		4659		1259
	1965		2609		352		2487		3175		1780			3780		55617		4134		289		1138
	5077		793		163		2340		744		794			4260		9242		2859		3493		34404
	11384		19672		511		472		904		932			7912		1200		1404		345		1196
	4287		22747		155		890		1846		842			6922		3560		1346		487		1097
	6205		1719		175		12584		787		4499814			206669		23506		1456		1689		2369
	23989		19621		560		458		724		885			10628132		1118		1536		286		1381
	945		1635		2401		1939		733		856			10836		1061		96475		449		1259
	2066		860		395		12319		831		1598			9172		5630		1704		481		1266
	4039				5528		418		1586		860			417927		1060		15880		490		4864
	6921				164		439		770		876			600854		1207		1343		287		6973
	986		2540		168		434		759		913			2098		80608		4731		1321		3631
	2871		1925		206		1751		7250		1025			23605		3520		1417		887		5942
	4057		5126		193		5437		2326		866			26107		1141		12673		613		1082
	1030		2627		221		1476		20337		792			29272		12009		1394		1063		1262
	6584		65124		609		843		761		815			172223		7307		9216		479		1169
	2076		977		561		17607		90595		1123			8685		34309		18622		628		2763
	17672		4588		558		24340		873		1869			52212		27762		5297		280		3709
	1053		6743		3333		4025		75639		955			78227		1061		53012		277		4693
	6155		6129		1682		6042		2169		1183			2056		1083		1553		313		47030
	5123		834		355		2734		2452		1039			10260		2272		2799		316		14398
	3042		1697		417		8462		768		6518			133537		11882		1323		330		1150
	10089		3420		2616		6828		2373		978			23060		7348		27674		353		3806
	957		2743		197		2078		926		820			150672		3401		5997		289		1280
	1920		888		158		1875		784		1965			1899		2093352		33587		433		1427
	24731		9443		792		470		888		802			43914		1106		4622		552		1136
	1938		4039		160		3434		32080		991			620336		2375		1483		275		2354
	12064		5423		355		421		2380		1697			439016		1307445		1315		289		3801
	970		851		348		1563		3926		1711			2204		17276		1463		291		1088
	1012		5188770		165		12949		3172		911			63017		1127		1486		273		1358
	1966		1708		1352		433		789		1735			1999		20257		1565		624		37797
	21200		820		155		4986		8272		856			13102		11991		1412		273		1154
	1027		3824		7995		12694		14972		1696			1947		1470		1333		310		1211
	1013		11769		178		13441		1505		2518			1875		19068		1440				15052
	1916		890		1000		3369		773		888			15970		1058		1503				1334
	4997		2619		194		419		1523		814			106878		47796		3037		246		1397
	2085		6035		1576		2826		10342		795			1687171		1694		6855		314		15180
	15820		2705		509		924		1076		961			105590		2231		1470		300		2231
	20572		837		354		493		2360		1058			3906		1088		1550		271		1378
			1839		181		9137		1561		1637			6007		1139		3243		270		1380
			2823		2111		1986		8986		827			326450		148514		1494		367		1130
	5202		821		706		421		5556		931			4392		1269		1506		235		6514714
	20834		1685		315		2419		745		1719			45903		1082		66279		248		1168
	9510		834		586		452		729		818			307407		3117		1716		243		1269
	3012		3558		1895		1793		3089		802			4776651		1105		8582		292		1091
	7175		850		395		878		792		1136			766926		3622		1421		45076913		1442
	6466		10814		817		5255		932		869			12358		1077		11982		261		1125
	3957		23156		367		876		743		866			293960		52040		4524		338		4063
	2001		853		377		2049		1611		804			67341		5636		4274		286		1145
	1851		825		2396		420		1702		3646			10076		1216		15603		284		1287
	3042		851		170		53143		1557		811			483729		26893		1329		247		2575
	920		2586		704		512		4486		786			232358		18210		1359		270		6545
	5492		1717		180		921		2370		904			23875				1671		532		1170
	5090		3604		1052		917		895		792			11268792				1356		357		1077
	943		825		408		1443		2465		870			2032		7451323		2679		262		1155
	924		4812		1833		7360		33032		1905			5978		2421		9927		245		4950
	69110		3513		573		13880		736		794			7889		2893256		3018		237		1165
	11482		24364		227		425		921		932			26123		1150		1451		764		1094
	2066		33251		5047		4723		13524		813			2081		1129		7858		267		1194
	7864		5436		185		3132		7185		849			336697		5985		23430		392		4755
	951		876		348		2858		1493		792			4061		18266		1327		949		2467
	988		821		2187		926		2578		857			1926		1412		1469		593		1151
	5828		2606		162		9888		1642		833			27428		5101		11249		342		1117
	931		833		365		427		1514		803			85300		1121		8153		291		2307
	19660		829		390		2006		802		1699			19050		1343		3575		260		1301
	2825		20584		1240		1366		3348		810			191672		2345		2056		245		1089
	940		10603		809		435		753		3078			15502		17466		3351		501		1208
	949		10927		161		3411		13076		1122			70241		1261		6553718		287		6325
	950		860		12360		2127		740		898			8793		18755		21003		295		1077
	6746		8380		481		6769		25717		845			1924		1161		4518		276		1133
	2057		844		601		9324		738		818			35852		531107		9615		1184		6317
	12053		7131		393		935		15233		829			108370		1648309		35113		243		1103
	2578535		3660		179		1325		777		1089			4563560		1163		16692		255		1207
	6977		6467		176		20450		792		1812			26130		10382		1538		258		3594
	1890		1689		563		6957		772		968			4263		1114		3598		312		4741
	19442		1735		1025		3235		725		823			4029		1162		2811		300		2272
	4090		839		352		6873		744		783			11466		1113		1331		412		1105
	5377		8767		1274		9982		842		802			368913		3846		2999		273		1079
	3852		938		352		952		1815		975			28197		162491		1341		5596		9783
	6743		1730		53711		989		937		833			4186		3499		17067		2905		8956
	1002		5971		2532		1520		4705		867			2013		1133		60593		307		1195
	940		837		190		482		3805		4400			6113		6333		1315		435		20813
	23541		856		469		10953		779		870			23125		44730		3118		922		1101
	5036		56218		2625		1390		727		880			146262		2297		4387		249		4945
	50348		849		192		939		1555		12594			12740		5689		1424		255		37323
	978		5674		1460		3573		887		2918			1938		976034		1654		557		1081
	12264		2839		160		4935		782		997			8878		2638		12080		5848		1156
	1992		3552		323		419		1518		1790			44899		1251		1424		523		1164
	17357		851		2670		426		3141		856			2314		1515		1325		1774		1162
	22499		4599		1112		1808		1099		937			96707		48283		2709		299		1119
	2890		1723		168		469		3467		853			35466		50499		12190		286		1291
	12714		2488		7757		458		6225471		2789			39709		1436		1517		338		1120
	48656		3607		373		2180		769		5500			6073		8042		2986		282		1185
	967		2563		331		911		756		836			328832		1124		1431		1223		2475
	28974		6206		5299		3206		758		886			49642		1709		11323		279		1226
	4121		1670		172		419		2339		804			619582		8213		1455		1496		1163
	1909		1701		560		856		32922		1042			289433		1185		1569		258		1163
	4009		864		424		2898		744		807			2045		40818		8059		318
	962		6474		8336		918		817		858			2732		361715		1394		626		1257
	8753		4674		682		976		1688		860			6176		4854		3404		401		2303
	1914		958		1307		427		724		10386			681572		7101		3259		516		1145
	16487		6252		2264		9301		747		7099			2105		25313		22368		297		1151
	3188		1778		158		445		3547		798			8761		2448		1577		1591		1136
	8190		830		831		476		732		858			6399		3854		5727		506		1146
	3029		1689		167		441		3776		1084			28306		1198		3218		259		2652
	1890		6290		210		1001		4025		3109			305964		1359		17252		1005		106417
	15655		2611		208		1410		750		7920			90175		392456		2658		250		1121
	3056		53316		158		432		2530		793			21462		1278344		1321		327		1313
	928		4323		785		446		3737		899			38036		2338		1366		304		1189
	12045		853		1348		2031		1590		1166			48869		1153		17360		502		52223
	943		825		1298		435		873		957			12551		680672		156558		377		1324
	13734		1770		13947		424		836		918			21550		1798084		2913		237		2303
	2138		1658		373		969		730		787			2142		13044		13013		304		1150
	947		10352		158		455		1622		866			82060		32100		1361		415		1228
	941		18642		177		3553		13319		907			14288		16508		6029		237		22802
	920		850		328		456		750		790			1887		2493		47032		240		1192
	925		16342		4104		422		803		8705			1955		1258		12751		826		19572
	928		2640		856		2244		1595		871			3961		1341		2980		284		1365
	10462		6417		509		4332		5154		784			1997		794357		12606		315		6493
	3010		1735		368		2396		732		978			16767		57775		1413		251		1280
	2222		36539		537				12206		816			1884		3581		1455		15071		20564
	16583		5297		594				760		2004			23963		1138		39930		245		1117
	4163		7712		838		1505		1590		7829			2104		35788		1465		503		81420
	3880		1820		189		472		6860		943			8903		1162		1412		362		1188
	2914		821		2122		488		732		868			95427		3519		4414		378		1157
	18409		8581		473		6255		803		1891			6443		1328		1325		510		1224
	958		5330		204		495		884		1410			2338191		220494		15379		277		1136
	4025		13306		155		6719		2408		1859			296442		6694		3242		290		1172
	1993		2509		231		987		2436		2850			4099295		1183		3049		2439		1251
	1030		29358		158		11997		3971		862			48691		2623		4206		400		1349
	2029		10264		5049		451		745		957			487654		149745		1430		379		1167
	5089		16060		161		462		761		2595			33252		515575		4672		254		1219
	3053				190		908		4120		5411			4570		2417		1394		549		1126
	927				888		468		2966		803			10647		1141		2806		2313		1387
	1045		8123		1338		928		12825		1018			130723		1288		18386		2616		3569
	7333		6917		592		96857		28210		807			107410		4981		1430		305		2800
	956		4315		189		914		2427		1736			98792		1152		1457		251		1119
	958		2653		379		27892		3659		844			92535		1208		2695		1163		417246
	920		804		1304		494		767		832			11263		1365		1421		610		59926
	3940		803		328		13345		13880		2457			4777		15649		1350		285		1124
			52632		407		910		731		898			156598		6165		2958		248		1156
			823		198		462		759		3139			1927		1194		2978		644		1135
	3002		800		190		5434		817		981			3889		1154		33730		258		1344
	8135		808		160		450		2556		4914			76540		16261		2987		271		1146
	11593		842		664		2203		1689		2752			247768		1117		1436		292		13745
	2338		859		156		2429		9465		1768			362178		256856		55462		255		26915
	2124		2499		715		988		1938		828			21799		2280		6184		293		1408
	992		8102		181		19379		825		830			198098		303692		13138		1588		1175
	953		2589		164		7027		2569		1699			42876		1133		3250		252		171881
	27009		7061		388		451		743		902			65266		2614		43871		535		1400
	3470		12710		377		450		9631		792			2204		3980		8567		255		1176
	7100		818		187		3459		9738		962			21998		657915		1381		247		1208
	1999		835		158		463		746		860			10799		3735		2786		754		2410
	962		36791		381		475		749		807			23775		1145		1815		295		2932
	1031		835		383		2089		998		2109			2413		1368		22526		267		3786
	5302		822		197		2029		772		803			2078		1122		1605		248		2916
	2092		3380		838		455		10347		893			2532		133492		1524		642		1225
	2903		1747		171		4545		1506		831			333667		2493		10864		355		1186
	21355		4529428		865		490		782		1076			6042825		7829		1492		265		1329
	2293992		1701		353		10740		6406		4532			1949		1333		6158		465		2582
	7459		3389		387		1073		762		849			14183		4129		32885		370		1170
	4656		20278		156		463		13581		927			1883		6927		1337		1044		1150
	4266		811		158		1877		4516		885			19993		1195		20936		435		2505
	1940		842		2444		932		788		808			267297		2555		1319		246		1178
	6354		1654		159		5096		2343		932			1156231		4918		1367		1209		1307
	984		855		2763		456		820		825			53880		23282		1461		289		1150
	3278		4234		623		514		2570		800			1997		1108		4050		294		4845
	1003		15745		350		941		758		2885			17596		1392		2828		602		1176
	3941		1752		702		1071		2575		1848			89983		4116		1515		399		3501
	2018		2513		169		2852		4199		1028			6444		1162		7036		245		1609
	2017		2470		228		1235		3224		2407			37422		1655		1376		791		1171
	2165		7615		253		2501		757		820			4226		8049		1333		481		1163
	13355		2566		185		487		21017		980			1968		499142		1336		325		1218
	4271		1627		394		527		1679		946			605301		1130		1371		294		1594
	958		11057		1488		38710		1823		927			1899		2140189		6023		708		1272
	16080		1618		361		1076		3693		812			10529		1116		1384		326		3021
	14580		5932		2748		453		749		1154			364573		1818		4404		1480		1254
	3174		9580		524		960		4360		834			4544		13492		1660		255		2548
	1988		9712		1842		480		4230		894			48331		2448		11733		411		1296
	2072		24678		501		6950		790		946			1886		1134		9449		3032		1601
	1984		1664		347		455		2396		1148			15147		3821		1847		532		6251622
	4202		15510		371		7887		6520		1067			22474		1234		8725		249		2559
	13529		8833		1175		17155		862		848			1935		239784		1326		493		3822
	4113		4427		2374		459		1697		864			4287		12613		2642		265		2493
	3265		816		200		973		758		788			2242		5548		2915		250		1191
	1995		4261		1035		1387		732		10460			868986		2676		1386		286		2719
	3044		5290		180		465		4878		1048			2147		1154		1329		270		3022
	6511		816		260		2022		807		3694			103256		1150		1581		292		1427
	970		803		11500		471		1606		826			2279		16467756		1797		834		1495
	21582		2730		848		2036		736		791			1920		1273		9307		260		1126
	21717		8004		497		16749		2439		784			14322		4263		7662		844		1213
	954		1766		158		522		729		826			279191		2895		1446		252		2664
	11213		872		196		5892		2457		936			415099		1137		1528		330		1259
	1004		8307		180		13019		769		870			2002		1112		1380		255		1320
	9453		847		788		552		1486		794			67160		76078		1476		262		12411
	955		6072		2255		45500		748		883			52002		1124		1524		356		5299
	960		2535		557		984		8563		835			6352		3540		3059		282		1129
	2929		3388		178		1617		1972		882			18880		2314		4437		651		1674
	986		6007		329		462		1669		1015			184639		4801		4822		946		1115
	2991		1632		523		3168		725		781					83162		40231		332		2415
	2040		821		352		454		3306		821					13531		1373		1954		1131
	7198		13215		225		1543		1623		882			826352		759009		2961		341		2566
	7297		4926		606		2273		94926		1665			1775780		121541		2757		3386		3982
	3892		6057		1532		462		7028		4346			545048		1228		1361		1669		1286
	13271		37457		737		2110		835		907			1999547		1207		33785		456		5079
	961		6829		413		481		810		2076			63427		3790		5942		466		1127
	28672		821		650		1067		794		2638			30732		22577		1372		333		1260
	4042		817		176		1525		3399		870			126241		21790		1355		584		2774
	2084		9392		434		2219		1627		1047			1962		599321		10247		326		2430
	957		5515		179		953		776		809			2000		1122		1589		275		2408
	11354		827		178		1980		6226		812			371605		1213		1406		288		3621
	2032		6941		155		18328		775		2349			1443164		12830		2703		345		5128
			7707		157		3046		1762		834			3889		316859		75078		266		2405
			8143		1430		466		732		4153			118030		5572		1331		283		1172
	2091		19708		233		11744		3312		862			7923		2922		2810		683		1533
	1004		814		161		505		5004		804			262579		1410		17832		1858		2337
	3214		2618		641		1410		2230		816			8891		1180		1814		243		3808
	2260		13405		160		492		5345		942			1897		1183		1393		356		1115
	6601		824		161		5026		1620		787			42536		2515		3051		341		1135
	2036		2635		174		450		745		1907			141235		67189		1337		815		2632
	3073		2734		1300		493		930		874			25472		1305		1344		259		1137
	16133		55971		342		1018		842		1741			99696		3816302		1472		250		2822
	3056		1717		175		73155		2397		909			2715276		7464		5090		236		1118
	983		26258		170		474		739		948			58408		28101		106411		494		33358
	8407		4247		608		459		740		826			13213		2396		6353		313		2896
	1049		31176		166		931		808		918			13784		38101		11450		356		2516
	1028		824		523		454		771		798			159960		92139		1542		439		1435
	11754		825		332		480		886		3016			12432		1350377		1475		483		1361
	1095		12013		409		6463		1677		1925			1922		1156		3295		253		1210
	2123		28366		161		1018		746		823			4443347		2366		1891		300		1130
	984		812		852		996		729		985			19833		1289		2830		614		3618
	2204830		3426		1065		534		741		874			136828		3480		14183		296		6160
	38715		2628		864		1050		746		786			70714		16828		5720		894		6148
	1013		846		556		5791		3407		910			10930		2439		1368		511		1233
	4157		13053		419		1056		757		823			10673		5665		5893		348		1146
	8658		4331		587		455		861		869			18258		1328		2742		833		1236
	979		3372		159		2138		839		788			6308		1309		1399		1533		1120
	976		4258		200		457		724		873			8719		335810		39392		288		1122
	4072		3436		324		4192		1479		986			1933		163363		1457		283
	6728		1801		343		3567		1651		788			4066		447751		14503		279		14076
	1040		4676		158		476		1564		800			2142		3739		2919		1582		1256
	9310		844		804		2452		765		856			4668		7994		360123		404		1260
	6762		1787		350		920		761		884			54297		44851		1775		284		2209
	4255		1857		486		3743		735		1685			43355		315411		1350		295		207058
	2089		15760		380		930		778		1594			42269		3849		2864		274		18407
	3132		889		201		2456		742		1164			120120		254506		6080		350		1108
	2102		874		198		6131		816		3799			1885		49367		2722		270		1150
	1011		802		215		2847		3940					7969		1123		5867		316		1107
	10663		4356		168		1052		2101					2156		1130		6575		285		12407
	2945		9236		190		5451		751		1643			12052		77961		1431		260		2378
	978		2680		205		1474		868		2574			1970		1140		1542		369		1136
	19813		805		1254		16950		8125		873			38016		1277		2799		566		1399
	15543		813		429		25581		1581		1817			1899		1015930		4328		440		2397
	5409		7382		1373		1486		1534		816			2187		1310		51410		377		1136
	977		3530		360		5228		2457		827			5106		1115		13651		365		1220
	1002		4144		466		2023		10420		848			2036		2245		1459		324		1109
	7298		10567		1330		1937		752		1877			1884		103948		4369		251		1101
	2097		2546		353		3342		876		2438			3976		1124		3124		241		1095
	4431		5178		528		1027		809		887			1957		1281		1428		339		1144
	20747		33167		189		3849		6492		1145			108234		6573915		1760		1040		1131
	8501		10669		1179		1087		2202		2366			49325		1137		1334		374		1122
	4326		1881		943		12606		742		1176			1908		1242		1459		279		1185
	2248		3625		506		453		12557		821			278231		262454		19021		359		1294
	4458		1686		165		470		1561		799			70721		3922		106985		239		1274
	977		3288		339		4159		753		815			67003		1139		1788		12944		1134
	1046		1752		177		20919		747		850			397319		518347		2860		245		1144
	981		822				1904		1783		877			205832		1327		64864		254		33942
	2044		857				3738		16081		1038			2094		1137		4611		422		1351
	3021		1758		157		1567		825		1879			284972		1196		1399		244		2330
	4208		2546		720		468		742		2789			12504		20188		1358		308		1167
	1064		3387		15557674		450		760		1705			465459		77138		2952		321		4932
	1968		6099		157		975		1761		1102			57601		2625		40364		259		1129
	1035				153		13847		1514		4705			55254		1330		1367		999		1195
	3372				620		526		1796		2036			8550		18590		4480		246		19141
	11710		16959		334		1077		21388		2967			26568		1200		1719		7659		94107
	1035		1995		367		4179		1828		1895			6938		1172		11056		33253		59337
	5370		7600		1015		6621		1603		1180			25255		7168		4935		298		1311
	2956		4590		182		971		1761		830			4000		20882		108441		270		1113
	1997		2998		159		927		5918		959			2025		5536		1518		254		1212
	974		1356		153		5749		732		917			10758295		1227		1407		253		1189
	1004		27736		339		2278		726		1002			328053		1167		128628		258		2300
	4058		8425		7845		4603		1399		886			2040		14458		1329		297		1154
	17165		4910		190		2050		733		910			915025		299241		1357		471		2414
	976		695		166		1527		724		1711			4549		1413		1536		263		2360
	2996		1348		589		1443		8376		829			1980		3810		1352		254		1285
	1016		2069		767		484		1608		1899			9108		7168		1318		2009		5360
	975		1348		156		4191		3473		840			475666		1183		1316		514		12054
	35981		44137		157		451		758		842			29684		8859764		1901		257		1113
	972		137371		531		467		4001		1172			407486		1172		1341		304		1102
			862		4586		8358		738		818			2248		5759		12085		280		6398
			2900		753		2471		757		878			17090		1332		1388		2262		1247
	12343		678		97027		966		3296		1122			472057		2672		2693		328		1320
	998		2081		370		485		1543		951			8054		4848		1480		1728		2274
	4257		715		160		1997		773		836			23767		1110		3178		443		1118
	958		1331		156		1797		1654		3101			41348		1112		1324		235		1189
	984		676		741		522		1899		829			108378		24482		1399		374		1194
	2063		3566		360		15680		16645		958			2126		2457		4321		273		14090
	977		2105		1308		4335		764		2735			1968		26645		84493		960		1218
	3066		650		160		7917		2370		919			4297		2485		119604		262		3752
	4999		2865		160		546		1136		802			1890		180768		2777		321		413419
	1927		3598		351		920		867		4092			1940		3593		12978		1750		2432
	3319		2070		170		493		11346		929			6033		2527		1663		285		1328
	1037		5250		154		2593		779		1193			84209		57921		1440		288		4017
	7587		4132754		657		2193		1600		1089			63908		11929		1559		1666		2324
	2008		25491		413		8061		6285		832			489715		1331		1320		505		1096
	2081		6166		350		970		727		803			325352		5250		3242		736		1331
	5431		15379		2138		8853		797		823			40559		1167				244		2251
	1053		23687		374		5728		775		908			2058		6352				461		1093
	16009		660		345		961		2379		794			1937		2487		1774		274		1361
	986		1394		207		5652		746		1942			2164		1353		30227		306		2403
	2173049		2999		653		2869		1043		803			11600		1321		26766		256		1257
	1052		711		170		1382		1692		1065			3574770		1116		4451		323		3508
	1999		666		153		2434		10205		870			5327		2455		5690		559		1545
	11940		692		744		2107		788		913			68781		1362		8666		856		143187
	3061		1379		571		452		1482		10379			395049		4912		2845		902		1180
	2000		683		193		4867		1713		813			4691399		39381		17297		330		1099
	17488		652		153		1442		1668		856			8275		11645		15575		1000		6606
	4402		1374		175		1083		4828		1810			210344		2314		2727		361		9634
	3364		2798		499		7386		15794		1002			4497		102248		1339		529		1247
	4336		708		172		6030		3871		906			6101		1107		2696		490		6245
	5218		763		156		2103		1739		812			6843		4804		6602		497		5164
	5623		3447		39775		475		10795		1256			217739		3521		44172		385		1287
	10712		711		346		472		2821		965			266493		1794904		2871		249		1109
	9899		663		4630		1646		1728		824			1916		37661		6154		370		1121
	3047		5373		3154		486		2434		952			189649		1403		2806		1226		6522
	3396		1545		2107		461		1678		807			58247		9087		1736		240		1149
	17431		4440		949		1046		761		4724			11660		12369		47980		810		1136
	8770		19255		318		953		11738		835			3856		1268		3005		319		3859
	979		4378		495		564		6649		924			5652793		1231		3058		248		1129
	5686		5128		1103		471		812		951			281132		1246		5039		621		55259
	3116		1404		1403		524		13084		61314			28666		125408		7473		242		1186
	2978		651		205		505		825		1108			24279		2355		7592		260		1240
	999		688		181		13424		4949		804			114155		707266		1361		338		1186
	1009		1352		342		1716		859		1222			92729		1190		1314		285		1097
	4354		9145		326		1538		10125		800			18608		1278		4478		295		3836
	4304		2879		2021		472		853		801			128072		4372		2858		336		6928
	963		1464		745		17435		734		890			4028		5124		1378		301		1103
	988		2728		157		2609		2534		825			55379		1329		1619		599		1292
	3032		2740		156		933		1530		1027			2021		1174		1454		330		1136
	9652		16092		1188		489		786		886			167784		12017		24974		310		1198
	10533		2950		173		466		730		2096			39709		1120		1619		266		1112
	1060		4485		158		969		4357		951			6232		2413		2788		324		1334
	7282		1308		950		1500		795		809			22136		9869		1380		238		1163
	959		1328		163		5043		4066		1114			1944		2446		1781		312		3485
	1038		6033		785		992		831		835			7057		1243		1448		717		1146
	3467		5929		591		467		748		818			11751		184296		22969		247		5564853
	1125		737		2119		109105		784		840			66182		1116		31683		264		2327
	3125		1415		494		4478		780		1764			206043		45810		5441		269		1105
	2947		2912		1605		8097		7188		878			1906		1224		10899		912		1141
	1020		9494		313		44658		14566		3559			12280		1213		13215		239		3844
	2023		2818		579		578		732		797			105563		1146		1293		380		6229
	2118		649		1802		476		7898		889			22894		8457		6777		348		1227
	980		1423		170		451		771		1191			7973		1296		1305		270		1109
	1963		15831		817		4094		726		1803			1987		12732		1757		352		1387
	3122		3946		572		5354		3341		900			6484		1431		1652		250		5009
	3001		2808		341		1943		782		869			4106800		48785		8731		297		10312
	1949		722		547		2637		44083		796			18577				1450		755		3924
	961		5385		1989		484		5055		1007			25355				1333		359		1107
	6524		732		1572		1418		961		1061			22149		4059421		24448		259		1252
	12074		1341		18565		508		2599		1100			164316		420040		1355		255		1098
	8908		654		941		5190		1624		1077			87626		2172720		1292		257		1311
	4028		5919		344		3965		1477		1596			2009		1382		1360		255		1182
	3047		3460		2531		3268		825		1702			3876		1576		22216		333		1189
			3673		174		13863		15809		2275			16496		17110		1329		281		38146
			3982		175		20801		766		1183			2040		1341		123037		293		1136
			654		1771		1541		2078		2827			48617		2653274		1295		247		2346
			1341		868		5918		772		822			15879		1368		5605		292		1102
			12191		163		1521		1606		868			1940		2794		1603		511		12293
			13029		154		472		1721		1317			2253		2824		15181		426		1282
			649		169		4210		742		1749			1963		17647		7470		2111		1182
			2091		589		477		728		3548			5899		192851		8464		258		1157
			9398		185		2706		797		2262			5702210		4456		15079		570		1250
			655		180		485		4079		1055			315724		6714		2674		905		1640
			737		199		913		767		938			2113		608227		2731		310		3728
			728		170		14662		871		1702			389708		22645		1535		283		1094
			58171		369		1434		799		1117			5892		21762		64940		342		1181
			667		163		34476		78250		922			66988		1199884		1550		2617		3628
			671		152		13497		6668		860			4360		6993		6451		242		1142
			5589		467		532		1717		846			7483		4814		1327		410		2427
			3625		160		456		739		1654			2152		1360		1339		253		7659
			656		334		1013		859		839			110252		196912		2797		627		1303
			729		158		5564		4295		1004			3902		1411		1347		242		1092
			4360		662		2590		1702		811			50712		7117		1351		640		1550
			8374		1840		2525		1683		1778			9239		1440		28868		283		1265
			1380		327		2170		743		865			9883		1459		12442		270		5098
			2060		335		1440		1648		909			20163		1306		1496		246		1173
			1312		166		4100		1529		792			468433		20145		1405		263		9113
			2798		4320		963		785		984			1892		1521		1369		443		3415
			4334		1401		1136		739		820			2061		1513		1307		247		1104
			2109		364		450		60357		924			493843		2799		1536		249		1098
			3513		910		6271		37242		823			199305		34282		11979		260		2248
			7289		349		26132		3267		802			2107		1357		4594		267		1286
			4328		191		464		1783		1637			3831		41104		7357		328		2518
			3461		191		1485		11200		822			72494		896467		2733		241		1099
			1402		501		2575		787		1166			13659		4704		4113		243		1108
			4411		342		1872		3406		1296			3860		1357		38162		310
			3708		2689		2168		18757		971			26922		2692		1549		245
			11604		1034		522		1529		864			2209		1789		32581		306		7699
			28252		22112		498		729		864			56183		4377		1446				22261
			5502		178		12147		15682		814			1886		1412		15920				57155
			3462		670		4677		10553		891			30666		1482		9648		358		2636
			5173		354		458		1483		3140			4020		184838		2812		271		16332
			1333		2921		1520		793		902			4266		10193		2879		49799790		1200
			709		1756		1001		765		2431			21574		3301		14153		416		1147
			3527		163		3006		5624		1594			43531		7267		3036		305		1160
			1349		205		6694		10046		845			9477		27080		110305		264		240834
			656		680		461		734		835			2348321		1347		1293		324		1272
			682		394		986		1705		967			11840		25774		1292		283		1111
			1403		466		963		762		823			247177		3176		1378		308		1114
			3403		172		8579		755		793			5905		469330		1345		269		1295
			2216		384		1144		821		924			125998		4446		17545		329		29662
			5190		358		459		791		866			241842		1324		11950		272		8714
			2177		3544		2593		1687		816			60729		1378		1300		711		1188
			654		1149		473		749		838			6628		9487		16924		365		2415
			3776		589		1439		779		795			27629		1661		31982		444		1257
			2824		165		451		1826		2669			1962		8960		48992		302		1117
			8549		11241		3002		856		1078			24003		37618		30304		1027		4310
			57696		357		2137		2720		4469			111201		1467		4227		441		1168
			666		153		507		7955		807			22013		1322787		1318		332		1221
			12151		4660		4935		2603		799			417429		2771		3001		268		7892
			3540		163		456		3282		6832			3524725		2228203		13999		388		5973
			2027		435		1571		1700		966			96930		5871		6275		319		1126
			1367		365		16780		2023		877			79152		11757		4453		727		1302
			6836		359		5324		784		893			6692		2649		2669		332		18037
			1524		177		461		2598		904			28489		19543		1584		285		5160
			2805		1450		1375		789		950			145196		37713		32053		323		6838
			1375		1931		462		797		5404512			2470		89169		1455		623		1363
			7706		894		2191		1752		866			71559		2667		1339		1724		2382
			4462		350		470		12356		859			1911		637371		1344		503		1108
			3408		163		8263		728		877			16910		2784		2732		305		1155
			652		173		5430		777		2022			59352		1324		4061		1255		87656
			2206		571		4162		772		997			38497		65132		4068		873		4033
			685		990		3724		2130		960			171484		2884		1389		794		2450
			2087		3572		1485		1001		1831			26383		788271		1669		779		1714
			4873		390		1471		734		1616			242938		537731		6117		353		46809
			689		152		491		1517		2736			18727		1361		5668		646		1597
			730		1430		451		3009		2254			82297		204099		2749		336		2308
			13787		2847		1908		741		964			211340		1724		1316		569		27246
			15213		164		2412		783		855			22028		38088		1304		298		1090
			4282		565		476		29418		829			1931		7692		19597		772		8001
			4463		1141		3645		774		1022			15539		1295		13205		810		2466
			32174		154		1573		2507		848			38755		130248		6155		268		1206
			4787		1254		451		756		1667			4064		1523		12791		875		1112
			26807		9206		2343		1879		1017			5551106		1378		6084		1058		18157
			2723		200		7256		878		851			258856		3202		1334		330		2018
			3465		11963		28282		52868		832			64853		1293		7080		2827		1337
			1359		11050		1381		74522		809			1075926		90749		1305		807		5236
			13992		870		967		1569		838			41678		1369		16538		272		555324
			2015		6135		4235		731		910			1978		1443		7808		329		2362
			2192		568		2005		734		1057			197501		1377		33677		331		1132
			2212		311		12560		2307		964			11076		1334		3976		474		1124
			10529		408		3031		853		2081			149180		4104		23383		292		1251
			1358		154		22734				1067			12710		6274		1382		274		8485
			8436		353		54300				827			57017		8104		17532		298		1223
			1367		171		2839		1463		806			4112		6259		11146		283		5211
			2178		177		11044		4376		912			103687		5059		2891		490		1296
			696		349		3773		2118		2099			621225		1437		8995		333		1134
			1361		1012		475		1458		803			9428		431255		1294		267		5192
			4912		187		473		741		826			9110		1402		6095		316		21503
			16254		368		1662		787		806			52231		1328		5725		351		2655
			16495		713		450		1652		1443			4500		115191		29254		1664		2468
			664		159		8057		4365		1768			4542		376889		1537		364		1757
			2115		3433		26556		1391		821			17382		2662		1714		544		1316
					1061		1988		7864		1078			1958		1485		1389		274		1121
					12521		8707		760		861			275924		2876		8003		1021		6051
			2549		196		478		3207		901			4154		1607		30902		319		210291
			1575		367		1489		1578		799			3902		5572		3130		588		1089
			10569		179		545		718		966			1966		4142		2799		431		1168
			4149		314		10778		1446		5918			6734		69934		36677		352		1439
			2330		1291		7658		702		863			934806		6272		4840		264		5305
			24064		258		4213		738		957			1949		6691		1472		296		1138
			786		922		957		755		957			1910		1342		4240		653		1103
			765		2818		459		22508		798			95630		114953		1502		266		1210
			5988		175		468		8261		802			116386		1333		4759		452		1091
			766		152		960		853		868			2385		1446		1310		279		1158
			13585		325		2704		1468		1916			8073		42380		10436		317		1137
			1689		164		1018		705		811			15618		1341		1294		267		1348
			762		1050		3581		1690		804			238578		2779		10605		341		1167
			26605		153		450		862		912			435565		525737		1291		349		1127
			771		1975		4451		769		808			55727		2669		2692		354		1502
			768		351		2637		7754		850			50318		1370		1445		396		71804
			6866		184		463		713		845			1922		2740		1393		568		7275
			3657065		2626		907		1444		1337			20893		3104		1356		1431		3786
			770		4799		463		731		853			187233		6024		10673		309		1201
			764		1451		1889		739		2047					1519		9470		598		1368
			786		176		518		786		794					1296		1308		2007		1197
			3330		334		466		1590		899			869265		1391		4047		277		1150
			7711		818		462		836		1008			5054647		540635		1343		745		2258
			2407		530		1018		2424		834			2040		1295		4501		598		1133
			3213		566		4433		722		926			586604		4769		40493		464		1409
			8060		725		473		4855		874			2087984		1654		9031		462		1327
			791		156		3227		1686		922			25155		14190		1423		541		1154
			2439		712		1005		889		1018			81542		8042		1804		538		32655
			10553		327		926		4843		798			1665068		2047346		25044		836		3512
			11404		177		2328		2307		870			152768		1420		6304		359		1208
			10849		3430		2832		2200		859			341479		309067		1487		271		1277
			2643		154		457		5313		1801			196357		1540		1505		929		1246
			9415		542		1523		898		928			17928		9610		81488		498		5338229
			1566		204		3564		720		825			7182		1329		1558		277		1252
			783		158		461		1456		825			4475		1392		7526		301		1474
			760		6609		493		702		829			34318		1408		2818		330		36906
			2379		183		15754		760		950			77187		15523205		17325		3869		1185
			8900		375		6764		918		877			61515		1437		3269		391		2269
			1560		4795		952		1389		2638			2102		3169		1359		552		1236
			1683		310		1482		4111		1860			96115		1418		2906		283		1195
			762		3577		904		4972		971			4287		1457		1433		346		8653
			758		181		12745		698		3659			2019		7185		17817		568		4853
			1541		661		1532		756		1003			170843		1309		3194		1072		3587
			8434		325		2021		693		1313			51870		68152		1346		1046		1105
			10068		8394		585		803		3524			3993842		118155		1296		439		18881
			762		717		11003		708		797			2361		25548		1375		271		1223
			17834		1713		2861		758		963			4939		1437		1682		343		3872
			807		178		480		910		833			2112		439443		5289		774		1409
			9355		371		4041		774		1276			15182		3074		4245		543		2318
			6927		8728		451		1560		1095			51386		4403		1399		361		7803
			4894		192		454		22733		1114			9186		1704		1326		281		79585
			7741		311		17450		932		797			2028		1319		1297		420		1276
			762		170		459		734		2333			59557		7083		9863		269		1324
			2373		153		2710		7039		930			46457		285323		5576		400		1277
			850		880		1459		743		985			2027		1475		5549043		1161		1371
			2474		329		8051		37608		2652			4512		1385		12918		1297		1101
			1733		667		1905		897		933			2316		29261		69339		868		1102
			807		172		956		1530		1202			4116		617778		4008		319		2682
			837		1065		937		1462		1659			17242		1352		63927		295		5547
			2502		398		479		1675		1763			94464		345830		4262		854		3441
			768		351		489		1440		1765			36633		4793		45978		508		2280
			4985		2554		1205		752		1052			6557		1334		1367		266		1136
			775		2750		453		1404		846			34351		4800		1401		1801		1091
			805		2113		1000		1432		2497			2170		1327		1464		368		1149
			3312		159		925		726		796			23326		2737		1408		279		8197
			10087		962		454		2352		902			4460		1307		14894		276		2327
			2472		315		454		793		861			6706		1368		5412		294		1101
			11494		372		1915		2287		1648			2116		1373		2777		272		1323
			4055		339		122377		795		965			34127		28507		1400		642		6048
			7406		1325		12618		3175		1018			67841		4139		1370		325		1220
			2511		802		483		2321		834			709266		1294		1305		338		2590
			22149		3670		494		792		933			29820		1399		1332		1404		2445
			4649		6533		3413		1731		884			2211		140311		1553		598		3968
			2283		158		496		1506		978			302262		14859		2728		310		1407
			1526		193		3551		2339		833			52859		94117		1375		287		7700
			2424		154		479		764		1126			6467		3112		1422		316		1123
			766		414		4359		831		829			4933		774066		10877		342		1212
			1586		1027		1903		826		915			2273		2087		18330		1578		2526
			7280		5606		526		798		837			4326		1312		7677		273		1147
			4804		348		3668		737		961			7055		2816		2592		349		7329
			3418		177		916		753		795			27456		1413		7131		46614		1097
			1805		1543		6649		6894		1687			398948		8064		11338		299		1100
			2348		161		474		35387		901			2068		1337		3546		317		1104
			1748		338		8164		1434		866			94909		1437		1485		318		1144
			2445		697		8709		2678		976			39571		71616		2637		855		1522
			8899		178		1522		2155		830			160035		12180		4244		468		1287
			2405		693		460		1812		1140			24487		9620		1463		445		1155
			26575		49559		3527		2500		1647			4361		20850		1388		297		1113
			3202		369		3646		694		1699			13074		1527		5855		395		1104
			1758		199		498		799		1054			14691		1351		1362		326		3898
			3259		155		548		2258		802			2098		10356		4153		391		1443
			2499		155		5461		703		834			4680		44893		99003		285		1124
			11500		199		19782		1416		1546			9594		468171		13655		978		1220
			2419		164		909		705		2604			299285		283895		1742		599		1122
			3286		159		1509		1410		846			11764		277402		1352		281		1315
			832		1642		5400		720		810			28283		1463		1341		2235
			8712		351		478		5576		823			9655738		6508832		8246		342
			2466		10913		49432		740		2259			1301185		1357		3063		310		55776
			768		352		13647		1572		914			220505		1336		15396		438		24129
			1690		383		4064409		788		1866			544982		1390		1329		1777		21330
			4052		615		11334		1482		1727			11284		17372		1383		322		24426
			777		564		476		1464		933			4453		32178		4085		3395		1320
			19432		1858		981		692		823			6669		1389		1305		611		1393
			2461		480		3020		3968		854			168711		40110		1330		369		1803
			2558		1503		501		766		803			2113		2887		2699		325		1179
					14217		1042		3718		952			36615		4378		1806		291		18186
					4423		491		795		798			2329		1499		14951		329		2728
			18672		156		955		887		1266			114289		1191428		1449		389		4869
			3300		181		950		2332		808			4272		5940		2722		326		1148
			9270		416		464		772		828			7114		1019468		1497		264		1456
			11183		397		2043		1447		792			151337		15500		2987		275		10763
			3435		960		473		5694		819			502758		81478		1349		2750		1181
			3480		157		2059		762		797			164910		4469		1571		1018		1126
			737		160		12128		861		1717			2131		1759		1315		470		2453
			1589		1396		477		2628		1100			53676		73996		1312		855		1448
			730		153		1590		2162		797			344227		253671		3085		628		1206
			4220		181		459		712		1045			2249		437041		4711		433		6200
			8292		164		2565		1248		1782			26602		16586		1689		293		187382
			22473		1718		1005		696		793			4668		8523		1502		306		2374
			9940		165		6088		835		822			2037		525549		1387		352		24807
			3191		169		496		753		861			2193		2620		14349		289		1232
			757		192		15629		707		2034			28728		3012745		2734		301		40049
			27536		346		485		1732		1908			4513		12495		1388		833		1129
			14218		862		6806		820		848			8696		2809		16824		2699		7903
			792		165		47777		1412		1710			12870		71070		18990		276		2620
			755		333		475		7732		2671			2214		2872		6141		851		1289
			3129		532		18844		3494		837			3263281		1406		77683		333		91990
			1546		186		6324		1680		819			240828		5684		2716		295		1190
			8483		387		966		6653		904			217823		4242		1297		1166		1134
			3097		5586		3658		4917		3091			15673		8353		42384		12360		22385
			3320		1603		3820		3648		2104			9118		4880		1349		292		2419
			6308		159		1478		1574		850			163972		15287		1417		513		1417
			2510		549		2904		775		940			2076		2981		1315		341		1122
			731		189		1544		702		2684			4628037		45725		1475		347		1185
			8425		160		471		1878		853			34590		1835		38471		667		1160
			796		167		460		1714		3670			4280		8348		12892		371		5081
			755		166		2048		2363		845			353385		179694		1363		832		1349
			3955		2763		933		739		866			36557		1621		19204		295		1308
			3169237		394		3128		744		1077			6462		8542		16423		315		1134
			1491		187		480		770		1215			32277		1315		31871		331		66792
			2231		166		1713		1510		1773			2264		1407		1485		280		1377
			787		334		2481		3009		897			313147		5678		1293		331		10079
			740		163		3075		698		1219			117637		2702		56259		1128		1140
			3157		1013		498		703		5806			415255		2734		1370		340		1135
			749		397		954		3439		806			24100		1443		1322		362		3763
			1522		152		466		2588		804			5558158		6770		2981		442		1136
			760		574		2125		4101		895			6645		1429		1332		293		1205
			1483		1129		1481		753		3422			2077		1594		1304		271		1164
			9086		563		473		6384		854			99997		50682		9196		372		1155
			739		356		6986		8994		1024			6863		1528		14461		334		3863
			2326		173		1018		737		808			37252		4471		13363		1117		1172
			2275		165		510		904		977			82896		2749		1432		463		1250
			738		187		3684		2396		885			43974		1453		81351		345		1428
			740		171		7823		5969182		800			9431		1123281		35398		289		15178
			792		182		459		744		793			40951		11987		15952		529		14282
			744		1213		1961		1592		1226			56353		1464		8500		1158		1147
			766		4573		3300		2959		819			57539		1393		5943		337		1231
			4174		167		938		690		801			148882		8824		6584		1230		2954
			2507		1463		18765		770		1020			10121		8726		2887		349		4228
			22394		171		960		738		3905			2066		6990175		1295		317		47687
			1615		161		921		703		2653			225924		211429		1979		441		391699
			1530		330		491		1494		949			10124		3196		1349		680		1142
			810		16182		9159		719		1007			23200		31025		9156		585		2610
			749		347		2531		4428		1635			23955		1364		1361		277		1179
			4666		166		508		721		794			74491		1381		8161		326		1177
			6648		310		904		699		2705			4777		2895		4428		293		1303
			11047		153		912		2386		825			22829		11346		5935		322		1162
			4873		1714		2951		709		947			35450		1351		1512		713		39541
			23097		352		17316		914		903			3827119		8512		2771		774		1212
			6212		200		485		744		914			17557		397610		4456		275		1132
			2283		7134		3142		800		1012			2041		1729		1341		554		1177
			2249		196		969		867		2558			121068		1404		4870		305		1310
			16486		347		7500		1755		860			6142		6184		1312		395		1225
			740		165		14964		1722		996			21581		5902		4567		457		1132
			3810		158		2776		1569		878			13542		1381		1828		295		1147
			1500		2664		456		1802		983			298896		17000		1304		401		152276
			2329		158		28763		743		1776			12133		1304		30731		302		1330
			788		3782		24625		721		1091			4924		2788		1325		1031		21331
			1485		363		2485		714		824			10443		3984		1308		327		1253
			770		369		511		731		811			66933		6191		1382		13457		1347
			4124		1376		22419		753		2728			2218		36322		1315		284		1378
			2329		396		473		2177		876			2076		1292		3883		290		14119
			4011		533		1079		751		3035			8697		1324		1340		349		1135
			26910		1339		2670		5823		1769			5769943		5934		5125		357		1184
			1520		174		2376		751		1921			18249		1420		1309		1065		1274
			19125		195		455		750		822			29876		33200		1340		297		1253
			3750		173		4912		5656		895			57494		100013		1342		4898		1292
			800		153		15044		2163		1688			378829		10174		43048		1911		1232
			1632		168		935		10073		1001			498460		4413		2957		2843		1187
			735		153		12549		834		2867			4269		2965		19143		294		30215
			4072		195		2501		6352		987			5042		401170		23294		274		2723
			5434		168		3138		802		1715			50715		1431		1348		279		2408
			2415		167		10520		2517		797			5097		1318		1400		281		1277
			754		166		1661		760		2776			46222		363460		1433		332		8762
			5249				484		783		2281			4587		8888		1395		1179		4983
			727				467		771		1018			4085		1448		1629		412		4043
			7618		11945881		1015		727		3447			151816		4828		2243		701		2713
			766		732		1972		695		2584			76170		8670		21368		345		26533
			728		222		483		695		1690			13806		1659		1470		275		1125
			2366		1712		939		721		6106			2059		7812		4667		297		4967315
			1526		2406		54119		836		999			6791		1344		1402		386		2271
			1520		1649		18715		1750		993			10682		1674		57947		361		1259
			2529		1049		2599		1506		838			11539		4934		4102		700		1132
			32405		211		968		708		825			2052		11847		2720		912		1163
			20427		259		470		694		900			25412		1380		5657		298		1567
			1483		107761		6028		699		925			197038		1762		4699		298		1483
			4843		752		925		2453		1159			2032		1340		1661		570		2646
			3214		230		918		699		852			16744		1424897		1321		687		1170
			759		20496		3778		1418		2564			2182		19228		5455		296		2456
			15927		4474		973		695		1029			536151		6586		353937		315		1122
			797		1188		456		691		797			231136		1337		1480		347		1262
			727		20964		3287		968		1379			2107		6254		13231		276		1296
			907		995		991		703		802			3632644		10415		1349		403		1160
			2398		12525		470		780		806			2241403		1389		2818		296		5965
			768		218		29660		793		827			44040		4417		3097		314		1453
			737		1462		8731		761		800			4495		1430		10095		372		2380
			824		471		987		1499		1027			2070		9662		5836		1911		1134
			2387		451		2683		700		835			2070		17288		20280		575		1130
			3286		230		1004		750		823			2096		2855		1439		324		1122
			6447		990		478		856					2288		1454		5907		268		4565
			730		272		473		7486					202860		2830		1308		266		7587
			4400		225		17501		1800		863			159572				5907		283		3601
			3790		135904		456		1406		965			16989		3991589		4485		293		1451
			5016		2356		36334		696		932			219281		1830022		1432		341		1164
			1574		4204		2577		701		852			4310		1312		1425				1127
			13342		16570		1702		885		829			2373		1317		1322				24627
			108364		452		2632		2314		834			59366		1609		3074		285		1177
			784		1647		528		691		1122			126707		13917		1708		432		1166
			2463		252		916		904		961			22257		2814757		2689		356		1126
			5533		500		26212		2453		1005			2012		608468		1364		309		1119
			1511		1674		2176		1776		965			29676		8522		1365		325		3568
			736		28381		5659		8526		841			225691		19888		1404		35557277		5902
			2426		806		11983		1449		932			108950		32319		10251		345		1125
			746		1680		1059		774		1598			53064		8388		4349		448		1152
			3230		46339		4405		2519		957			114593		8974		1524		339		1124
			797		1546		3209		9799		4453			2034		1021858		47306		450		1364
			763		1234		464		693		850			2062		10994		1450		424		1141
			729		453		2159		46072		850			209495		27514		1477		305		22345
			27579		483		488		1537		1078			429921		5576		2610		467		1225
			1512		240		455		3857		3252			28169		1427		43773		327		6845
			7260		1042		1534		797		981			10288		177091		1764		322		2360
			13821		545		459		2995		898			4365		6232		1344		752		6136
			25467		235		1605		6550		1036			2336		1280		1497		754		1525
			4708		239		468		733		845			2107		9712		19473		1273		2325
			3842		1593		8993		988		1065			19599		25079		1679		1502		25369
			3168		5931		485		8445		6380			4280		1474		59377		354		1175
			1518		462		6568		704		3086			32600		1636		19525		339		11812
			3843		883		3146		3295		6760			9748		26332		3000		664		2459
			2269		829		1537		10522		6150			11947		13826		1341		2082		6826
			734		15409		931		1478		4423			649563		9833		1557		379		1440
			1545		243		2890		9504		973			47938		1399772		4673		1130		1193
			6644		212		2502		1577		914			1441707		13260		34153		578		5523
			2396		3112		5110		6665		5170			2224		1569		1399		353		6439
			18119		220		478		694		1679			9799		1369		95509		5690		2314
			3799		1033		3055		1553		4467			204974		26781		1294		308		1133
			4693		219		454		708		950			2682233		1419		1558		354		4128
			10947		1924		2512		1483		1911			191683		1623		4053		354		1161
			730		725		953		713		936			20005		1347		2698		311		2259
			4114		2610		1624		713		842			386584		157464		93582		1038		1421
			1489		979		479		4231		1009			2055		13730		1371		593		2544
			2294		991		2099		788		2121			1377826		4586		8786		1988		1168
			761		6748		996		704		979			2028		6756		13412		48220		24657
			6976		1249		2055		800		1012			2065		487831		1291		314		1163
			49535		562		1126		718		838			2196		18134		1367		741		1241
			11272		222		8543		16679		1042			4094		1504		34359		535		3535
			3275		537		1943		67978		836			87440		6677		28631		2429		1228
			20107		1037		11476		1670		834			18950		1612		4559		694		1206
			729		1299		452		699		2488			7149		1282		1371		1962		1245
			2292		238		1923		749		1016			12058		1580		1447		398		2674
			808		503		470		698		2352			1223297		1379		1297		304		1420
			745		583		1003		3151		930			4201		46727		1778		361		1317
			3838		4111		4925		3311		831			2377		11477		71152		428		3966
			741		220		464		826		1112			2288		1352997		1405		306		1167
			27789		2542		459		1427		2005			264166		2078390		1438		1590		1141
			47533		798		1460		770		922			2009		4635		2990		672		1159
			12355		8397		1953		796		893			2278		1289		85179		315		1183
			741		1526		7057		780		831			21006		724330		4392		306		2430
			1578		1027		1948		1842		869			2134		25982				288
			2319		442		957		8354		2822			2180		2697				693
			18914		739		457		827		68884			6584		21978		1330		313		36786
			1524		258		908		1051		1694			32668		21278		20656		406		161658
			1467		217		505		1544		855			2217		1286		3031		452		1294
			2481		2029		2984		722		863			2151		1280		4160		524		1167
			736		473				5350		843			95730		821617		1320		628		1272
			3942		1923				2310		908			127277		81660		1327		610		1226
			13599		1504		449		1405		912			168706		1288		34296		900		8161
			2328		22197		18462		743		865			17837		1368		1362		1327		1218
			3891		215		489		709		1837			443668		1356		40978		1386		2423
			2263		214		408		3266		1116			49634		6302		1547		297		1337
			4956		466		2668		1497		942			2184		1354		1550		402		1169
			1558		4877		392		762		891			2251		65073		1731		1130		1431
			10172		1440		15142		4863		901			18912		5396		21568		347		1181
			2543		240		1755		1640		1691			202846		507192		2906		336		8883
			727		216		408		755		1018					1355		1412		2407		33368
			5692		702		1417		803		900					13174		5468		390		10807
			1508		222		908		1190		859			988792		11101		1509		295		1320
			3237		238		867		902		942			38976		76647		1296		444		10574
			10249		466		9839		920		1755			1019623		6162		15956		283		2537
			1680		234		1373		6833		1015			630252		612831		1322		19152		1255
			730		694		862		875		1138			1991797		1486		1292		329		1404
			753		745		3055		5347		4790			4476		1322		1327		470		1690
			3723		9045		1405		4912		893			9790		13646		31580		380		1213
			748		277		403		701		1020			1059256		385079		1365		12650		1590
			792		765		456		1646		870			2845		4377		1441		387		1311
			2261		2661		460		14887		851			97860		17064		11286		335		15611
			1461		770		406		7831		2231			145039		1275		105403		980		1364
			758		220		428		1514		1854			1438002		4132		2803		283		14525
			25783		888		5847		697		1070			323150		1524		3099		3176		1190
			8783		213		416		739		2114			3335558		11645		5986		577		1344
			1555		802		14371		4776		892			17959		1360		4492		3953		1235
			729		708		1361		697		858			185793		1424		1327		954		2575
			737		5419		417		809		926			22559		1397		1337		666		1304
			1469		223		840		1434		1753			14862		419081		26689		326		3077
			3100		4774		404		3003		858			39666		4005		8994		330		1266
			2271		215		461		710		1232			2009		2746		4243		1951		1441
			3228		243		418		1477		2205			91516		2730		3015		878		8394
			18976		543		405		5118		1037			6901		134597		1310		301		1217
			4037		211		393		17733		4113			32987		1470		16949		311		1263
			6253		22307		5989		1014		928			129470		1317		4436		621		1169
			2242		57019		2346		1587		889			63922		1768		1474		302		1358
			6350		680		1719		794		946			2174		8104		17718		945		1339
			750		240		6240		700		924			161459		66841		1302		658		1210
					1686		8011		754		972			4199018		1457		2962		7765		1238
					216		27633		920		979			49208		1280		1382		376		37678
			1493		478		19364		2029		888			2445		472903		1332		351		1425
			748		830		397		64279		1066			32085		111654		8704		821		33323
			726		750		7866		759		1064			88823		1375		1329		410		2483
			22751		468		482		2200		849			2072		1444		26111		448		14892
			11064		1012		900		710		923			28066		1609		2853		333		1321
			1494		945		411		707		848			2009		1284		1502		2374		4154
			1461		227		850		1615		1172			2051		1475		35373		287		1162
			1490		22125		42834		759		1014			30670		2757		4411		1107		4224
			2310		2244		894		827		947			2197		2120317		1430		298		1320
			4549		1307		416		722		838			2345		7043		1331		300		1488
			2298		234		1199		2293		844			2103		5494		4285		421		1192
			18811		452		25460		740		861			2213		15522822		4762		889		41853
			18014		440		6324		17361		1925			57670		1490		4870		795		1301
			2298		222		453		729		839			24739		1301		1745		331		2904
			5442		235		405		803		837			2113		9996		2760		55241		38413
			804		253		5992		4549		865			2059		352493		3614		596		2804
			4930		1259		925		767		997			2039		1474		21857		392		1325
			5058		948		430		706		842			38171		1532		1403		7956		9528
			1471		255		418		2384		830			107664		5925		2953		306		282518
			3218		752		404		3893		1037			9112		1304		1539		586		2735
			725		222		421		705		858			4750		59306		1537		373		2607
			8291		530		2070		3113		1728			4523		1403		1269		1449		2497
			3116		6065		876		5775		833			2123		1419		18294		435		1199
			16294		681		440		20448		1019			2108		1448		1272		2488		1274
			40263		24714		2212		9205		874			6139		1564		1668		684		1325
			751		231		409		5460		1797			4619		3048		5559		314		1358
			2910649		24075		2951		708		1377			13265		1417		154923		295		89820
			750		517		827		697		4151			2187		96176		36998		699		1223
			1536		945		395		848		1026			2236		24554		3121		1052		5178
			4155		1730		1551		1524		943			16383		32894		1310		536		1313
			5385		2135		3580		1560		829			87767		751888		1429		338		1389
			3103		222		1201		3076		856			2007		5957		1278		371		3778
			3932		228		1355		723		949			9191		38513		1328		2100		1166
			7199		1243		1254		10832		4230			2088		1315		34720		802		2489
			720		225		1862		1559		833			34126		8520		9857		2150		1385
			14361		467		398		748		1006			2353		1398		9084		451		1207
			733		442		424		2339		843			17353		55612		1283		471		1247
			734		222		408		1620		850			7038		11324		1303		287		1199
			4688		216		409		728		1722			4069		1342		11141		352		6488
			8871		9040		144986		6499		9295			28189		1690		2916		343		1191
			722		10880		528		10970		997			2139		1505		59213		367		1214
			3102		450		24765		2193		842			9311		501172		8083		913		1457
			1573		479		1321		719		6015807			386624		1299		1473		423		1314
			2219		949		401		714		1110			2084		10355		54738		1440		1517
			5621		228		1887		696		975			151262		320554		1461		364		53475
			3272		1022		431		5674		935			32713		2713		89436		602		145066
			749		694		3406		2443		931			288345		1366		3920		2945		1200
			1539		263		7348		697		2231			9622316		17452		1324		432		8214
			11539		3214		427		8452		877			135586		4027		2858		406		7150
			4147		719		19427		707		904			32697		1356		1530		353		2840
			8501		712		7213		1453		1019			2181		1904		2830		388		13519
			2404		708		443		729		1057			2006		1301		36826		562		2985
			747		66719		2503		760		2221			96757		1279		1357		365		182488
			14991		3532		12163		1592		881			6558		33066		31765		287		1195
			3243		22807		502		4986		859			6307		4086		5497		87766		1175
			35573		455		825		737		934			203081		1387		4351		458		2658
			4869		237		801		1723		903			10165		8117		1325		419		1377
			1496		228		923		3797		866			41374		54181		1323		638		1225
			3077		677		410		764		841			2294		1308		1297		319		1294
			4883		718		1344		1826		880			13903		93118		1381		322		99002
			4865		44854		42007		1489		1906			285679		1364		1381		404		2387
			725		2070		7354		1486		1321			2293		24221		1354		1172		2349
			1501		3650		950		938		870			476120		1276		1355		347		2565
			3011		39767		26587		48857		848			1358688		1313		1335		743		1246
			21388		508		831		728		1082			2050		18084		52024		1034		24713
			13069		1316		936		1488		840			74950		319531		1327		1440		5347
			4847		2153		428		8915		888			2091		4502		17685		288		2844
			777		211		2332		727		870			99389		1278		1297		364		1354
			1554		520		50643		56429		856			20550		5345		2881		282		1163
			1447		230		10962		854		856			28026		40570		2835		366		4257919
			2326		688		409		1632		1987			267624		2950		4166		286		9059
			8191		1814		3540		4052		844			85978		18001		1340		299		1228
			14129		526		998		1471		2890			10294		33948		1311		1280		1171
			6905		229		923		17643		1130			2311		4426		2818		690		1210
			2472		2241		3490		1510		936			2020		290537		6021		1580		16336
			4984		258		3066		745		1141			19551		1335		2864		313		1206
			25497		429		873		753		1031			12501		1356		1283		373		1163
			721		256		812		1386		1998			2292		25923		1294		3318		1310
			4824		2850		30215		3502		879			37166		330578		1370		351		13453
			751		1323		1262		55448		1060			346884		4207592		2756		315		1288
			731		217		5428		938		835			2023		11144		12705		417		1412
			723		246		446		740		875			2276		8831		3087		362		5028
			763		753		2084		3836		901			76440		10192		1341		340		1233
			8338		264		5760		1665		889			4283530		434577		7779		312		14287
			794		698		9084		803		1132			28859		1447		1309		316		1461
			4766		1137		5819		828		1122			2207		261894		1444		294		1420
			746		4605		797		2566		2754			2006		13151		63827		358		1283
			8029		464		1705		717		907			33892		1304		2660		1684		44712
			12322		1107		828		9238		991			527184		1519		1347		333		1636
			761		2117		3720		8097		919			6476		35255		22458		294		1260
			12310		247		511		734		873			6721		2907		4662		13494		1283
			776		222		4484		5157		857			2147		19279		1298		452		1254
			16471		965		3762		1411		868			7601		2667		1306		342		1306
			3931		212		2008		3099		1901			36366		1363		7925		475		5722
			1486		5646		406		1535		1149			1944641		30792		2309		350		1344
			9351		39340		410		21805		985			2083		1343		9155		2104		1280
			1441		230		8355		740		881			241746		3114		1281		1503		1158
			8597		2425		2264		2283		1011			85496		13203		21854		654		1342
			19053		270		467		746		7853			12206		770711		8973		651		1213
			10294		217		12682		2919		843			2336		83048		4065		305		4232
			788		225		1720		739		901			6984		6174759		28843		317		15260
			771		462		1008		691		2992			286435		1320		1537		325		1299
			759		211		1399		795		1700			126601		254547		46686		1040		1168
			2194		489		1352		3759		918			84256		1298		1284		1212		1170
			724		760		11938		3249		1789			2379		80262		1419		779		1389
			11357		22401		917		711		903			2267		429911		10365		306		1338
			4096		1249		48066		10917		1802			405500		1376		1656		458		6563
			717		491		4901		3658		1941			23068		474195		35108		466		1188
			1523		237		1739		868		1752			65556		1442		12513		324		2583
			2323		224		1268		728		1116			2091		66158		1432		399		1163
			2288		275		16969		1415		924			57469		1294		5879		406		1457
			2333		4376		395		719		1144			32742		9021		4399		342		1328
			4158		1192		818		720		873			18878		2692		2810		1049		1237
			2424		459		1519		1651		835			5782326		4603		8577		3647		18668
			80864		6612		6970		15093		1041			2341		40034		1287		282		5444
			6317		223		7590		1384		4218			8716		12273		20965		392		4889
			4998		1163		1759		733		937			128071		17766		2869		300		1244
			719		1007		3512		708		4074			314321		5305		2684		284		2710
			9646		5778		925		5424		995			48267		1627		3898		314		17639
			728		470		1787		28787		1704			60074		188726		2846		684		3624
			9897		650		18561		692		931			57802		3080		5981		7052		2669
			15860		1190		1658		2254		1142			20112		1290		3112		342		2479
			3142		3114		393		5142		836			238492		9543		1792		370		1295
			6450		241		1774		723		951			2095		2899		1327		334		1241
			825		10350		450		768		847			2059		2838		1338		3144		7366
			8104		1073		2798		18966		853			39976		317611		3048		5328		1230
			3180		17966		172520		3792		1845			24128		6391		1368		3415		1174
			5636		1031		824		1692		1043			2277		5678		13429		363		1217
			4071		774		2891		8070		885			21470		5477		9769		21252		1293
			9364		997		3082		705		848			476643		61933		1319		428		20546
			16254		1164		1312		858		834			2049		6062		2773		314		1538
			5846		266		2589		813		10263			4042129		15293		8727		708		2615
			6858		4138		1672		698		2934			4400		1424		9413		7123		3761
			2290		1934		394		10309		1902			8318		139763		1475		391		1187
			1456		1235		3922		1735		834			1088551		1476		2692		4061		1257
			733		685		3187		690		838			67056		1447		9334		605		5251
			3089		11414		421		694		961			9068		347310		1271		329		1295
			6457		466		3851		3891		4724			2020		611919		10091		321		1556
			3910		237		46139		6418		892			2607		203791		1857		285		8597
			4093		248		5133		923		1068			156539		7027906		35734		327		3618
			730		222		2985		13493		896			20946		18012		4541		386		17525
			16039		226		1876		4017		866			6575		1437		1366		364		1329
			721		1883		4657		4274		1011			2007		5848		4346		645		15108
			2252		1791		4545		793		1803			21779		7743		1311		775		1270
			4490		9324		15395		744		1843			4631		1409		1354		898		1232
			729		727		1635		8183		830			4050		1590		1285		372		9046
			3274		1931		445		742		898			8080		1342		21129		352		7105
			5037		222		394		55690		1875			6658		390268		1335		12303		1210
			1480		436		2725		730		912			5467070		4788		2750		2250		6996
			5651		255		477		2506		938			297386		10732		2968		682		2322
			7992		232		3918		781		6251			3020		1440		1364		411		1193
			5498		218		9275		2307		1092			4293		1376		11698		419		1205
			88327		58705		5294		878		977			2141		1310		5270391		2285		2681
			736		69626		412		5857		887			54481		1335		9555		295		1326
			1668		485		11104		693		853			4659		37641		31817		636		3438
			2333		7832		413		3181		1095			4987		130637		35388		929
			1545		9362		392		2512		873			2150		12971		1374		322
			3172		230		1023		698		847			9539		1421		3398		357		11477
			4896		1234		2277		2392		894			32593		1307		1269		711		32476
			1574		120124		909		707		2168			2075		15181		2845		645		264423
			6763		495		3323		16927		888			35842		344343		1328		305		24971
			2321		1061		38944		723		3484			4200		1467		5997		544		84265
			5213		1589		393		692		829			137524		6057		2918		5048		969
			19293		464		1765		795		7382			2269		379485		4069		1527		3599
			72969		17134		898		1713		1861			2009		1336		1424		2429		3408
			31871		225		2157		757		831			2014		1538		4582		302		3526
			8951		1528		62269		1474		863			9543		1315		1291		376		6418
			3465		544		903		47486		904			50190		1501		1325		311		972
			723		4087		395		4542		827			41819		1280		4133		291		1050
			1509		3203		1732		6122		879			2300		1355		19152		608		2016
			1528		213		32454		19298		948			52658		1306		1275		333		16764
			6463		4146		419		806		1747			21840		1495		14315		1087		49549
			733		1833		5128		1550		864			115646		2689		1359		347		1999
			2201		775		812		721		1091			2060		22935		35426		346		2442
			782		503		848				914			12066		1278		1893		326		995
			723		219		852				1074			4204		21327		3132		409		2251
			8070		1077		435		653		938			224160		1584		2900		1838		2697
			46294		800		4995		649		979			4156		1273878		1296		421		1151
			3787		1470		2176		679		1004			421272		1397		77198		808		997
			1565		224		22815		773		1655			10999		2813		1360		292		47342
			5037		20005		1813		634		1847			16279		2882		1336		491		2088
			20012		477		394		5706		1751			2129		16393		1470		406		1104
			2267		439		1418		810		1317			13755				4654		296		1007
			740		510		4241		2883		834			2179				1293		1053		1352
			1597		1513		407		14511		943			2120234		3527992		1497		387		106501
			23209		686		210969		1476		887			46378		126206		3995		854		2142
			3920		17081		3139		3060		875			230256		2769		1363		284		1032
			1478		244		833		15770		877			3566773		580102		1548		305		2047
			2211		232		3343		2662		866			76904		4067		2665		336		18997
			2910		221		1792		1442		2937			2026		1478		8772		293		1199
					36946		4494		886		844			20495		1415		11882		288		106697
					1495		1817		632		1815			6579		1314		1662		786		1060
			2213		476		1343		66929		853			38840		1129524		4396		463		15028
			14991		1180		5000		628		1131			183632		655624		99760		698		3598
			12966		6947		11480		2139		841			119429		1528800		9122		4772		1112
			714		761		1757		2881		1070			127782		4077		1328		291		1176
			726		902		3198		1300		899			23687		9772		5428		673		1051
			2270		54418		7616		638		1100			2285		6317		1362		368		16373
			1496		1267		2757		634		929			33817		2774		3368		437		2114
			1538		744		438		2150		2060			4388		1277		1806		952		10315
			15590		657		425		667		869			19613		4281		1495		547		985
			1620		1187		418		660		871			453346		8313		7721		474		11063
			11368		214		13971		1363		880			4753		21965		5652		4875		5992
			751		2688		1744		682		829			2043		129211		1363		289		1155
			2973		1029		396		4006		5024			26336		8872		2611		282		1493
			1570		4673		29863		685		1229			2103		1510		2669		395		1018
			759		466		491		741		846			19833		7737		10137		38465		999
			2942		504		2950		2110		883			201626		1011712		1542		316		1194
			779		713		413		677		882			63660		41350		27087		286		1157
			6001		1928		4156		653		1808			29492		36703		4498		498		1274
			10697		503		1960		24661		913			100426		27443		1350		767		9497
			5961		6143		392		3063		830			2046		173344		1370		287		1101
			760		228		13853		634		940			17209		4307		2670		318		20260
			738		4906		20409		1376		1024			65540		13378		13179		339		1105
			749		215		1310		729		856			32446		13071		2684		686		1130
			2727067		215		398		681					56004		1452		1309		796		30218
			2371		211		395		10887					55141		1220283		1284		315		6658
			710		237		1356		640		890			6481		13266		2911		516		986
			3001		473		875		3616		937			17757		4136		1397		687		4494
			1515		2383		9524		988		3109			2301		1314480		40042		787		3273
			2874		479		396		1416		902			10474		2680		3140		321		1065
			2206		12250		24076		1555		1245			2331		1295		112645		691		6651
			6397		223		426		2066		936			4292		45277		1323		317		1074
			761		687		1739		655		1064			1576864		15979		1294		293		2234
			3350		983		398		2258		2682			2042		563716		1864		339		2168
			1545		488		13231		659		2649			4965		4233		1292		4204		1016
			734		495		877		1548		920			116505		2878		1538		2976		1232
			4971		5136		3275		1436		922			2218		6513		26365		283		8572
			9819		213		469		1295		1027			6531		145951		27807		878		1005
			8402		952		4661		1493		1663			192558		2968		1496		760		392900
			2264		4642		864		719		860			254393		11437		1504		1542		1032
			773		10311		2868		1343		868			2196		15556		17046		306		1085
			4178		428		858		661		931			27239		10043		81573		634		156139
			5404		517		151998		672		937			2677904		5822		1438		290		1096
			13752		716		452		686		1123			30463		76690		14475		335		1103
			12760		1047		2134		4174		1716			4413		11994		1755		406		987
			3107		460		401		3001		799			9522		4421		2767		524		5973
			1493		2427		13472		1340		1169			10329		2352853		1387		381		2081
			2245		219		1216		3674		878			482439		579889		1474		466		1029
			4794		4837		398		6186		1872			6591		18084		1305		473		1330
			3000		4368		4140		1341		913			2083		1113005		1295		337		1156
			3811		235		6380		14913		1102			2035		826233		14973		419		3750
			3018		7012		2092		694		896			6393		77089		2631		865		1025
			14651		448		13630		8828		849			1676411		1282		4436		18818		1054
			1506		1123		855		737		3028			2125		4499		2666		1034		3343
			1463		460		1203		2121		3832			2721		2780		1328		381		1097
			11462		1180		438		4530		1032			100414		1325		4507		290		1436
			13260		234		425		1432		1711			132034		12324		1285		823		3119
			718		16778		6809		2399		798			2031		527569		1380		286		1056
			4775		2000		30100		737		870			7788		58112		1351		1400		95605
			9007		69162		1357		17652		1795			38969		225459		8943		455		1118
			710		239		1381		645		958			403691		1320		2639		821		8437
			1585		45951		393		782		919			237105		1275		61048		297		969
			2205		1026		3166		1423		865			24369		8803		5415		695		4386
			7564		449		35726		5955		3056			2064		100476		1656		299		1074
			6303		3229		456		711		800			2333		1417		1396		15437		18011
			3147		218		2384		3461		1028			6680		24990		1275		638		1198
			35110		262		404		810		4796			31231		1282		6255		305		2076
			3716		2768		883		674		1099			74187		1408		1354		437		5286
			722		2743		8272		650		819			669935		1282		1382		323		1078
			2371		501		1260		1368		2046			4202		683935		1475		1200		1021
			709		1584		421		17547		1729			39856		27638		1459		1348		1120
			43616		282		893		680		1787			63452		13892		2774		629		1171
			5351		261		1712		45442		841			2308		30172		2611		932		1165
			10803		214		3430		1443		889			171561		2935		1364		607		972
			3132		218		393		732		3863			455087		390843		1516		657		419734
			6014		225		1283		762		879			11051		411025		1294		363		1043
			27485		3708		394		1484		924			10871		15124531		1371		405		1090
			1422		2083		1232		19971		836			47201		7787		1427		386		1126
			3758		232		2865		1347		809			16270		4340		1280		310		1102
			6097		7266		1383		2644		2039			215950		14999		2874		685		6050
			1472		7706		430		12164		1723			2092		2581		17692		606		2574
			2954		425		1528		1369		881					4251		1350		358		1110
			1431		476		874		970		842					1653479		3016		289		6262
			21139		435		3867		745		830			1121946		1618		11713		413		4275
			3123		1571		2233		62336		848			2052934		1420		1269		340		1320
			10080		1271		22851		51605		970			1035316		5809		1269		427		10779
			7988		2361		1785		700		827			7161		4241		1273		625		17148
			5443		2485		802		654		876			654848		2623		1765		284		1206
			5001		709		1615		2455		818			12728		362170		4563		688		1088
			2325		1137		1465		1526		902			2081		2643		10749		340		969
			11940		269		441		789		953			1101165		1329		2657		641		124978
			718		2814		2749		700		80408			170237		127051		12673		404		973
			10648		215		868		803		815			522068		1367		38921		818		22626
			16707		1486		3404		6228		1086			388362		1426		1341		2867		1054
			749		1719		464		800		804			1334668		1294		4323		294		1060
			4474		811		423		647		1116			3006954		1722		1291		343		1048
			3021		604		6029		2252		1144			68191		3066		380636		344		1381
			1580		1275		1849		631		1858			2548		1450		3054		637		3213
			708		244		2008		662		806			33090		1304		6748		325		1135
			13737		576		1017		2296		850			2098		321858		1286		925		3539586
			16756		213		860		29487		826			12304		1679		3193		12047		1069
			6150		214		920		802		974			114140		1339		22356		1183		109843
			2302		10430		833		786		810			3833635		827594		1836		359		12922
			729		774		1283		718		859			58023		13042		2748		323		1089
			705		787		2570		732		1368			2106		1303		1382		386		2189
			3210		1038		833		694		848			37491		1282		1376		295		1087
			713		670		1304		2307		904			4518		1485		1353		334		1164
			4759		7471		417		1518		981			98301		52285		2624		466		43189
			13103		2011		2201		2179		923			4600		1439		2680		777		993
			3830		739		409		648		804			130697		2866		6760		377		1031
			1428		522		6830		634		947			71793		1331		41554		426		1106
			16070		1135		6065		1640		934			23857		5952		8982		307		1221
			1553		10971		1267		2713		1740			2061		1406		7856		353		1123
			2197		2047		409		1347		1297			17025		1289		1433		572		1241
			16514		1942		393		3882		825			19618		1322		14225		315		1155
			730		813		4255		2011		850			2065		1290		1327		387		1093
			49915		688		112748		42033		854			54225		19288		1491		1975		17780
			726		1629		471		1296		837			4676		15538		1660		657		113936
			3034		679		405		629		1120			6480		11366		1307		375		983
			3011		828		51307		37618		861			4514		1462		4105		346		3344
			725		251		1380		695		801			9272		5805		2716		290		1093
			1464		230		405		1268		1076			29869		1425		2808		24578		1086
			2145		1319		1498		682		823			36765		35572		1291		1003		4966
			71265		603		2050		666		1751			36512		1279		1355		284		989
			751		161723		426		3330		832			6484		3015		8768		1159		7913
			1564		222		1427		708		1799			57518		6315		1826		1107		1185
			753		682		46632		661		919			2114		1471		1300		388		1332
			3013		862		439		2145		829			9205		1298		4184		330		1101
			1523		228		465		2134		882			17735		26265		13057		769		3319
			2231		1019		462		626		1147			6780		118515		1278		344		1234
			721		1512		413		2126		1001			2059		811815		1504		284		1256
			2296		236		1846		716		800			2387		1293		1703		700		4685
			748		753		49870		39760		909			75185		1323		1377		11458		11904
			5506		229		2247		16732		967			13083		4659		1348		328		1108
			742		231		1647		692		929			186034		9256		3255		2748		3224
			5715		786		1980		717		1976			2440		450646		1526		302		1051
			36828		2171		13980		2351		7628			28248		319652		1272		283		20951
			813		753		1524		746		918			4339		10801		16463		1221		2065
			705		224		427		641		5678			2338		1397		4228		1794		3641
			18926		218		912		663		3654			9110		5846		1270		1400		994
			3940		215		863		695		905			2252		65057		56229		315		988
			716		477		894		667		816			9370645		1361		21059		626		1131
			7413		2740		397		5592		842			4299		2804		19521		343		2644
			761		2659		7844		4301		871			4932		47217		1291		406		2671
			742		665		1336		13968		920			48054		9066		26705		2122		3351
			775		259		427		3598		862			56132		1364		1288		714		1021
			18195		1253		1333		703		1026			7198		4252		50395		1721		2430
			751		223		409		677		812			183117		6937		36248		328		1201
			711		212		16644		1538		810			84108		1382		8510		441		1028
			707		215		954		626		821			2083		13007		1296		460		6920
			54216		4188		8508		672		898			2268		1286		4163		296		1023
			9742		434		411		7900		962			897253		32193		14600		297		14349
			11836		1506		939		650		1962			59714		7789		7614		2842		8408
			2253		280		34817		632		2478			17015		1372		1452		16500		17228
			4434		7875		1290		3948		1879			37689		1467		11037		415		1013
			2239		4691		22753		1383		2666			2381		1382		4342		445		2054
			3119		2239		795		685		824			2215		2589		104892		489		1194
			4722		14046		5351		1298		1807			83140		1409		1396		386		29162
			1526		742		448		716		871			134426		58828		5113		322		1208
			2503		222		427		637		903			17413		60508		1440		475		2223
			722		982		8203		7942		2883			63568		45203		6008		2899		977
			2243		2082		2605		1320		947			2117		309255		4465		1582		2715
			10078		432		1364		2657		6441			146301		1689		4211		345		23436
			791		215		398		665		830			67944		1396		10005		318		1227
			1510		1915		426		12442		862			20471		8254		1405		307		1005
			25785		498		853		2293		1971			2552		3956		18972		713		2484
			1492		251		428		4309		1751			1086767		11979		4663		720		1002
			7457		228		446		11682		2663			35250		1462		29307		392		3188
			4546		752		69210		756		953			6361		34566		1320		283		130929
			712		268		16580		629		1790			20135		2570		34038		316		993
			2930		1203		4201		634		1881			98642		1439		1367		310		6152
			4067		234		5641		816		2542			55388		4430682		1439		2551		2223
			12037		249		832		2762		877			8784		4102260		1455		626		1248
			7217		478		868		1347		896			91459		422887		1377		335		1095
			11753		2038		80656		5059		893			40716		26196		48612		340		1122
			7491		762		2045		1415		1061			21036		274987		1282		696		3373
			28391		246		1299		1418		859			6599		312921		1401		308		2088
			2359		3089		420		7732		876			92812		3072		1630		307		999
			2323		224		5587		1454		1048			2135		1343		1315		335		2480
			30328		482		58332		1325		1931			2096		30720		2875		1174		1011
			13652		223		870		3621		861			4293		3394		1321		5087		18987
			8274		294		1809		859		915			6798		5616		1272		322		1221
			19267		689		6015		24150		927			2173		1519		16293		306		1044
			709		1625		13318		1352		821			46852		1281		1765		1040		1017
			1446		1045		11371		2298		973			23398		9663		15695		403		1054
			3728		213		932		691		891			2157		5423		4404		380		12873
			746		3059		532		3378		1706			26845		1628		11797		495		1141
			1526		696		1303		3914		858			4766		1510		2816		371		4236
			49340		98766		414		840		818			197986		1380		1432		292		1626
			3159		947		413		2235		1774			2149		13618		1703		943		20980
			2237		1019		395		78549		1036			134767		1457		1448		2766		77049
			724		217		3836		798		851			529769		4360		2850		1620		2327
			7883		217		1759		637		936			20363		3054		35440		339		1202
			5890		550		404		3345		840			233992		722811		1333		1620		993
			844		507		3745		1472		6052445			2156078		1298		1447		2721		3343
			7364		217		7679		15357		814			2175		94137				349		1215
			1420		4752		392		2705		1963			19536		2636				466		1056
			15955		220		2968		11791		852			122340		3001		6119		783		3395
			5721		509		803		652		944			4961		157813		2840		355		1129
			731		236		401		1614		1294			9390		281924		12331		434		1192
			720		2508		1753		684		995			2090		417286		30739		823		1137
			1425		4234		1893		661		818			2132		1325		2932		294		1040
			3021		502		39715		1298		897			171472		447078		2734		3122		1102
			1550		220		13852		692		800			2192		1364		65241		333		1011
			4745		225		44804		2276		884			2592467		1403		7085		574		1159
			7249		479		1487		2692		832			24293		2869		1362		590		2020
			3886		454		3026		682		901			31420		1272		7837		325		8741
			5631		247		853		642		1105			10612		9601		2770		490		2011
			5208		452		444		1581		799			1172304		1289		27822		35618		1108
			2297		231		993		627		804			15766		7327		1356		26587		2263
			2979		6016		419		5201		835			2214		13716		1424		318		10842
			1452		219		11073		650		833			16463		13912		18512		348		1137
			776		2720		5494		679		873			2637		1334		1513		425		2220
			1465		4231		429		676		1810			23843		29490		1525		548		1127
			10325		220		432		3236		871			44569		1521		3261		289		1008
			27855		223		403		17360		881			28275		12992		1682		286		1273
			708		229		81434		5209		814			12150		3185		13339		365		1214
			3090		1304		400		740		11512			80650		23232		1480		628		2138
			1454		236		818		731		868			2258		74460		57129		317		13251
			1531		3270		1674		675		881			14369		1335		1635		308		4225
			16760		212		395		753		906			2309		373572		69458		286		1172
			722		272		18768		645		879			41467		1624		12566		473		1093
			4073		211		10142		1616		911			2122		1347		1567		668		1118
			725		1772		2082		6626		821			35680		1422		1394		431
			1445		246		1397		654		1430			11975		4125		25680		1405
			8128		2940		5245		5694		911			5743591		5800		1443		290		452863
			812		230		2810		631		855			2255		1346		4420		434		927
					1236		395		1354		812			93788		4198		29929		849		12319
					224		9962		768		840			290482		1332		29355		901		1049
			1698		467		995		2875		7552			28554		708010		1506		376		8489
			7184		437		396		5240521		833			8638		1417		1348		375		154531
			789		784		2021		714		933			30236		1397		4772		373		8827
			7635		238		397		1453		1899			2208		2629		1409		317		11057
			744		214		1537		1291		849			17189		169831		4430		656		961
			2335		1295		9338		820		935			8886		5557		4794		768		1088
			2314		532		12586		4321		884			51371		1544		6344		338		1017
			11576		1213		813		724		1070			233760		7351		1347		344		1095
			3244		244		5087		683		799			2340		23743		1473		368		926
			2288		2992		4290		1295		1017			6609		7398		20840		2323		1117
			4172		2059		4585		6062		926			56552		324802		1408		297		962
			2332		278		1919		1970		2694			35249		1303		4523		353		956
			2292		564		401		2780		894			39749		1661		4462		2290		2030
			21044		863		940		3197		1079			2213		1336		3273		309		64388
			12878		213		4695		1309		821			76601		1924937		2847		341		989
			3078		236		889		669		1020			14662		225121		20339		483		991
			2616		2819		12627		1612		1150			330235		6419803		1445		716		920
			1625		1517		403		24277		1049			36363		19345		3227		3215		10572
			6043		456		425		1339		1703			57018		1399		47577		1921		132382
			3347		995		478		2161		805			104775		1369		16353		428		3183
			771		1338		6243		637		908			112259		2598		44363		338		2045
			758		215		4108		635		1711			1090802		1308		25713		3263		1015
			2438775		6033		401		690		817			16168		1515		2752		292		994
			7926		445		402		831		821			2173		5818		1499		559		50999
			1562		10480		405		1554		892			3810127		437638		1555		347		948
			3202		242		833		653		811			119047		1533		1399		1430		2536
			17683		426		2843		709		1073			2133		1299		1757		387		1061
			7192		239		2048		645		1081			2230		60114		1683		327		6432
			2513		3301		406		6052		1050			11684		5932		1907		337		1178
			6878		545		2553		2800		1241			2325		4318		6003		757		932
			1605		2054		878		680		942			27207		4300		9926		329		1119
			3257		100721		430		707		883			2177		1466		1521		4687		25969
			4198		1028		406		2058		867			8879		1433		6553		328		942
			3311		511		867		4280		1151			2428		3908		5988		377		1188
			14369		211		7443		655		949			17043		6231		1345		4483		970
			1530		5790		815		1407		2023			36964		1398		15374		403		944
			13329		518		1756		629		835			55056		1339		4815		4931		931
			6792		242		870		645		1070			11414		4362		1345		664		2008
			1591		211		897		819		880			7197		109138		128279		688		1873
			1528		4061		7830		677		910			28446		24775		9402		496		1244
			1672		219		925		19055		1866			29874		1356		1483		971		1038
			3163		271		1960		10622		858			6615997		1749037		6708		706		21216
			3261		214		980		1614		1855			2129		1326		6119		332		2035
			4186		5628		2251		787		1784			24827		1338		1469		7547		951
			3036		288		394		2679		1903			131630		442208		1672		820		17018
			4286		215		133484		1363		1173			171334		20530		1814		4656		939
			1659		2489		1687		1376		1181			46924		1296		9854		319		19231
			1513		713		412		3033		1845			6615		4052		1687		294		2201
			15227		266		423		708		846			15121		1410		1754		318		1053
			12379		248		826		3946		1006			63627		1535		17372		653		945
			11889		243		399		1455		868			2313		1330		1696		295		949
			2391		504		413		29491		6301			20670		7519		2845		350		942
			18915		441		478		1558		852			6728		10320		1573		288		2114
			1592		1876		5138		654		800			18659		1328		1361		300		1430
			4712		571		16308		678		798			44115		21632		2839		707		4482
			869		236		4974		632		3559			2058		3250		1472		455		954
			5607		976		1879		652		806			2202		9041		6293		2315		1906
			1611		225		454		1522		1153			23656		124516		101331		304		5972
			1602		3470		5662		627		2215			36977		2785		58939		645		1896
			4984		221		13058		709		935			4308		3174		14082		614		2071
			6507		943		395		711		1022			9847		4366		3770		565		5085
			740		213		24078		749		802			2267		1346		27794		319		43644
			743		464		7245		712		818			151619		2663		4482		282		5006
			1497		2694		441		7008		931			13253		1274		1367		377		13439
			5196		273		862		629		2500			318182		4668		4820		305		924
			2541		744		1807		3706		1075			18282		1480		5867		288		10350
			770		275		972		641		798			100027		22602		4483		1578		3079
			10300		434		469		5000		824			2061		33899		1382		2637		997
			7540		22087		403		4377		843			5068		1351		1384		361		1361
			2391		964		1954		1413		1611			7177		1566		2129		682		2099
			11465		8002		4547		901		835			11228				2823		352		4916
			767		213		485		2255		1049			20857		3185040		2751		1645		917
			5235		1674		7310		2020		812			7194		4721		1423		3510		986
			3922		217		1269		626		1869			4961		382223		1337		29862		916
			12234		1276		881		696		1155			253756		1787451		1358		343		1003
			18516		215		1199		1335		960			3555986		6029		1827		298		4167
			5885		213		798		11288		869			107908		702874		3025		452		1837
			12011		48839		3400		859		2524			60550		1075250		1400		297		144356
			749		269		454		2156		1186			29631		1419		21386		5022		3469
			1597		239		3862559		665		880			1943906		3022		1425		295		3226
			1856		664		399		1983		893			7453		1418		11275		615		4168
			741		4770		30135		1540		978			199656		18801		1380		659		1091
			46511		1597		1857		5839		887			16731		465152		7889		612		997
			1499		525		30101		699		836			4227		1565		14831		301		916
			1594		987		424		648		831			43366		1530		1680		1912		1023
			10104		429		839		652		9852			2280		11983		4223		348		1268
			1604		468		1359		1844		828			129067		25898		1980		6297		75024
			3243		211		872		2306		3345			44004		206869		1453		1764		1901
			1530		262		393		6835		1802			2416		1423		1659		332		935
			4912		693		2446		655		849			97784		31977		1401		288		985
			3173		246		1542		6336		817			2164		1833		1441		4737		918
			3200		5346		14970		626		801			139550		1506		3111		1920		2016
			779		513		799		2813		930			16088		635243		1366		386		2254
			5291		4014		392		5357		798			2123		10712		15134		308		1146
			4121		2237		872		770		870			433161		63880		7696		355		1952
			11047		212		3307		1643		964			13038		6767		1416		4431		5274
			22100		259		796		675		1155			2338		1304026		1467		300		3163
			759		1459		125779		637		873			171957		1630		36926		388		1230
			781		225		16570		710		1841			78643		15546		10252		313		919
			3995		1213		2814		682		845			171500		3006		1442		371		920
			51918		2005		5636		1399		901			4173		69205		2936		308		332246
			1679		353		475		706		930			4873		1594		1449		5610		2206
			1562		3693		1960		2586		812			7693		1516		1474		371		8342
			9566		3571		2895		700		825			27535		140286		1516		1626		1085
			8987		276		799		811		899			2254		1586		1358		4585		1490
			2377		824		2339		2048		860			72572		1542		5782		323		1054
			10979		673		21995		633		881			43232		8385		3011		476		1018
			2328		259		876		27852		937			4540		46821		2684		427		1077
			16722		219		844		652		811			2166		1558		3018		539		4053
			3995		217		1695		677		808			10231		40809		1413		344		1171
			4958		217		426		665		806			4680		161244		34194		310		6657
			1547		211		403		1608		3760			2161		13290		1349		655		10765
			9182				1008		700		920			2084		589682		4250		333		386869
			753				413		641		815			131924		1389		1433		297		1055
			756		139		1360		684		2643			183180		12315		1603		717		971
			68159		16293548		4401		3160		873			40732		4473		4380		303		926
			1641		175		18783		1281		829			283157		103092		1440		429		1259
			75821		189		411		629		858			36525		2415477		17516		285		1267
			743		765		817		2058		1002			4150531		1411		15099		6819		1233
			6625		907		1551		647		1803			35251		2983		1446		337		957
			4290		141		5256		631		814			6746		125246		6087		290		927
			752		330		860		10596		2381			155296		1909832		1344		1194		1850
			775		483		862		3162		827			186069		1459		1424		306		975
			1530		145		1680		6967		906			542508		1535		1395		949		1120
			6699		138		823		2105		882			4679		1411833		2901		334		1194
			3177		477		1636		28011		884			2181		1480		4355		313		1383
			747		141		1910		16778		1658			41882		1388		3255		325		1027
			790		148		1271		1686		861			163367		1516		1423		5609		6984
			780		217		491		626		892			11587		5223		1524		305		137173
			16405		306		5400		681		1330			8573		81875		3007		883		1119
			808		159		401		3585		2698			9409		3154		1441		663		1447
			17391		154		403		698		1020			2081		548460		25294		313		940
			2466		2097		9399		715		945			11263		527634		1444		1597		916
			21619		290		3941		2259		964			24468		3360		1461		348		17741
			743		310		1705		685		971			9187		7524		1506		312		1020
			5162		182		3787		1366		1906			272565		1640		1343		702		920
			751		289		840		1438		4633			275311		1473		1444		53101		3026
			7325		283		3864		665		828			4285		1402		1639		382		7184
			3604		143		864		1997		6706			2102		8171		1370		363		1150
			1776		962		395		810		818			2092		49500		1443		407		1058
			4992		316		911		698		1011			23414		199690		1356		340		935
			25618		179		12402		1691		1844			555790		1657		5319		1407		1172
			7724		328		402		729		975			24995		1588		1404		368		993
			6066		151		397		702		1059			2073		81987		33564		346		2009
			9351		184		407		4016		807			24794		38017		11827		287		63064
			2595		846		1326		1404		920			16998		1399		1407		400		949
			14631		150		34942		24650		1404			4416		1703		9246		3618		3360
			751		543		434		699		1975			187574		1407		1378		303		3183
			8232		138		2794		1594		835			9267		13091		1383		708		1081
			5518		736		842		626		813			2083		82973		1610		9501		1898
			1506		380		2847		3444		830			465027		86228		1545		1086		2643317
			2303		6379		6897		3589		838			2178		18293		1549		2324		1851
			778		1237		443		894		804			4638		3205		17851		10815		1102
			29313		2768		400		648					5127		705722		1402		330		2070
			26861		162		985		7035					39839		1498		5812		1383		1033
			831		149		1704		11511		1010			10136		17068		1441		286		965
			1503		320		34971		1720		2346			2139		379532		34141		329		914
			761		289		443		15954		828			14934		371150		23414		946		1130
			770		149		448		663		3672			202043		3176		1422		320		9925
			3200		1167		2989		1390		1082					169728		15501		465		995
			768		335		813		876		835					39881		1474		299		2010
			8983		141		411		659		827			1247166		15188		1478		948		1164
			1507		666		4040		1290		850			25078		284400		1538		333		15216
			1494		171		5845		731		935			2025883		3115		1473		621		968
			2254		146		3291		6208		880			678207		1448		1891		695		915
			10611		596		443		693		2811			1931		1530		4707		637		999
			2366		145		846		43847		1038			1113416		140808		4049		29268		8382
			2269		913		2188		7087		3385			23513		6905		4474		1025		64994
			21846		148		2128		31173		852			134696		31702		6574		291		1030
			1516		340		84964		695		924			1097558		7843		1395		421		1058
			2434		323		399		1389		1967			437182		1514		1394		466		952
			68257		1511		1250		2060		908			457289		1495		1418		1240		2058
			3900		326		1186		627		938			2731014		18669		2953		678		1061
			1495		382		40261		1330		1845			2484		4940		5593621		308		15892
			1728		139		414		1489		827			55606		43089		1578		388		2095
			20697		437		9826		4869		2317			1250590		815094		2847		365		920
					145		2731		702		2902			2148		1535143		2961		304		145553
					151		964		628		945			2010		320642		1410		367		1030
			1543		1042		1874		631		846			12129		1440		1457		385		2233
			738		143		3842		2223		843			83343		4623		3120		568		933
			6007		281		1839		718		7089			129892		9575		2880		507		951
			742		954		24068		4389		1068			2339		3128		1467		779		1120
			1552		312		2403		725		915			61401		1523		1473		311		1074
			7730		199		795		1341		863			9174		29535		1447		305		3578
			3923		315		406		636		842			1974		1589		21710		1045		1006
			1560		350		3172		16290		846			42137		1600		4266		720		3442
			2283		2731		408		41611		1179			1931		14860122		1345		296		4119
			12881		806		399		791		860			42026		1543		45485		323		1024
			81183		748		851		7083		1023			21848		3069		3508		588		10282
			3905		719		433		678		848			119173		1510		1381		290		1236
			1515		329		423		2436		953			275176		25526		1763		290		1028
			1675		296		4396		5658		863			51405		1813		1732		370		931
			3886		3495		406		831		833			3125655		1491		7764		349		1242
			14881		138		2554		3037		1116			7054		59314		8897		1112		1019
			2270		313		2219		669		6553			16830		2950		1437		590		979
			5827		192		7559		666		881			4824		1485		9957		317		2258
			3013		316		32058		665		1302			10412		1773		1631		589		2085
			25273		304		420		1650		914			1989		1574		1470		308		3803
[truncated: 9,182 more rows]
