# Supplementary material for: Microtubules oppose cortical actomyosin-driven membrane ingression during C. elegans meiosis I polar body extrusion
Source: PLoS Genet. 2023 Oct 2;19(10):e1010984. doi: 10.1371/journal.pgen.1010984 (PMC10569601; doi:10.1371/journal.pgen.1010984)
Supplement: S2 File — (XLSX) [file pgen.1010984.s025.xlsx]

## Sheet: Control
Supplemental File S2. Raw data for calculation of membrane ingression p values.
Label #	Movie Name			Genotype
1	220119_EU3228_GFPPH_mChHIS_C3			Control		Thick border represents duration of anaphase B. Thin bordered areas deliniate normalization of time where duration of anaphase B is divided by 4. Lengths < 1um and furrows associated with chromosomes are filtered out. Lenghts >1 um remain below.
2	210719_EU3228_GFPPH_MChHIS_C5			Control		Average Length is calculated by taking the average of each of the thin bordered boxes for each sample.
3	210901_EU3228_GFPPH_MChHIS_C4			Control		Number of Ingressions is calculated by taking the count of each of the thin bordered boxes for each sample.
4	210925EU3228_GFPPH_MCHHis_E2			Control		Sum of Lengths is calculated by taking the sum of each of the thin bordered boxes for each sample.
5	210925EU3228_GFPPH_MCHHis_E3			Control
6	211121_EU3228_GFPPH_MChHIS_C7			Control
7	220111_EU3228_GFPPH_MChHIS_C8			Control
8	220111_EU3228_GFPPH_MChHIS_C11			Control
9	220115_EU3228_GFPPH_MChHIS_C2			Control
10	220119_EU3228_GFPPH_mChHIS_C			Control
11	220119_EU3228_GFPPH_mChHIS_C1			Control
	Timepoints (TP)	TP 1	TP 2	TP 3	TP 4	TP 5	TP 6	TP 7	TP 8	TP 9	TP 10	TP 11	TP 12	TP 13	TP 14	TP 15	TP 16	TP 17	TP 18	TP 19	TP 20	TP 21	TP 22	TP 23	TP 24	TP 25	TP 26	TP 27	TP 28	TP 29	TP 30	TP 31	TP 32	TP 33	TP 34	TP 35	TP 36	TP 37	TP 38	TP 39	TP 40	TP 41	TP 42	TP 43	TP 44	TP 45	TP 46	TP 47	TP 48
	1	1.39713			2.40283						2.24298	2.38915	2.37744		1.06506	1.26381	1.87849	2.01588	2.35262	2.36584	2.77657	2.42043	2.40117
		1.64728		2.41719				1.36097	1.16189					2.37743	2.07449	2.2828		1.00841	1.36393	1.54459	1.41988		2.29599	1.3097	1.31089
			1.61622						1.39759		1.14131	1.29692			1.1743	1.65032				1.21713	1.6206	2.21627		1.87655
													1.11046					1.34367	1.75508	1.99639	2.05933	1.85524				1.061
			1.36959		1.01728							1.14811					1.63014			1.15839		1.53838	1.48261		1.03419		1.22512
							1.04595			1.11643	1.10997	1.19379	1.75072			1.79069		1.39311	2.36285	3.08549		4.80224	4.84061	1.16985		1.0682
				1.36034				1.23647					1.14946				1.00193	1.52807	1.6889	2.01853	3.91806	1.15702		4.13636	2.30326	1.10263	1.69128
											1.14991		1.51886					1.90596	2.43678	3.00341		1.47255	1.00075	1.14218	1.06498
													1.19269	1.36973			1.63195	5.74838	4.263		3.67235
										1.3615		1.19178				1.16692	1.49245			1.48995		1.18184
											1.35804	1.1515			1.07147	1.25308		3.43166		2.54547	1.38055	1.16418	1.43699
											1.10297							2.499	3.84239	4.116	2.03732	2.499
											1.18132								3.087		3.969
											1.53563				1.04399
											1.20576			1.3215	1.77995	2.03291	1.911
											1.0498
		TRIM(SUBSTITUTE(CONCATENATE()," ",""))
	2													2.21156	1.41104	2.46092	3.06652	2.08354	2.99506		1.15671
													1.72459	1.07101			1.99285	1.84905					1.03639
			1.7431						1.35688			1.21987		1.08387		1.68602			1.29867
													2.90867		1.20576		2.36708				3.49911	1.05298
								1.25406				1.64276						2.20012			1.4843
						1.911	1.11117				1.35131		1.61289				5.9777			1.10145
						2.89417			1.19632		1.56685		1.62491			2.01627	1.73244	3.47405					1.16975
		1.029						1.22281		1.00013		2.09399	1.61302	1.55017	1.25154	2.99822	2.62129		2.70837	1.44075
						1.90186		1.06174						2.15509				1.46602
					1.22645	2.50794		1.67291	1.24115					1.37272
					2.07997		2.38902	1.0338			1.68101	1.62528												1.09283
				1.24358								1.20106	1.5195					2.85564
			1.6642	1.13425	1.59795		2.47402			1.49208	1.57212		1.55715			3.234
						1.44917	3.21064	1.43281				1.87758		1.25128
							1.29095	1.33885
							1.05752				1.61223		2.058		2.55528
												1.90714
							1.44105
	3											2.12455		1.17169		1.00138		1.25588	1.19572					1.01591
		1.10961								1.3427		1.42568		1.94653	1.13711		1.08385	2.15076	2.82738	1.10733			3.4431	3.70657
									1.18647		1.5378		1.74281	1.9992	1.42587	1.62576	1.90008			3.35625		3.20583			3.6948
		1.21763							1.0194		1.85567				1.45187	1.75313	1.911	2.13268	2.70454		3.07365
					1.01289						1.0248							1.26129				2.98392	1.56758	1.65624	1.87801
			1.56711	1.26975	2.70573		1.22933									1.39594	3.68546	2.2943	1.40979	3.22845		1.90791		2.08147	2.35684
				1.95699															1.64576		3.64777	2.34069	2.26728	1.46705	1.2853
			1.32137	1.22315	1.4941	2.74697						1.32378		1.96477									2.30443
				1.21514		1.02047		3.08938				1.34407		1.11368	2.16091	2.71165					1.12984	2.14928			1.10965
								2.6804					1.2344			1.1481				2.06984	2.11925	1.47181	1.29737
							2.55752			1.13609	1.60467	2.34348	1.57501										1.31005
							1.56665		1.10494											2.50701	1.71839
													2.61446							1.18146	1.37536
									1.14208
										1.1012	1.61149
										1.06523
	4					1.18024		1.87458		1.85978		1.6839	1.98936
			1.28968				1.93701		1.72599		1.78755		3.94896
				1.49358			1.27412		1.59435	3.528		4.54322	1.87779
						1.63777	1.29194			1.29095	3.28454	2.03571	1.3534
								2.08798		2.21113		1.11565	1.73425
			1.07292	1.00138	1.45627			1.48138	3.09523	1.20862	2.0662	1.33805	2.10624
				1.52087			2.23642	1.37061	1.6459	1.45512		1.97006	2.8494
			2.01775				2.28713		1.55584	1.46884	1.46437	2.29271	5.92377
				1.13075	1.24907		1.04318				1.61754
									1.07535
									1.06564	1.45395		2.15595	2.25365
											1.82536
				1.10896									1.05851
								1.2957	1.2783
	5				1.29763				1.06995				1.00265	1.13128		1.16333	1.81829		1.19135	1.05127		1.2359		1.22424
						1.19483	1.03945	1.38186	1.30744	1.18233	1.23038	1.06239			1.43512			1.58359			1.1487		1.13443
							1.54881	1.53471	1.33933	1.33849							1.23797
						1.41645	1.61248	1.98568	1.98856	1.51489	1.40301						1.34694
						1.00817	1.09778		1.64303			1.17038				1.32346
							1.19247	1.10632	1.176		1.1926		1.16179		1.76506	1.11565		1.05253
								1.10632				1.45967			1.3347	1.16464			1.09046
									1.37306	1.04866	1.05836			1.25225	1.07647		1.45523
							1.37511		1.11039
								1.40747
				1.14646									1.08361
																1.03827	1.44042
				1.13402	1.00564
					1.11824									1.12499	1.28861
																		1.2111
	6											1.07143								1.54843	1.84805	1.51487	2.01455	2.00408	2.37187	1.67348	1.2348	1.086
							1.24907	1.36968				1.02268				1.18876					1.35497	1.38585		1.41305	1.1226	2.39906	1.03393
													1.14339				1.59089			3.15409		3.19723	3.52833	3.52841			1.12092				2.42791
			1.06809			1.0602			1.02983	1.57316					1.03945			2.00918	2.67823	1.06254			1.3079							2.13304
																				1.49454	1.30181	1.85942	1.78133		3.10603	4.263		2.28302
				1.00346	2.70235				1.43807				1.63696			1.01138		1.05915	1.16214		1.78541				1.06506				2.21472
				1.029		1.39928		1.50997	2.35565					1.07806						1.07703	2.11869		1.28493		1.25016		2.94
				2.205	2.8814		1.48464	2.02818	1.11759	1.56471			1.4943	2.32476	1.05605	3.528	1.06459		1.53316	1.63		5.145	5.439	5.586
					2.60398								3.0525	3.13228	2.63741	2.205		1.43231		1.764	1.23653	1.47			5.292											8
						1.764		2.73153			2.40982	2.2276		2.19008						4.998	1.18031
						3.822		2.60481			2.432	2.71059								2.205	4.998
											2.95334	2.20292									1.764
						2.352
						1.764
	7							1.33114			1.10805	2.42092	2.17884		1.69806	1.2443
				1.07884			1.30657		1.31649	1.55917	1.55917	1.34512		2.48908	1.01926
					1.15309								1.33499
		1.16559					1.0648					1.70621	4.08126	1.31496
									1.12611			3.53068	1.49741	4.71322		1.20159	1.29643
			1.15918		1.21012	1.51832		1.49833	1.83118		1.32447	1.17396	6.19926	1.3548	2.14274	2.12304
								1.49833	2.0175	2.47248					3.92232
			1.08916			1.98932			3.62056						1.1695
													1.25489	6.51537		1.1301
					1.76761		1.37593	2.59462					1.26013
				1.02301		1.26879			1.51126			1.1184			5.31083
				1.82597					3.65223	3.22202
			1.34359
							1.88248
	8					1.17204					1.16309	1.50489			1.26426	1.015	1.43752	1.05883	1.05883
				1.14648			1.05185			1.20563		1.27631	1.05673	1.58806	1.50851	1.63082	2.64997	2.99836	3.06451	2.17039	2.30333	2.42997	2.37467
		1.01378		1.0252							1.02785		1.30928	1.35811
				1.25607		1.83343
				1.20097	1.07755											1.72941						1.02391	1.17778
																1.07801		1.14869				1.86175	1.61191
						1.18071										1.82086				3.18391
													1.39683					1.13244	1.20444
		1.24454		1.10181										1.6955	2.37575	1.33588	1.09132	1.38274	3.06608		2.7355
								1.17095				1.60075	1.33716	1.59088	1.6723			2.71347			7.45039
							1.50293	1.75605	1.7052		1.87345			1.67204	1.58628			1.24496	1.30897
			1.02524						1.14089	1.73752				1.05883	1.90792	1.04034	2.62158				1.03346
							1.37034								1.05404		1.50061
																			1.14339
								1.72105						1.02301			1.14351
					1.2672								1.16445
						1.18864		1.00039				1.029
	9											1.39418				1.45847						1.1264				1.74163	1.55191
							1.18702									1.14402										1.5973	1.85793	1.89372		1.76327	1.67167
																						1.66987				1.22907			1.86253
								1.21251		1.323	1.73388	1.44137		1.36138			1.34458					1.51239			1.89462				1.63575
											1.07907										2.16336			1.75627	1.64633	1.12888	1.16459
																					1.61308		1.48237	1.43513
							1.00768						1.50389				1.66745				1.14956		1.40809					1.34012
													1.00771							1.01726			1.33636	1.32128	1.28572
													1.16454
																					1.4719	1.74636			1.03213
												1.03723										2.02913
															1.23733									1.17975	1.00017
															1.28783
																					1.68519
	10		1.15879		1.06832
					1.176			1.29325							1.46307		1.55063	1.2568		1.4245	1.44634	1.36033	1.42986
							1.18401					1.49833	1.64739				1.26448						1.34548
						1.19706							1.2793		1.38643		1.68839		1.15884	1.10734		1.40256	1.00212
						1.1911	1.28503					1.0365	1.47972	1.44042							1.22394	1.28444	1.19402
		1.58643					1.11762					1.26103		1.19958	1.00995				1.14809		1.17284
				1.02363	1.54892			1.6126	1.5261		1.36477	1.64351		1.31066	1.45191	2.12353
						1.30217	1.35605				1.129
				1.42083	1.27435	1.27982	1.16692									1.95985
			1.55511				1.22162
						1.11649		1.3716	2.66876
				1.029	1.84745			1.4879
					1.99469
				1.94461
					3.43009	1.54469
				2.01418		1.77482
						2.96149
						1.89485
						1.02361
	11	1.59631			1.87512			1.05812	1.03988				1.06054		1.14287		1.33182	1.3435	1.94067				1.09711
			1.4587		1.61533	1.15595					1.25403					1.49453				1.85988	1.12131			1.17984	1.27728
										1.00458		1.18513				1.59497					1.04913		1.54025	1.37421		1.23459
							2.04211		1.33896				1.25481		1.49081		1.11578	1.09919	1.63443		1.52417						1.17606	1.29782
				1.53251		1.1705			1.46296	1.32606			1.23133				1.23918			2.23957
											1.90069									2.56685		1.16795
							1.71842	1.14424													2.04686	1.35688
								1.029						1.19405			1.9851	1.28717	2.14665		1.92302
									1.3963					1.11997		1.77499		2.51648	2.36338				1.03344					1.31914
									1.57084							1.03264
									1.21425				1.00185		1.57777							1.92185
									1.029				1.029		1.029							1.77409
	Boxes above indicate the normalized time interval for anaphase B in each sample label #.
	Normalized Time Anaphase B (Aligned in each column below)
		0.25	0.5	0.75	1
	1
	Average Length	1.58598	1.39523	2.03674	2.00295
	Number of Ingressions	9	31	48	39
	Sum of Length	14.2738	43.2521	97.7636	78.1151
	2
	Average Length	1.72174	1.53642	2.06304	1.88693
	Number of Ingressions	13	31	30	18
	Sum of Length	22.3826	47.6291	61.8913	33.9648
	3
	Average Length	1.5759	1.59294	1.77469	2.14752
	Number of Ingressions	16	24	29	34
	Sum of Length	25.2144	38.2306	51.4661	73.0157
	4
	Average Length	1.32949	1.55931	1.69634	2.26151
	Number of Ingressions	8	10	21	24
	Sum of Length	10.6359	15.5931	35.6232	54.2762
	5
	Average Length	1.16518	1.32443	1.27432	1.19236
	Number of Ingressions	8	31	21	10
	Sum of Length	9.32143	41.0574	26.7607	11.9236
	6
	Average Length	1.85724	1.90897	2.24051	2.06749
	Number of Ingressions	24	27	46	12
	Sum of Length	44.5738	51.5421	103.063	24.8099
	7
	Average Length	1.28162	1.80022	2.12355	2.41535
	Number of Ingressions	10	18	19	16
	Sum of Length	12.8162	32.404	40.3474	38.6456
	8
	Average Length	1.19526	1.3799	1.49109	2.07531
	Number of Ingressions	14	18	32	25
	Sum of Length	16.7337	24.8381	47.7148	51.8827
	9
	Average Length	1.18255	1.32419	1.48337	1.7333
	Number of Ingressions	4	15	32	4
	Sum of Length	4.73021	19.8629	47.4679	6.93322
	10
	Average Length	1.57434	1.40137	1.48369	1.26383
	Number of Ingressions	25	18	15	15
	Sum of Length	39.3585	25.2246	22.2553	18.9575
	11
	Average Length	1.44969	1.25455	1.659	1.25297
	Number of Ingressions	9	22	23	19
	Sum of Length	14.1649	26.8456	37.8072	26.415
[truncated: 102 more columns]

## Sheet: cls-2(or1948)
Label #	Movie Name			Genotype
1	210901_EU3229_GFPPH_MchHIS_C5			cls-2(or1948)		Thick border represents duration of anaphase B. Thin bordered areas deliniate normalization of time where duration of anaphase B is divided by 4. Lengths < 1um and furrows associated with chromosomes are filtered out. Lenghts >1 um remain below.
2	210901_EU3229_GFPPH_MchHIS_C6			cls-2(or1948)		Average Length is calculated by taking the average of each of the thin bordered boxes for each sample.
3	210908_EU3229_GFPPH_mChHIS_E			cls-2(or1948)		Number of Ingressions is calculated by taking the count of each of the thin bordered boxes for each sample.
4	210908_EU3229_GFPPH_MChHIS_E2			cls-2(or1948)		Sum of Lengths is calculated by taking the sum of each of the thin bordered boxes for each sample.
5	210908_EU3229_GFPPH_MChHIS_E3			cls-2(or1948)
6	210908_EU3229_GFPPH_mChHIS_E4			cls-2(or1948)
7	211022_EU3229_GFPPH_MchHIS_C5			cls-2(or1948)
8	211107_EU3229_GFPPH_MChHIS_C3			cls-2(or1948)
9	211107_EU3229_GFPPH_MChHIS_C6			cls-2(or1948)
10	220126_EU3229_GFPPH_mChHIS_C			cls-2(or1948)
11	220126_EU3229_GFPPH_mChHIS_C1			cls-2(or1948)
12	220127_EU3229_GFPPH_mChHIS_C			cls-2(or1948)
13	220127_EU3229_GFPPH_mChHIS_C1			cls-2(or1948)
	Timepoints (TP)	TP 1	TP 2	TP 3	TP 4	TP 5	TP 6	TP 7	TP 8	TP 9	TP 10	TP 11	TP 12	TP 13	TP 14	TP 15	TP 16	TP 17	TP 18	TP 19	TP 20	TP 21	TP 22	TP 23	TP 24	TP 25	TP 26	TP 27	TP 28	TP 29	TP 30	TP 31	TP 32	TP 33	TP 34	TP 35	TP 36	TP 37	TP 38	TP 39	TP 40	TP 41	TP 42	TP 43	TP 44	TP 45	TP 46	TP 47	TP 48
	1				1.11921					1.51227	1.59218			1.46771	1.14681	1.86127		2.09487	4.1489	4.12587	4.22997	1.86679	4.71915		2.01452
					1.14508						1.08299			1.71661	1.28431	2.37076	1.6208	1.90813	5.58521	4.67392	4.33734	3.91731		6.82405		1.29584
			1.41561						1.77432			1.14628	1.22481	2.06053	1.60864	3.47379	2.24182	3.54653	5.82153	6.31175	7.32809	3.22726	8.38663	1.20248	2.48348
		1.12079							1.31514				1.3578	2.10925	2.61517		2.7701				2.65227	8.06444		2.22122		1.00282		1.15703
						1.45798				1.04681			1.4094			3.48476	3.81264		1.76417	1.95881	2.94	2.43589	1.87758	7.31156		1.26283
			1.01643		1.14999	1.27849		1.42859	1.17654	1.04514			1.50851	2.07029	2.76073		4.54996	4.41319		4.28572	10.0045	3.11057	2.34684		1.56269
			1.2561	1.29768						1.04711		1.09609	1.18055					5.3915	4.64899		1.33102	9.72296	9.38625	1.61224	3.08023
						1.17086			1.16455		1.50115			2.57139	2.96516				1.04534	10.2756				1.26358	2.40295
									1.22888	1.29979	5.40019		1.70073	1.60766		3.64018	4.63021	1.14683	8.70196	1.58224			5.20466	3.86486
						1.40395		1.01324		4.4527	2.49412	1.22978	1.2077	5.33378		1.22103	1.56396	4.7152	2.06371	1.18333	6.44514	1.60489
								2.30917		1.24274			4.08263	1.77499			7.16896			1.09794		6.45567
									1.19492	1.36221	1.58111		2.52777		1.03894	6.61459	2.62962	7.97121	2.16218
									2.93445			1.029			3.11846	2.18934	1.99193	2.79735	1.37319	6.14232
							1.15831					1.84449	3.62839		2.53507	2.42426	3.63053	1.1207		6.47562
							1.67972		1.27272				1.45865	3.28353	5.09356			2.71675	5.92485
									1.10168			1.11756	1.02105	2.64812	1.74378	1.24804	1.19762	1.02445	1.029
												1.5252	1.27632		1.24907	4.99815	5.64187
												2.98603				2.11647		5.53925
												1.50086			2.18948	1.85083		1.37874
												1.81293			1.45595		1.36453	1.06983	1.92882	2.02013
															2.07217
															3.25397
	2						1.07696					1.60186	1.79469	1.71146		1.76283	1.02545	1.12309		1.89256	1.89526		1.76658	1.88463	1.5062
												1.33676					2.03221	1.24641				1.5618	1.41377	1.303		2.91123
								1.31046											1.54088		1.03639	1.01649	1.19396	1.14077		1.17734
																			4.53902	1.24785	5.62487		6.42068	6.40106		1.97886
											1.24903					2.08697			1.22867	5.65877			5.62734		6.29065	3.16554	2.34756
						1.29381				1.71996					1.27776	1.27779	3.36296	2.16677	1.14908		5.48424	6.2352	9.32309	4.2022	2.20236
																2.60453	1.76165	3.70774	4.42935		9.3498		9.92166	8.66028	5.08032
									1.17624					1.3556		2.51926			6.65884	5.10863	10.5192	5.66033	6.11975	10.8357	9.05949
											3.03448	3.65761	5.18933	1.44107	2.21289	7.69838			9.50331	7.31434	4.94655	8.83678	1.2325	3.03063
									1.17788		2.40902			6.24268	2.10238	2.19177	3.36083	3.86697	3.90483	10.049	1.3347	10.2334	1.11742	2.07733	1.9479
															6.73632		4.4514	5.48583	1.41213	5.08634		6.03758
														1.48754	1.01416		8.1592	8.6352			1.0647	1.33104
																	2.6754	3.38329
														1.34922	1.39168			1.06147
	3	2.62398	2.44362	2.58019	2.52708	2.6998	2.48523	1.93552	2.31777	1.42939	1.29706	1.42593	1.97224	2.49138		1.10879	1.33114	2.40214	1.03014	1.08009	1.30697		1.35878	1.73432	1.5941	1.6081	1.7683	1.68988
							2.76136	5.47834	1.94593		1.29259	1.11489		2.75164	2.45452	2.10411		1.36471		2.24932	3.47558		1.31448				2.09419	2.27954
							1.07721	1.30741	1.34852				1.45688	1.08957	2.61769	2.16218	1.93998		2.48269		12.3044	1.37155					2.00524
								1.54418	1.50386						1.42854	1.43136		3.00321
													1.1034		1.20585	1.47323		3.14082	2.26393			1.57972	2.16335		2.00628
											1.41231	2.73514		2.34783	2.01999	1.92755	1.63151	12.289	2.84003			10.809
											5.84404	7.2016		9.00312		1.77424	2.28919	1.11215	3.80581	4.24311						1.17547	1.68889
							1.23171	2.44845				1.81733	3.12813	1.05213	10.2301	10.0976	2.41562		12.9434	13.9517			8.08049
							1.13075		3.24059	3.88693			7.73464	1.79929			11.2754							5.60298
													1.05923
													1.56078
	4									1.04587			1.23342					1.04284
											1.1185	1.57396						1.01479
				1.19133	1.19836			1.06917					2.30553							11.7003	9.08794
					1.06356			4.71969				1.13726		1.02468	1.03393								5.9976
							1.23236		1.2513	1.65171	2.03023	1.49081		2.82551		2.00101	1.6574	1.4332	2.92078			7.15794
						1.35563			5.14255	7.37516	7.85536	8.52304		1.07873	1.2988	1.60826	1.95628	1.58547	12.781	1.12852
				1.0253		1.32919	3.75509			1.25265	2.27779	3.83981	9.77364	10.3149	2.73216	2.85767	3.05223	2.42903	2.95168
							1.18922					1.35341	4.9522	4.97741					3.20556
													1.67018	2.16866		12.0088	12.549	12.3409
						2.5396									11.5527	1.11029	10.8199	5.36689
						1.67579							1.26621	1.64408	1.18832	3.84102	5.10863	3.02014
															2.70485		3.22229
																2.70256
															2.4713
	5		1.83965	1.52526	1.48946		2.61709	1.44334			1.21132	1.08199		1.05744	1.27951	1.76769	1.32412					2.41787
		1.48286		1.53469		1.37638	1.08712												1.21997	1.1526		1.51729
		1.23033		2.47922	1.1008	1.41829												1.408			2.28978		1.38416	3.43022	2.11934	1.28412
		1.358		1.37788	1.2375		1.42763			1.45332	1.18726			2.47319						1.13217	1.72092	1.80106
		1.36033								3.01122			2.22181		3.09028		4.21639				1.33587
						1.03827					1.64542		2.73554	3.8253		3.66063			4.45659				1.2404	2.35812
					1.37369						3.36874		5.15434	4.92931	4.36964						1.45143	7.61941	2.23098
							1.32322	1.25567				1.98921	1.22585	6.06514	6.22905		6.20526	4.22543		8.00086	8.43618			6.56796
							1.37778	2.35417	2.7597					2.27927	3.32371	6.41721	2.95586		6.13089	6.70116			1.02445
						1.43834			2.27681							3.29211		5.56109	6.13299				7.51771			7.16427
												2.0334				2.9355		5.63448	3.0707						1.21213
												4.71063						5.93618							5.97206
																		2.88247
																		2.85801
	6			1.79829		1.23879				1.48207					2.11572	1.54164	1.65977	1.57266	1.59137	1.77499	1.75444	2.03795	2.06952	1.88505	2.0225	2.02519	1.43181	1.41774	1.26426	1.36377	1.13077				1.10925	1.33369
			1.64062					1.06273					1.07411	1.51324		1.21812	1.3471	1.36631	1.57106	1.76989	1.48626	1.05752	1.09947				2.45037	2.32643	2.04525	1.72407	1.37334	1.08506		1.12779				6.27258
		1.57769				1.43399				1.07551						1.38161	1.42271	1.57062	1.71662	1.94692	2.175	2.47005	2.3334	2.4325	2.49031	2.56388	2.23517									7.51951		1.23397
		1.2687			1.73599		1.26813				1.44531				4.91911		5.51815		2.03083	1.32181	1.52486	1.56035	1.42701	1.58277	1.95717	2.16943	5.14092	1.62301	4.95585	4.24268	2.14366	5.43283		3.46319	4.0162	1.25968			5.90158		4.95606
									1.20355		3.32567	3.78094		4.07548	2.16138	4.91312	3.07193	1.66801	3.80597	4.27215	4.29662	4.25171	4.19057	4.67316	4.7293	4.77252		5.05261		1.1395		9.11201	4.35955	8.76047	8.1834	1.20783	7.16195
								1.15077		1.96872			3.85085	1.56467	2.09608	2.8474	1.03808	3.4358	1.6353	1.68129				5.58033	5.63927	5.59361	5.61253		1.31864	9.30044	6.3089		8.80049		1.23854		1.18993			5.22041		1.67943
							2.22787		1.03917		1.56912	2.01413	1.14366	1.71031	1.67318	1.96499		1.38411	4.07136	4.23177	4.66635	4.93812	5.13739	8.87495	8.87495	9.03327	8.9758	5.97338	8.88365	1.901	9.2236	1.01619			1.76697		1.03393					3.96006
							1.3929		1.24134	1.98514	1.1512		1.49196		2.04076	2.37243	2.70562	3.24149	7.57615	7.95529	8.38054	8.63577	8.57771	3.18456	1.74606			9.04259	2.08928		1.58302	1.32077		1.60066
								1.89279				3.98188			5.632	6.36711	6.90027	7.43768	1.5349	1.03648	1.35035	3.68146	4.14688	1.45643	2.27365	1.56964	1.23536	1.71707	1.21131	2.4297	1.02333		1.55238
									2.72405	2.00229		1.55368	3.9803	4.14869	3.67682	4.60206	4.65268	4.73787	3.04969	2.85033	2.31659	1.70925	1.91957	2.02826	2.10802	1.74345	2.08278	1.10157	2.39448		1.02366
								1.41429	1.11326	1.76165	3.00494		2.30463	3.68884	1.92425	2.17844	2.26497	2.25419	2.77401	2.49118	2.4496	2.16943	2.18077	1.57733				2.20119
									1.05605	1.80813	1.80729		1.06562	1.97048	2.12793	2.70899	2.77589	2.665				1.95118	1.7682
								1.68113	1.09286	1.34899		1.16208	1.5555	1.84331
									1.28744		1.28304
													1.36726
	7						1.26544					1.49978	1.98364	3.02374	1.10997	4.59943	5.0463	4.22673	1.07639	1.18417	1.06214		1.93226			1.11745					1.1053
			1.35128					2.36921	2.25335	1.19446				1.56551	1.20862		1.35954	1.01845		1.31915		2.02052	1.31709			6.109	1.16		1.24765		1.64701	1.49735	1.22523
			1.22311			1.66374	1.01189	1.14544						1.2116					2.27576	1.8916	1.44235		1.08273	5.43129	5.78128		5.60964	5.61618	4.83188	2.49665	1.49391	1.7192
		1.68903			1.22021	1.76949				1.08705				1.4562			1.21664	1.40568	1.72437	1.15397	1.87003	1.71136	5.86232	1.62887				3.76185	2.50004	1.764	1.37954		2.14545
						1.20362		3.19534	2.45032		1.01965		1.3765	1.44184	2.28031	2.63171	1.246	1.28798	3.11425	3.40334		1.96002	3.20003	4.92638	4.65385	4.15314	4.21244	4.60706	2.9308			1.029	2.12374
					1.39419		2.30269	1.34302	3.08399	1.53926					1.7825	2.39299	2.82865	3.1453	3.29054	3.86666		5.54388	6.07746	9.34319	8.32815	7.14769	6.43969			1.78752				1.00468
							1.73214				1.45859		1.15231	1.39468	1.21907	1.47191	2.811	3.20181	4.74762	5.78875	4.24981	4.83333							1.09904	1.37355
									2.54947	3.01849			1.21658		1.04371	6.43202	1.89301	3.48372			4.80916	8.32877	8.9158
											1.0109		2.67648	6.90084	6.7151		1.73827	5.34474	6.53506	7.6443	7.92752	8.70267
													1.571	2.07486	3.64134	1.9736	5.81247		1.41365	1.375	7.71126	1.54845
											1.4583	1.53838	1.61289	1.75146	1.85789							8.94018
											1.02795		1.4005		2.26265
											1.176	3.46487			3.675
												1.38055
												1.68173
												1.36749
	8																			1.90948	2.05026			2.56382	2.74932	2.20985	2.3146	2.37344	2.47508		2.46697	1.98985
													1.94944				2.22444		1.15631	1.07902	1.08353	2.04912	2.5033	2.1273	2.432	3.08755	3.26467	3.18763	1.77278	2.48512
									1.11166								1.25808					1.17544	1.89306				3.14722		2.67151	1.21177	1.29569	1.25264
													1.44105	1.04386	1.28479									1.37411	1.0499	2.58032	2.49894	2.77484		1.74759	1.03148										4.23126			3.16431
												1.21972										1.25596	1.11024	2.14649	2.43606		1.89074		1.48183		1.17783	1.17543	1.00183
												1.20262	1.0179					1.83878	1.00822	1.20275		1.24692				2.50324	4.28631	1.61141	1.43432	1.27774	3.04669	1.87793															1.09007
																					1.08577		1.5876	2.11656	2.42314	2.2497	1.03548	1.90689	4.78044					7.90737											3.07761
																	1.28665							1.59444	1.78448	4.31839	8.78138	4.43853		4.60266	9.4243	9.2875								4.84854								1.43994
									1.04146			1.13983								2.35764		1.17812	1.71467	3.44671	3.93114	1.16868	1.09295		9.02617		1.25533		8.71889
												1.55092			2.33386			1.62699				1.31733	1.61132	1.31323		8.36476		9.0802		9.30931								6.02307	5.75856			3.91408
													1.58989				1.20214		2.12554	1.09766	3.06692	3.39935	3.42909	6.91015	7.89073	1.52438		1.15809		1.2653
														1.91268		2.59814		4.24074		5.43945			1.2657	2.64708	2.54708																						2.10121
											1.42392		1.26749	1.06361		1.03208	3.10818	1.84783	1.14976			5.59135	6.48926
																	1.37004			2.16615	5.27813	2.22983	2.55109
														1.02215					5.2104
																			2.07678	1.029	2.63133
																					1.11167
	9								1.0313				1.15586				1.91967	1.76849			1.07039	1.08577
								1.39759			1.19251		1.22049	1.31584		1.54154	1.47184		1.09037	1.14776	1.274	1.03943
			1.06949											1.27692	1.80867	1.39126	1.10449		1.31254	1.11259		1.12232	1.6635
				1.26801	1.55511	1.53967				1.48376	1.0503						1.13359
		1.20196	1.31481		1.2284			1.17132	1.28388		1.07292		1.08373			1.50795	2.16336				1.63962				1.27759
			1.10659	1.08149	1.14683	1.74581				3.99228		1.12399	1.19781		1.47061	1.1221		1.30896	1.40414				1.07911		1.18371	2.05483
			1.02145		1.061							1.12969	1.66672	2.13559	1.00488		9.47873		1.08386	1.11107	3.60429
		1.09896								1.11646	1.24252	1.45753							3.17679	1.43092			1.36056	1.43778
						1.01367	1.93967			1.05931			5.92015	6.59815	1.911	1.81006	2.0422	2.05582	1.22461		9.02539		1.31167	2.15008	1.36638
							1.20643		3.15174	1.15884		1.323	1.37394						10.0173	3.5546	2.11772	2.17102				1.51203
							1.14757	2.51933	1.00131		4.56858				7.62827	9.17891	3.30096	1.04165	1.14803		2.41352	1.23142	2.46125		1.3379
							1.34242	1.24303					1.5913	1.89791		2.00821		10.2105	2.30405	10.7587		6.42531
								1.93155	1.84332		1.26106	5.4709	1.18098		1.77663			1.499		2.44651		1.10168
								1.18199			1.4093					3.09583		3.30856	4.15944	3.30076		2.20135
															2.47732			3.94444				2.4468
												1.14218
												1.30622
	10													1.04074	1.23171			2.81429	2.79536	3.08653		3.43289		4.24268						1.1297	1.43046
					1.21046			1.83467			1.12648			2.11287	2.75908	1.53853	2.16905	4.01016	4.61753	5.53046	3.20908	4.83751	4.07661					1.32282			1.10798
			1.05259			1.09517		1.11046					1.78719			3.79352	3.73226				4.86234	4.44994	1.86632			2.65872		5.85236			1.23134
			1.24997												2.205		1.02057					7.74481			3.83648	6.36159		1.48369	1.56043	1.62901	2.15805
												1.20565	1.74369			2.205	2.12981		1.03012			4.66556	3.32569		6.84009				4.34963	3.0164
											1.39974	4.35501	5.25181	2.19671	5.42308	6.16917	6.63751		5.9182		5.16517		8.37055	4.04948	1.49767		5.1571		1.12995	1.34052
										2.35176	3.41215	2.24801		5.20588	4.91633	6.40993	7.21309	1.22666	8.8236	5.25286			4.30126	7.41577								1.55247
						1.16576	1.17127			3.21897	3.63494	4.40484			1.06838	1.67557	2.38071	6.37977	4.43781	8.41516	7.83205			3.56398
								1.28137		3.22572		1.49027		5.52923	1.80708	2.02363	2.63667	8.03069		4.55807	4.77546											1.79987
								1.76166	1.53605	1.46097	3.61639	1.351	4.90305	1.01118				2.20594
								1.77499	2.85825		1.53351	1.17826	1.51324	1.05828				3.46015
							1.14028		2.21695				1.4335
									1.2554				1.17393
	11	2.34938	2.57531	2.50884	2.54237	2.37169	2.6093	2.42748	2.63148	2.52617		1.10863	2.425	2.49861	3.20903	1.55843	2.56491	2.01938	2.4131	2.20745	2.19151	2.50965	2.27752	2.48063	2.44637	1.59024	3.00156	2.81087	2.97027	2.98855	3.13245	2.17673	2.07325	1.88644	1.69626	1.79696	1.77739	1.96797		1.73389	1.53456
											2.5389	1.05348			1.85978	2.47104		1.4093	1.61762	2.58728					1.03905	2.63081	1.06621	1.6232	2.37076		9.46147	9.221		2.97092					1.68003
									1.01926	1.31423			1.38711		1.13107	1.64915					3.71311	4.74152	4.19773	6.97145	7.35137	1.23342	8.20013	8.77057	8.80256	9.25918			6.05134
				1.09765									1.10438	1.05185						1.9444		1.617				7.23782	4.50905	5.35318			1.07018	1.84728	1.65694	1.11427
						1.21134									1.13992					2.33245	1.47	1.176		2.352		3.84552	2.75952	1.17785		6.19481	6.47454	6.01655		1.09134
										1.03145									1.78445	1.37621	1.323	2.7611	1.70761	2.2249	3.17002	3.0765	4.89358	6.51999			7.45742	7.32587	4.95564	1.38202
												1.02271		1.10386	1.82264		1.11058				2.58076	2.78711	2.42838	4.27068	2.46046	5.16772	8.56839	8.58656	6.40551	7.50257
																	2.50561	1.33274	1.10773		2.35207		3.95926		4.58714				8.13891
																1.2284			1.71732	5.34093		7.43161		8.54574			1.26006	1.28759
															1.49511	1.81776		4.20613		1.2822	7.74424		7.41622	1.87699		9.40517			1.67445
																1.40972			3.57424			1.77416			9.53991
																		2.1429			1.51678		1.78568			1.65629
														1.76315					1.29655						1.69732
														1.04467
														1.029
	12	1.91222	1.53622	2.05214	1.73468		1.55956		1.29869	1.0746	1.27939	1.47936	1.71571						2.5578	3.45524	1.01986	1.70882	2.84672	2.14887							1.19768
				1.55814		1.36486	1.40878				1.55862		1.10586		1.52944	1.62053	2.27612	2.59362	3.5931			1.04849	1.81809	1.06622	1.19071		7.32203
		1.02662	1.13967			1.68467		1.51988	1.72211	1.00778	1.84073	1.94244			1.61014		3.08459									1.11872	2.38467			1.21344	1.58292
		1.10184	2.09119		1.2172			1.11991	1.18966	1.95492	1.76095	1.35461	1.38055	2.03195		2.49814		3.27567	3.43822	1.55257	1.28019			1.28232		3.0603	1.09576	1.99886	2.20264
		2.24521		1.1773	1.3057	1.24401	1.34604	1.10413	1.36377	1.0584	1.7891		2.84117	1.08445	1.4269	1.19769	4.00701	3.95464	5.92083	4.27667	3.98999	4.29094		4.69085	4.29123	2.53567	2.29882	1.39209			1.37947
						1.13264		1.23129	2.5777		1.36602	1.39907	1.99173	2.52705	3.35617	4.20962	5.52306	5.77583	3.05265	3.79019	6.85565	6.51432	1.39377	6.31501	4.5323	2.2283	4.70751	2.2562	2.30794		1.76861
				2.16218	2.21116	1.09246								2.51585	3.37673	4.29689	3.11834	2.52863	4.53371	6.56727	2.83374	3.06186		5.42574	4.96737	2.24916	1.5174		1.36748	1.9294
										1.46984		1.40706	1.23618	1.22669			2.70828	3.90973	2.75441	2.73528	6.42671	6.79192	4.06126		1.31195	5.2053		1.38611
								1.13125		2.45334	1.71309	2.36776	2.20343	3.01184	1.30242	2.2138	5.18894	4.25874	2.78272	2.2691	1.02175		6.43268	3.33657	2.35084	1.94016				1.29582
									1.05472			1.0022	1.56263	1.10432	1.19779	1.83736	2.81244	3.01538	2.42996	5.45035		3.29272	5.45017	2.45541						1.67026
						1.01418	2.24436		2.01357	1.39713	2.01964	1.13419	1.16432	1.71316	3.29241	1.76706	2.49515	1.85209		1.30144	3.5131	2.50113
						2.11859		1.26222						1.07769	1.88984	4.54415	1.94941			3.69003	1.10923		3.69633
								2.16205		1.38743		1.06794			1.10463						3.80212
										1.04391		1.01122				2.16123
										2.11035		1.1718				1.34356
										1.57686		2.21339
												1.74998
	13					1.00993	1.43338	1.44925			1.26189	1.41609	4.23746	1.97404	2.64234			1.12204	1.99296	2.26919	4.77665	1.90717	1.13306
					1.43201	1.00306			1.01278		1.2248	1.69969				3.80139	4.28154	4.61344	4.60913	4.65464	1.5033	1.16557					2.36397
									2.91754	1.06876				2.78801		1.96749	2.82613	2.44802	2.8729	1.7389					2.61409	2.53112
		1.01105			1.14092			2.19458		3.83462	1.51705			1.61917	3.71124				1.11204		6.66942		3.12674
		2.01436					1.61635	1.45832	1.53918		5.44001	6.02083			2.2475	8.50835	8.78323	8.92269	8.30617	7.83689	2.56854	5.97819	1.06765
		1.48754				1.50902		1.18371	1.73333	2.13936		1.03709		7.23144		1.51678	1.9213	2.27363	2.64779	2.33488	5.29142	1.03938	1.39561	3.49011
								3.77012	4.4181	2.38176		3.19		1.04582	7.7478	5.61336	7.95025	6.55369	6.25667	6.07013	4.83146
			1.72897		3.46948		1.17438	1.42006	1.68078	3.61307	2.92642			4.41072	1.22195	7.59582	5.38025	5.8771	5.5991	5.8509	3.99356	2.87871	1.02979
			1.23459	3.02035					1.32497	4.35952	2.92067	4.7325		1.20369	5.41306	5.53288			4.19803	3.92572	1.29569		3.96556
				1.06901	1.75648	3.53182	3.22128		1.22272	2.0456	4.57825	3.23589		5.59167	5.01352	4.19902		1.16684	1.74713		1.47	4.39749
							1.3037			1.73813	4.67639	2.15492		4.28904	4.38489	2.69175		1.21803		1.4576		2.77327
							1.08204			1.2863	2.36109	2.03565		1.92498	2.63499	2.21175	2.96649	2.94548
						1.3982					1.99268			2.28593	2.63382		2.16021	2.41511
											1.59003
									Mann Whitney Test Results cls-2(or1948) vs Control
	Boxes above indicate the normalized time interval for anaphase B in each sample label #.								Normalized Ana B	0.25	0.5	0.75	1
	Normalized Time Anaphase B (Aligned in each column below)								Mean Length	NS	p<.0001	p<.0001	p<.0001
		0.25	0.5	0.75	1				Mean Sum	NS	p<.0001	p<.0001	P<.003
	1								Mean Number	NS	NS	NS	NS
	Average Length	1.26216	1.83485	3.15187	3.90148
	Number of Ingressions	14	60	83	39
	Sum of Length	17.6702	110.091	261.605	152.158
	2
	Average Length	1.22708	2.28998	4.04455	4.04466
	Number of Ingressions	3	23	57	30
	Sum of Length	3.68123	52.6696	230.539	121.34
	3
	Average Length	2.28499	2.73113	4.00031	2.38527
	Number of Ingressions	15	36	36	16
	Sum of Length	34.2748	98.3208	144.011	38.1644
	4
	Average Length	1.42235	2.89928	3.90331	5.00969
	Number of Ingressions	8	21	34	17
	Sum of Length	11.3788	60.8849	132.712	85.1647
	5
	Average Length	1.47699	2.54998	3.91902	3.27708
	Number of Ingressions	22	25	30	22
	Sum of Length	32.4938	63.7494	117.571	72.0957
	6
	Average Length	1.59372	2.77408	3.29882	3.67343
	Number of Ingressions	38	97	89	31
	Sum of Length	60.5615	269.086	293.595	113.876
	7
	Average Length	1.81085	2.18617	3.92838	2.78502
	Number of Ingressions	20	59	55	31
	Sum of Length	36.217	128.984	216.061	86.3357
	8
	Average Length	1.31239	2.48319	3.54031	2.50806
	Number of Ingressions	16	91	40	8
	Sum of Length	20.9982	225.97	141.613	20.0645
	9
	Average Length	1.26786	1.73612	2.77459	2.29809
	Number of Ingressions	19	39	46	37
	Sum of Length	24.0893	67.7087	127.631	85.0293
	10
	Average Length	1.48221	2.7985	4.67387	2.43537
	Number of Ingressions	16	53	40	19
	Sum of Length	23.7153	148.321	186.955	46.2721
	11
	Average Length	2.05032	2.00277	4.28171	2.95032
	Number of Ingressions	15	54	70	21
	Sum of Length	30.7549	108.149	299.72	61.9567
	12
	Average Length	1.52159	1.79044	3.44827	2.57091
	Number of Ingressions	33	78	63	42
	Sum of Length	50.2123	139.654	217.241	107.978
	13
	Average Length	1.71127	2.62557	4.01027	2.89452
	Number of Ingressions	22	55	58	26
	Sum of Length	37.6479	144.406	232.596	75.2575
[truncated: 102 more columns]

## Sheet: cls-2(or1948);klp-7(RNAi)
Label	Movie Name			Genotype; Condition
1	220127_EU3229_GFPPH_mChHIS_K			cls-2(or1948); klp-7(RNAi)			Thick border represents duration of anaphase B. Thin bordered areas deliniate normalization of time where duration of anaphase B is divided by 4. Lengths < 1um and furrows associated with chromosomes are filtered out. Lenghts >1 um remain below.
2	220127_EU3229_GFPPH_mChHIS_K2			cls-2(or1948); klp-7(RNAi)			Average Length is calculated by taking the average of each of the thin bordered boxes for each sample.
3	220127_EU3229_GFPPH_mChHIS_K3			cls-2(or1948); klp-7(RNAi)			Number of Ingressions is calculated by taking the count of each of the thin bordered boxes for each sample.
4	220410_EU3229_GFPPH_mChHIS_K			cls-2(or1948); klp-7(RNAi)			Sum of Lengths is calculated by taking the sum of each of the thin bordered boxes for each sample.
5	220410_EU3229_GFPPH_mChHIS_K2			cls-2(or1948); klp-7(RNAi)
6	220410_EU3229_GFPPH_mChHIS_K5			cls-2(or1948); klp-7(RNAi)
7	201125_EU322_GFPPH_mChHIS_K2			cls-2(or1948); klp-7(RNAi)
8	201125_EU322_GFPPH_mChHIS_K4			cls-2(or1948); klp-7(RNAi)
	Timepoints (TP)	TP 1	TP 2	TP 3	TP 4	TP 5	TP 6	TP 7	TP 8	TP 9	TP 10	TP 11	TP 12	TP 13	TP 14	TP 15	TP 16	TP 17	TP 18	TP 19	TP 20	TP 21	TP 22	TP 23	TP 24	TP 25	TP 26	TP 27	TP 28	TP 29	TP 30	TP 31	TP 32	TP 33	TP 34	TP 35	TP 36	TP 37	TP 38	TP 39	TP 40	TP 41	TP 42	TP 43	TP 44	TP 45	TP 46	TP 47	TP 48
		1.87055		1.24513		1.22867		1.04609	1.13424	1.99392	1.80224	1.32098	1.64116								1.28988			1.2392			1.21235
		1.04728	1.46672				1.22416		1.23021	1.9035	1.96661				1.54833
		1.64936					1.01319	1.1581	1.32007							1.552				1.2418	1.10773					1.01051	1.2554
		1.23985	2.03795							1.1112		1.4017	1.39937	1.50053	1.52984	1.42711			1.19932					1.19262
		2.48544	1.22086							1.39622	1.77925			2.5849					2.33912			1.03945	1.33353	1.2112	1.81182
	1	2.58255	1.11413											1.77011			1.02813					1.51759		1.19009	1.82822
			1.15186	1.41262								1.04854		1.15054	1.05267		6.02982	3.73675		1.62596							1.28736
		1.176				1.60409			1.2111			1.89999	2.14506	8.43604	1.1309
								1.37971		2.15767	2.36928	1.4627	1.38211	2.62919	1.29126	6.8613								1.176
		1.10238	2.47801		2.61823		1.04035		4.34758	1.52432	1.08339	5.92746	6.14749		7.85847										1.43326	1.2247
		1.10454		2.66128	1.24326	4.59539	1.3227	4.84635	2.86471	6.66045	7.04215		3.18717		2.3798	1.3548									1.35526	1.32362
`							6.09405	1.89424	1.47		3.17448	3.19156
						1.37869	1.72597		1.617	2.83337	1.87372
			2.72938					1.22018
																				1.11759		1.05083											1.36671
									1.10793
																						1.72093
																					1.87387	6.24963
																				2.5962	3.0898
									1.55622							1.53383	1.11861	2.22442			6.1796			2.95804
									1.59082									1.64233		6.49723				6.79653												1.33451
																4.41086	4.36549												1.08208							5.82453
									1.3251								1.22176						2.29251			2.64498
	2								1.21082							3.08008							6.25387														4.82431
									4.26173
									1.99541
									4.76071
									3.30185
																		1.42487	1.34009	2.1307		1.62943	1.67605	1.60858			1.39923
									1.03377			1.38171						2.13807	1.6511			1.83704	2.04854	2.44312	1.90488	1.25801
									1.20873			1.28572				1.59702				1.50321		3.00555	1.9492	1.40211	1.11118	1.42229
													1.23455					1.07916	1.45814	1.07485		4.08124	3.5329	2.70672	1.44283
																	1.45417	1.70362	1.98633			1.46335		2.90157	2.79424	3.12488
												1.87521					1.61524		1.26763	1.77056		1.27767	2.18482	4.07878	1.33552	1.49786		1.64952
																	1.12032			2.15814					3.57545	3.56917	2.7634	5.68456		4.08813	1.10458
	3															1.00074	1.22172	1.114	1.176	2.83164		1.81633	4.14613			1.26846
																			1.23104	2.12036				4.87371	2.62353	4.00819	5.45645	1.26536
																1.74477			2.00539	1.176		3.35741		3.76605	4.47518	1.08454	2.27312		6.25359		3.79259
																1.54883	1.53108	1.31862		1.34791			3.10105	3.51333		6.46611							7.5
												1.14752				1.13569			3.23066	1.35655			2.88911			2.30564
									1.66488							1.51553			3.16035	2.47314			3.11331		5.83196	2.71038
									1.06777				2.78739				1.08356		2.69166	1.10413		3.822	2.94	1.86427	2.47527		1.176
									1.08591				1.51262			1.35896	1.34064	2.62881		5.87545		2.55727			2.81153		1.029
									1.34789							1.10389	1.31058	1.70482	2.41297			3.2507					1.029
									1.03204								1.65927			3.88994
																	1.64612	1.31865				2.23158
												1.17692								2.88985
												1.21083	1.08888						1.47687
												1.6022					1.38872
												1.12683			1.48998	1.1247	1.06024					1.76107	1.56004	1.58838	2.0192		1.96067	1.39455	1.69896	2.37519	1.80709	1.21505	1.029
																				1.22009	1.82327					2.35169		1.77721	1.9609	1.97043
								1.22018				1.23243		1.27674						1.88214		1.91597	2.2638			2.43015			1.14788		1.45864			1.029
						1.35425										1.15902				1.69393	1.34335	2.19871	1.04683	2.93323			1.01303		1.47955	2.41198	1.31293	1.53402	1.49248
																						2.14205	3.20987	2.2313					1.3653	2.36378		1.39456
	4															1.2753							1.04974	3.18731			1.29016		1.1495			2.60265				8.25
																			1.62578	1.17654				1.26592	3.04971		1.38455	2.02842	1.57053	1.47
																		1.2002	1.13331	1.83726	1.844	2.36386				1.94188		1.13171	2.67157
																			2.40066						1.37167	1.28669
						1.15251					1.12011		3.18834	4.08199	1.23849						2.5868	2.36615	2.13743	1.2292
			1.4446			1.36576			1.76376				1.39771	1.53629	1.53312	1.84779	1.17319	1.6136	2.28089		1.86823	2.147	2.02932	1.84968	1.27253
		1.34661		1.04897		1.36973	1.01876							1.53007		1.50471	1.96728	1.42898	1.46671	2.18379						1.54845
							1.61921	1.18414			1.48433	1.12433		1.65089	1.34207	1.22481	1.06054		1.486	1.71474	1.16169	1.25312
										1.43951		1.34336	1.1532	1.02875	1.31044		1.8896	1.83714	1.0569	1.59379
										1.07389		1.00137		1.17304	1.03932		1.08392			1.07279	1.47374	1.38098
	5					1.029				1.24344			1.28032								3.34695	4.11087	3.7971	1.0955	1.40974
						1.18901				1.25597			1.36738			2.09498		1.24024	2.4523	1.1685	1.07755		1.63614	3.81958	4.14101	3.09888
											1.47	1.61533		1.176				2.35893		3.10615			2.68924		1.75065	1.47626
							1.00506					1.76269	1.52789		2.19395		2.41725	1.16777	1.28584	1.02741	2.62871	2.425	3.381	1.26951	4.23521	4.83177
											1.16583			1.74672		1.47172		1.23109	2.30545		5.26199	2.62557	5.18183	4.01699	4.50386	4.47083
									1.04846	1.212		1.27489				4.66053		1.43135	5.4334	2.8931		5.86431		4.53199
										1.10615		1.41295	1.78844				1.13735	2.29071		5.43945
															4.40501		1.54556	5.58429
												1.92692		1.2753			5.35282
											1.94384	1.83611	1.38383	1.2753
													1.14402
							1.75975			1.39046		1.12049					1.04799					2.45777	2.16719						1.71996	1.24288
				1.20463	1.45621	1.75198												1.17043	1.34543	1.76669	2.18898	1.09517	2.62478	3.30047	3.52023	3.23015	3.39344	2.73162	1.09757
								1.94997		2.20343								1.2058	1.69053				1.37789		1.27764	1.38957	1.51462	1.51335	1.9967							1.40423
									2.13301				3.31565							1.18333		1.38103		1.29095		1.7638			7.34725		1.0819										9.5
												2.88284		1.05185	1.38055	2.04935	2.39627				1.56981		1.53429	1.72773	1.83303		1.84175	1.71335	2.34712	6.98666		1.71757
	6															1.15406	1.70184	2.53823	1.54763			6.32162				6.91208	7.28309	7.36597		2.00822	5.56821
											2.50311							2.44388		1.6896		1.97746		6.83588		1.81417	2.19015	2.20708			1.37169	1.00071
																4.09849	4.26763				5.53983		6.79621	2.499	7.05441
														3.8021	3.08327			4.48326	4.85155		1.764				2.01438
															4.53221			1.07495		5.16902
																				1.10718
					1.41178										1.29873	1.36032			2.40728
				1.80606	1.57446									1.14994	1.20955	1.29424	1.39982	1.91342	1.29823	2.08816		1.08465
			1.21179			1.69747								1.08459	1.35488		1.97605	1.21206	1.99604							1.02886
							1.59799			2.12047			1.29046		3.03498	2.24658	2.07668			1.18049	1.22891		3.08714	2.068
	7					2.2538								4.43968			3.71605	2.13473	1.14752	3.51782	3.17216		4.07727	4.40182		1.98741
						1.53185				2.40417		1.19619								6.2622	5.94035	3.46345	1.94482		1.83447	2.47585
									1.81636	1.43434	2.68398				2.49664	3.23676	3.77937	1.38217	3.62568	5.586	5.01721	3.88884			3.12716
											2.55642	3.10059	3.58418	3.62333	2.88114		5.64487		6.37776	1.1584		1.13167
									1.45312		1.36521	2.26449	4.48087	3.58027		5.92058					2.32967	1.05971						6.25
									1.38055			1.37316		1.54227	1.74369			3.92462
																		6.21972
																		1.1291
									1.1849	1.25112								1.22156	1.06976	2.20253	1.60207
			1.18298					1.02868						1.42924	1.21803	1.37446	1.48396	2.31621				1.25925	1.4135
		1.05268						1.0211								1.11919			2.416		1.3537				1.92182
				1.1082					1.0181	1.06764				1.19635		1.42775		2.28566			1.38592				1.04372
				1.24908	1.04803		1.05084		4.13177	1.24442	1.30621	1.11075	1.31089					2.04235	2.48268	2.12414	1.75271	1.3989		3.19079
				1.2327				1.15537					1.61966	1.07798			1.57087	1.50851	1.84919	2.32543	1.13963	1.02769	1.10788	3.00196
														2.07173	1.08123		1.84044		1.87544	1.89071	4.84884	4.44398	3.64163	1.05484
												1.06939	1.08677		2.00902			1.21615			6.18366	5.6657	4.48969
	8														1.35994	1.0825		4.20217		1.40948	1.07025	1.05762	1.01243
															3.48424	4.20902	1.61002	5.47756	4.2701	4.75565		1.06235	1.18513
															1.58169	1.27254	5.24213	1.34264	5.97213	6.33939
															1.22116	1.28654	1.06845	1.12646	1.18019	1.14999
															1.37468	1.24618	1.07726		1.01061	1.01469
																1.19923
	Boxes above indicate the normalized time interval for anaphase B in each sample label #.
	Normalized Time Anaphase B (Aligned in each column below)
		0.25	0.5	0.75	1
	1							Mann Whitney Test Results cls-2(or1948);klp-7(RNAi) vs Control
	Average Length	1.83434	2.40077	2.51041	1.30199
	Number of Ingressions	31	49	18	20			Normalized Ana B	0.25	0.5	0.75	1
	Sum of Length	56.8646	117.638	45.1874	26.0398			Mean Length	NS	p<.0003	p<.0003	p<.0003
								Mean Sum	NS	p<.0003	p<.0003	p<.05
	2							Mean Number	NS	NS	NS	NS
	Average Length	2.34562	2.44967	3.66583	2.88643
	Number of Ingressions	9	8	14	5
	Sum of Length	21.1106	19.5974	51.3216	14.4321
	3
	Average Length	#DIV/0!	1.375	2.09291	2.76565
	Number of Ingressions	0	26	70	46
	Sum of Length	0	35.75	146.503	127.22
	4
	Average Length	1.28722	1.21616	1.91362	1.62875
	Number of Ingressions	2	9	33	31
	Sum of Length	2.57443	10.9454	63.1494	50.4913
	5
	Average Length	1.23111	1.61477	2.34253	2.80842
	Number of Ingressions	12	54	59	18
	Sum of Length	14.7734	87.1976	138.21	50.5516
	6
	Average Length	1.73118	2.37597	2.98915	2.4869
	Number of Ingressions	8	31	44	9
	Sum of Length	13.8494	73.6552	131.523	22.3821
	7
	Average Length	1.63565	2.2693	2.73601	2.71747
	Number of Ingressions	8	22	37	20
	Sum of Length	13.0852	49.9246	101.232	54.3494
	8
	Average Length	1.13207	1.37379	1.95917	2.32936
	Number of Ingressions	7	15	47	35
	Sum of Length	7.92452	20.6068	92.0812	81.5277
[truncated: 102 more columns]

## Sheet: cls-2(or1948);zyg-9(RNAi)
Label #	Movie Name			Genotype; Condition
1	201109_EU3229_Z			cls-2(or1948); zyg-9(RNAi)			Thick border represents duration of anaphase B. Thin bordered areas deliniate normalization of time where duration of anaphase B is divided by 4. Lengths < 1um and furrows associated with chromosomes are filtered out. Lenghts >1 um remain below.
2	201109_EU3229_Z4			cls-2(or1948); zyg-9(RNAi)			Average Length is calculated by taking the average of each of the thin bordered boxes for each sample.
3	201109_EU3229_Z6			cls-2(or1948); zyg-9(RNAi)			Number of Ingressions is calculated by taking the count of each of the thin bordered boxes for each sample.
4	220126_EU3229_GFPPH_mChHIS_Z			cls-2(or1948); zyg-9(RNAi)			Sum of Lengths is calculated by taking the sum of each of the thin bordered boxes for each sample.
5	220410_EU3229_mChHIS_ZYG9_Z			cls-2(or1948); zyg-9(RNAi)
6	220410_EU3229_mChHIS_ZYG9_Z1			cls-2(or1948); zyg-9(RNAi)
7	220410_EU3229_mChHIS_ZYG9_Z2			cls-2(or1948); zyg-9(RNAi)
8	220410_EU3229_mChHIS_ZYG9_Z3			cls-2(or1948); zyg-9(RNAi)
9	220410_EU3229_mChHIS_ZYG9_Z4			cls-2(or1948); zyg-9(RNAi)
	Timepoints (TP)	TP 1	TP 2	TP 3	TP 4	TP 5	TP 6	TP 7	TP 8	TP 9	TP 10	TP 11	TP 12	TP 13	TP 14	TP 15	TP 16	TP 17	TP 18	TP 19	TP 20	TP 21	TP 22	TP 23	TP 24	TP 25	TP 26	TP 27	TP 28	TP 29	TP 30	TP 31	TP 32	TP 33	TP 34	TP 35	TP 36	TP 37	TP 38	TP 39	TP 40	TP 41	TP 42	TP 43	TP 44	TP 45	TP 46	TP 47	TP 48
						1.11287	1.23488	1.48415	1.54696	1.97126	2.06786	1.99999	2.20139	2.49918	2.52923	2.28131	2.28073	3.35755	3.75602	4.80935	5.27732	4.26663	4.58634	4.50961	5.2053	5.68815
			1.61951	1.75632						1.23515			1.05235			1.5775	1.06532	1.0005	2.28129	2.08509			2.70642	2.9745	2.59034	1.84728
		1.36287	1.12558				1.02012	1.09173				1.13305			1.6694	1.55925					2.16591	2.60522	2.05475	2.18258	1.87001	1.29481
		2.28177			1.03094					2.1714	2.64845		1.5891	1.8726	1.64754	1.17166	1.43579	1.49877	1.48216	1.39046	1.51977		4.44721	4.69548	3.89885	1.19526
		2.12918		1.69213	1.13128	1.08591			1.80092	3.71501		2.83105	3.25398	1.70537	1.20086	1.21932	1.23633	1.34808		2.41968	1.26226	1.90534	6.94121	6.59902	6.26525	3.53223
	1		1.71656	3.5534			2.92715	1.51544		5.39363	3.65236	3.48955		1.58096						4.99922	2.77595	3.48955	6.42332	6.39837	6.71202	6.40068
			2.74834	1.02663		2.4443	3.1973		3.4398	1.23918	6.11875	5.83969	3.59769	3.42621			1.25221	1.53473	1.81944	6.96405	6.0455	6.86526	5.85689	5.68744	5.32137	3.3772
					2.32108	3.46468	1.51558	3.1815	4.2513		1.30203	6.024	5.52618			4.5749	5.07292	4.91617	4.84647	5.42168	6.50056	6.47186	3.68559	1.04515	3.30457
			1.09658		3.16323	1.13774		3.73718	1.43132			1.32705	5.73156		3.99177	6.20947	5.95085		6.55445	3.36778	3.70415	5.14842			1.18381
					3.40086			1.5267						3.44363	6.09365	6.20508	6.44256	6.08793	7.25174	1.70925		3.20349
														6.07279				6.56453	1.05848			1.80043
														5.78316
								1.47674			2.96359		3.33731	3.71112	1.18679	1.65731	5.67663	1.57375
		1.02067									2.12156		1.23171	1.29252	4.23561	5.00941	1.73283
									1.2835	1.62633					1.41182	1.60437	1.04408	4.59109
		1.99502			1.08814		1.70936	1.33557	2.87068	2.05496						1.01338	4.7902	2.74426
							1.09391	2.99343			2.37341	3.26319			3.78311	3.42961	2.19851	1.90162
	2		1.55646						1.04926		2.16059	1.50544	3.80681		2.08583	2.35647	1.20862	1.62664
				1.68635		1.029						1.17498	1.21731	4.05246	1.06401		1.40705
					1.46134		1.09995			2.05039	1.20979	1.36704	1.7573	1.46567			4.36468	1.56156
					1.67359		2.39375		3.28702	2.07706	1.10047		1.02939	1.97302				5.98589
					1.38531			2.19458	1.764	2.01477		1.03846	2.4061	2.12646	1.50578	2.65108
							1.09338	1.4042	1.617	1.63809	2.97845		2.2365	1.89157	3.47906	2.78696
						1.51262			1.176	1.25558	3.34708	2.94413				5.90441
													2.59702			3.08436
														2.23023
				1.22658										1.25559			1.08934	1.28826	1.05512	1.66836	1.70916							1.07393	1.24364		1.34548	1.1229	1.16144		1.14406
		1.24907			1.05752				1.17691			2.5077	1.32501		1.38808	1.81263					1.03917	1.07773	1.23825	1.58687	1.66116	2.67641	1.70063	1.65636	1.46288	1.39158
							1.02125	1.05603									1.89642	2.00276	2.31372	2.56701	2.18032	2.40305	2.15063	2.04937	2.25419	1.66235	2.352	2.01475	1.63627	1.47	1.51666
			1.00402					1.13726			1.0379	2.11211	1.87311											3.087		2.1648	1.66312		1.04266	1.13086
									1.24223	1.176			1.05094						1.1378												1.09041						1.14455
	3		1.00472					1.11006						1.6512					1.13781	1.08104		1.48298	1.38359	1.17167		1.55549	1.09555	1.15138	1.40018				1.46693	1.30465
											1.47834										1.28491	1.029	1.09564				1.09113	1.08173	2.13081	1.38664	1.08133				1.60468			1.15973
									1.2054						1.39876		1.21539								1.21351	1.02332	1.51836	1.31918		2.00472	1.40894	1.31157					1.00976
										1.10007			2.28449	2.08334	1.77468	1.72651	1.44912	1.40476	1.29518	1.23522	1.029				1.36376	1.76773		1.60836	1.64271	1.88049	1.4499	1.29345	1.01183		1.06003
								1.05605										1.58534	1.44399				2.18284	2.50572			1.19847	1.68239			1.48124		1.35762			1.7424
								1.09546							1.323		2.04324	1.029		2.14672				1.1464			1.6692	2.14092	2.18022	2.03721	1.30092
																		1.99186	2.22709	1.22813		1.91458			1.36726	1.28334			1.39765	1.42225		1.69658				1.05215
																			1.1346		2.20211				1.17735	1.33551						1.60972
																									1.51787
																									1.27416	1.18422
		1.50043	1.32536	1.69649	1.57314	1.65286	1.4968	2.1574	2.35105	2.45102	3.10553	2.15083	2.01146	2.00198
			2.41098			4.37989				1.76548
		1.87547	3.90456		3.50312		3.29287		1.76548	4.44072			1.09252
		3.53719	4.99333		5.07728	5.31721	5.11817	3.22152	6.18239	7.14829	3.38399	6.00538	6.6953	6.23967
		4.75466	3.17207	2.88875	5.07728	5.85018	5.98556	5.298	6.55319		6.89963	6.95147	1.06671
	4	3.30291	3.48463	4.1373				6.38897	6.6665
				4.71707		1.14474		7.0022					1.87982
				3.44733								1.08091		1.89138
			1.11719			1.29014				1.74248
						1.73642	1.6457				1.59183
		1.3019			1.0565							2.037
					1.47838				2.1808
								2.22154
				1.40395
			1.50462	2.02526	2.34452		3.73884	4.19695	4.72915	5.13487	5.44528	5.60412	5.45807	4.84671	3.20741	1.31447	1.3802	1.86853	1.35746						1.26537		1.08103		1.65381
			1.00337	1.51447					1.01034	1.33132							2.19478	1.11941	1.04895
							1.00461	1.18333								2.0853	2.25152
					2.79071					3.67614	3.85767	3.40644		3.615		1.13045													1.75791
				2.21597	3.73575			3.15306			3.60711	1.77056	3.56031			6.5601
				3.09413	3.06702					6.216		7.56964	1.40671												1.64635
	5		2.21597	2.64199					3.36488		6.51632		7.60817						1.14339						1.87655		1.55917
			1.7909	1.97542			3.64312	5.02788		2.23517				7.43824										1.21283			1.45523
			1.62365		3.44081		1.78153		5.52726	5.00485		1.51641	1.64351		3.95361									1.09264			1.35128
				3.31431							1.18333	4.85962		1.3712	1.41451
			2.06724					1.40883			1.64351		4.74952		1.36767
			2.29414				5.02815	3.87105	1.31093		5.27426			1.25557	7.78168		1.0422
			2.26893						4.66319								1.14287												1.33534
																	3.28945		1.39704										1.73454
															1.35523		2.10809		2.32435								1.74567		1.16259
																	1.72615	1.08984						2.21378	1.2325		1.4306
																									1.11167		1.05592
							1.08789											1.32697	1.45417						1.54667		1.16157
			2.72064				3.79861											1.64316	1.54085										2.02143
																	1.3862	2.10709											2.33183
																	6.22828	2.76798	3.25439						1.09399		1.06003		1.66559
																		1.64057									1.18234		1.93058
																									1.27128		1.63082
																		1.15569							1.34519
																		1.25112
																		1.34186
																		5.05296									2.63122
																		5.46004						1.0174			4.33318
																			1.48214								1.48751
																								1.18497
																													1.97329
																		1.029							1.14091		1.76754
																											1.0545
																											1.27492
							1.21841	1.34418	1.30742	1.50461	1.24093	1.30187	1.37457	1.50357	1.53435	1.12852		1.04266	1.02271	1.03666	1.02825		1.17397	1.42317	1.44826	1.43472	1.94608	1.32376																	1.14037
									1.11378	1.08648	1.55366							1.4963	1.57996		2.6873	2.7394	2.81067	1.89571		1.75443	2.2748			1.39291	1.57914		1.17828				1.40059	1.54031
				4.31813				1.30465	1.45196	1.36408	1.33211									2.67181					2.08292	1.07659	1.21659	1.64353		1.74114			1.24518	1.19106					1.05156
				1.13428			1.80233										1.0594						3.61978									1.69019	1.39144				1.10377
		1.02545	1.09251							1.09923		1.76496						3.36404					2.08694	3.66152	1.17821	4.07093	4.31223	1.50014			1.6879			1.79096
					1.27059		1.63783				1.71858							1.9609	1.30473		1.01047	3.41197		1.67014		1.91692	2.90952		1.34168	1.54347	1.04682	2.05894	2.83984	2.826	2.06126
	6									1.39353			1.49252			1.35977			3.90188			2.52823			3.6909			4.35325			3.59801					1.62301
												2.39915							2.03221	1.68433	3.26701				2.01883				4.11767	3.26637		2.41065
										1.029	1.62342		3.17174	1.81868	1.98188	2.47956				1.31915	2.96463
									1.17046						1.1273	1.34223	3.00629			5.02168									1.0565
								1.05156									1.48031			2.35867
									1.37137		1.29612	1.43644	1.62742	1.51401	1.78432	2.18489	2.42626	3.08265	3.58488	4.27138	4.68042	5.15618	5.63399	5.67306	5.87936	5.70609	5.86049	5.69861	4.97395	3.94466	2.01116	2.10762	1.6553	1.38174
										1.62122			1.3839	1.29159							1.10349			1.24366	1.42019	1.24034	1.55483	1.17665
										1.40314		1.87488										1.21167	1.27796	1.10124		1.23276	1.25872							1.06952				1.05819
					1.07915					1.10013						2.70334	3.10111		1.0824		1.15918	1.6363	2.50369	2.88399	2.63434	2.24302	2.6811	2.32402					1.0029	1.85259
														1.896	2.45718	2.58924	2.68217		3.24325				2.33561	2.59408	2.59408	2.51456	2.44944	2.15616			2.66775						1.28572
	7							1.508	1.39456			1.03847	1.55327	1.6019		1.43847	1.20666	3.4149	1.10693		2.02307	2.47366	2.43995	1.89777	2.09838	1.63848	1.64916	1.81201	1.41878						1.96763	1.27308
										1.17607	1.4234		1.24482	1.59875	2.14091	2.79752	2.75004	3.11626	1.57032	3.43174	1.37672	2.41758	1.37829	2.43778	1.04057	3.18057		3.46373	1.62523			2.36353	2.13065
									1.22855	1.7122	1.42355	1.51363	1.54484	3.03716	1.18527	1.18515	1.49833		1.06524	1.20355	2.33759	1.32595	1.00214	1.8506			3.21692			2.56378
											1.16946		3.16172		3.12804			1.12785		1.66587	1.25058				3.21429				2.78818
									1.02818	1.22086	3.07272	1.55917	1.06414	1.41898		1.83892	2.31008	1.59527	2.94018	1.18625	1.11974		3.32616	3.44405															1.0332
									1.55846	2.39613		2.97801						1.43363
													1.44755		1.45816						3.45195	3.32428
																				3.04216
									1.72403									3.04996
												1.4718
									2.42164										1.34416
								1.14635		1.20785	1.55378	1.43498	1.83058	1.07782
									1.47898		2.08419	1.95378	1.70597			1.8993		1.78118	1.05231
					1.01373	1.0428	1.02248	1.6359	1.51216	1.52932		1.57505	1.39495		3.49381	1.41854		2.43704	1.45523	1.71686
				1.39547		1.40959	1.32784	1.48889	1.43444	1.37548	1.41149	1.50707	2.56521	2.46373	1.20032	2.27133	1.1145		2.205	1.77745
					1.323	1.34072	1.11368	1.18494	2.28098	1.92686	1.67076		2.23738		2.42633		2.28645	3.64473	3.27013
		2.58445		1.00146	1.323		1.38274	1.88303		2.47808		1.11193	1.94445	1.24518		1.96791		9.74219	9.55016
			1.40583			1.52276	1.00506		2.30801		2.8749	4.94782		2.15653	1.7839	7.83676	2.69526	1.80528	2.01616
	8	1.19673					1.55025	3.99753			1.25808	1.47516	6.41698		7.36426	2.29222	9.07079	2.10608		9.99772
					1.28344			3.18888	1.56334	2.49754		1.92525	1.64144	1.42865	1.98089		2.24071	3.19981	1.48848	2.01507
						1.21903			2.36826		4.37822	3.2686	1.7913		1.95928	1.64701		1.15995	3.02596	1.14927
								1.13434		1.40531	1.2696				3.86666	4.18874	2.71254		1.25894	1.59173
							2.26829	1.33777			1.44105		4.35297	6.62815		1.30304	3.57232			2.63012
							1.63903	2.04776		2.98602	1.02286			1.62542			1.21929
											2.82093			1.92202
														4.71101
							1.85455
				1.22983	1.6379		1.11078			1.15722	1.10653	1.22592	2.51291	2.2998	1.60166	3.39449			3.22684	3.48229						1.53652		1.4879	1.44517	1.17692	1.08133		1.34357	1.98768	1.50643	1.54459	1.09482		1.51216	1.17827	1.45436
		1.94979	1.52603		1.41028	1.09399	1.06131	1.09361			1.87284	2.10682	1.18916	1.52374	2.39362		2.48989	1.17969		1.20362						1.60558	1.66592	1.0983						1.32133		1.17257			1.81089		1.43881
			1.14067		1.00284	1.09399						1.15985	1.03621		1.35106	1.08214	1.21218	2.50332	1.37314								1.20719									1.03443
				1.07017							1.90971				1.33113	2.74998				1.78764										1.029	1.00563							1.10319		1.09745
									1.03412					2.66768	2.51398		2.18159	1.29433	2.48917											1.14177			1.49191				1.33297	1.01795		1.12957
										1.69674		2.10554	2.45339					2.352												1.4248				1.28434		1.43143			1.6233		2.39892
			1.09761		1.04069						1.39406						1.09121		1.19399							1.30159	1.89231	2.78281	1.05461	1.46499	1.37394			1.97505	1.41946		1.50503	1.42127		2.25399	1.01105
	9		1.21371				1.16358				1.1734		1.31907														1.13135	1.15074	1.26779	1.18145	2.20324		1.07644	1.27881	1.41946	1.77499		1.26448			1.24793
							1.23643	1.11145				1.16288		1.19635						1.73942						1.23533	1.11007	1.41684			1.60522		1.1802							1.77644	1.18263
				1.76068	1.029						1.69772	1.01703				1.51362		1.10801	1.05503	3.33139								1.11862	1.03785	1.04998			2.05759	1.30626			1.31756	1.38975	1.83531	1.89042
					1.84366				1.10495	1.07678	1.82853		2.24473	1.01574					1.54152								1.08299		1.36679					1.19023	2.60863	1.89598			1.39629		2.98862
							1.68178					1.07715	1.15701		1.29239	3.49278	1.77568		3.77159										1.62306	1.47					2.53864	1.03479			1.16524
						1.76001				1.03491						2.07474		1.83527		1.8641						2.75255	1.47004	1.36569					3.08459				3.12059
										1.15732						1.35777	3.9386		1.32106	2.58436						1.19673	1.97246	2.05915		1.29724	1.85723			1.87912		2.87217		2.17169	1.19358		1.53307
		2.23787				1.14339				1.79913	1.34929		1.59483	1.82463			1.70975		2.01195								1.15603	1.16792	1.40295						1.60326			1.10202		2.30581
		1.04239		1.62699		1.14339		2.76366	2.62616	2.49452	1.5259	1.33038	1.81764	1.62906	1.06742		1.50694	2.36361								1.25937	3.16554	4.56218			1.90948			1.82891	1.06328	1.01624	2.28097			1.04989	1.0028
		1.6234	1.43434	1.70668			2.45556			1.24074		2.09704		1.47066		1.41622	1.31386	1.09884									2.01335		2.16602				2.04384	1.26409	1.08995	2.34771		1.15102	1.77334	1.79174
			1.37749		2.38474		3.10784				1.06427					2.06076		1.91601	1.04322							1.13754					1.07428		1.41807	1.01541	1.27223	1.06393	1.43796	1.45523	1.11932	2.22168
		1.04301	1.46471	1.61809	1.40435		1.37281					1.09132		1.14991				2.2162											1.36843	1.55917			1.10771	1.04449	1.1567	1.39242	1.30222	1.24734		1.24734
					1.61978	2.62867									1.87055			1.13272									1.41096	1.5582		1.35128			1.14954			1.31915			1.83079
						2.11517									1.86594		1.98741											1.01865	1.24672							1.32917	1.82099		1.2993		2.01681
						1.64333											1.09575	1.02195													1.32363		1.05233	2.40854					1.38419
															1.34418												1.50426	1.04461					1.02669	1.33674				2.99974	1.27621	1.87378
																													1.0432									1.01376	2.83897	1.00095
																											1.20056		1.97718		1.10666			1.44513			1.70748	1.02784	1.41459	1.01836	1.04846
																											1.31814				1.08452						1.22073	1.02784
																											1.42611											1.59435	1.22755
																																						1.47
																																		1.53435
	Boxes above indicate the normalized time interval for anaphase B in each sample label #.
	Normalized Time Anaphase B (Aligned in each column below)
		0.25	0.5	0.75	1			Mann Whitney Test Results cls-2(or1948);zyg-9(RNAi) vs Control
	1
	Average Length	1.93692	2.92051	3.30197	3.98956			Normalized Ana B	0.25	0.5	0.75	1
	Number of Ingressions	27	44	47	49			Mean Length	NS	NS	p<.0001	p<.0001
	Sum of Length	52.2968	128.503	155.193	195.489			Mean Sum	NS	p<.0003	p<.0003	NS
								Mean Number	NS	NS	NS	NS
	2
	Average Length	1.48336	1.73466	2.19067	2.74718
	Number of Ingressions	8	26	31	33
	Sum of Length	11.8669	45.1011	67.9107	90.6568
	3
	Average Length	1.11991	1.5893	1.59364	1.37214
	Number of Ingressions	16	42	65	34
	Sum of Length	17.9186	66.7507	103.587	46.6527
	4
	Average Length	2.89324	3.14868	4.09041	3.29914
	Number of Ingressions	19	18	17	17
	Sum of Length	54.9716	56.6762	69.537	56.0854
	5
	Average Length	2.60511	3.68656	2.01838	1.54956
	Number of Ingressions	34	46	33	42
	Sum of Length	88.5736	169.582	66.6067	65.0815
	6
	Average Length	1.47087	2.07112	2.0863	1.41727
	Number of Ingressions	29	42	44	7
	Sum of Length	42.6552	86.987	91.7973	9.92087
	7
	Average Length	1.4348	2.01081	2.5284	1.84524
	Number of Ingressions	15	67	64	17
	Sum of Length	21.5221	134.724	161.817	31.369
	8
	Average Length	1.36157	1.79953	2.4298	2.93233
	Number of Ingressions	14	35	47	42
	Sum of Length	19.062	62.9836	114.201	123.158
	9
	Average Length	1.51735	1.78846	1.48388	1.52916
	Number of Ingressions	67	87	71	120
	Sum of Length	101.662	155.596	105.356	183.499
[truncated: 102 more columns]

## Sheet: bub-1(RNAi)
Label #	Movie			Condition
1	210925_EU3228_GFPPH_mChHIS_B2			bub-1(RNAi)		Thick border represents duration of anaphase B. Thin bordered areas deliniate normalization of time where duration of anaphase B is divided by 4. Lengths < 1um and furrows associated with chromosomes are filtered out. Lenghts >1 um remain below.
2	210925_EU3228_GFPPH_MChHIS_B3			bub-1(RNAi)		Average Length is calculated by taking the average of each of the thin bordered boxes for each sample.
3	210925_EU3228_GFPPH_MChHIS_B4			bub-1(RNAi)		Number of Ingressions is calculated by taking the count of each of the thin bordered boxes for each sample.
4	220220_EU3228_GFPHPH_mChHIS_BUB1_B			bub-1(RNAi)		Sum of Lengths is calculated by taking the sum of each of the thin bordered boxes for each sample.
5	220220_EU3228_GFPHPH_mChHIS_BUB1_B1			bub-1(RNAi)
6	220220_EU3228_GFPHPH_mChHIS_BUB1_B4			bub-1(RNAi)
7	210925_EU3228_GFPPH_mChHIS_B1			bub-1(RNAi)
8	210925_EU3228_GFPPH_MChHIS_B5			bub-1(RNAi)
9	220727_EU3228_GFPPH_mChHIS_B12			bub-1(RNAi)
10	220727_EU3228_GFPPH_mChHIS_B14			bub-1(RNAi)
	Timepoints (TP)	TP 1	TP 2	TP 3	TP 4	TP 5	TP 6	TP 7	TP 8	TP 9	TP 10	TP 11	TP 12	TP 13	TP 14	TP 15	TP 16	TP 17	TP 18	TP 19	TP 20	TP 21	TP 22	TP 23	TP 24	TP 25	TP 26	TP 27	TP 28	TP 29	TP 30	TP 31	TP 32	TP 33	TP 34	TP 35	TP 36	TP 37	TP 38	TP 39	TP 40	TP 41	TP 42	TP 43	TP 44	TP 45	TP 46	TP 47	TP 48
	1																	1.12986		1.39149	1.89387		1.21004		3.72446												1.28759
								1.18739											1.3504		1.06917		2.93401	3.4467	1.09259	4.20485						1.06989	1.57182	1.78645	1.21219	1.07755					1.41106
																		2.18295		2.91705	1.63294	1.98212		1.17662	3.3912	1.31967			5.54122	5.67782	3.71955				2.06426		1.21082	4.52267
																1.22021	1.70158	1.19946	2.45993		3.47235	1.03753	3.44675	3.58246	1.24569	3.76025			1.5608	1.46033	2.22807			2.57935	6.19275		5.62167		1.22277				1.03714		1.13213	1.01436
															1.16907				1.39389		1.04331	3.33046				1.42065		4.93265	5.17158	5.29934	6.05163		2.8821	6.59777	1.176	6.17324								2.00781
								1.28197								1.08319	1.12294		1.10186	3.42517		1.17012			1.00371			1.21016	1.55969	1.61165	1.97507	2.51022	6.30674	1.58382				1.15973		3.88298	3.80286	3.68601	3.14594
													1.80626			1.12602			1.26315	3.14115	7.9716			1.03393				4.91164				6.43973	1.59456				5.74653
														1.2979				1.40386	1.38977	1.93389			1.31956		4.88577			1.53133		5.651		2.09067			6.12982		1.08512
								1.08521					1.01932						1.61958				2.58892	4.57967	2.83666					5.38525	6.54852	6.5856	6.73303		2.36421	5.90119		5.05132
																1.04772			1.79453			2.90984		2.87584	2.92298	5.09385				1.51715	4.07059	3.11976		6.79543		1.83159
										1.1748		1.08521										2.64921	4.34572	4.32315	3.86356	2.67942		6.33186	5.90187		1.9769	3.91277
																												5.85231	2.49838	1.64351		2.35245	2.64775	2.61825
																1.04383												2.32672	1.84073										5.62575
																												1.84936
																																							1.05236
	2				1.23894			1.84205	2.65427	3.18292	1.45143	1.72653	2.15931	2.33908	2.86621	3.26896	3.41994	3.12532		4.0581		3.27021	1.84615
					1.46257				1.09651	1.25697	1.66887			2.96756	2.70695	3.35552	3.47891	4.06398	3.26821	4.058	4.20739	4.28584	2.62392
											1.16692	1.70562	2.49799		1.54319	1.59037	1.52864		4.25068	3.9731	4.37858	1.78191			1.01913					1.4084		1.80575
			1.18073						1.24907	1.25646		1.02843	1.20583	1.90463	2.18304	2.77432	2.37394	3.02729			4.98308		1.17235								1.90862		1.11609
						1.10813					3.78723	4.46042	4.42804	3.02705					3.78753	2.91389									2.04068	1.42947			1.00793
		1.05741					1.14515		2.05415		2.02233	2.52449	3.06108		4.43713	4.41655	4.4249	3.99831		1.50666	1.27447							2.2473		2.352
						1.08987			1.08027	3.45854	1.37947	1.21677	1.73449	4.60167		3.03926	3.46403	1.52579	3.92851	3.18056	1.69882												1.97389
			1.04643	1.37096	1.23374				1.76033	1.87708			2.86918	2.44629	2.33896	1.7261		3.49611	3.37011	1.06045	2.60734	1.80083	1.50286		1.12644		1.66155
											1.43748	1.76769			1.33554		1.04626										2.34679
								1.36547			1.94156		1.71475	1.41081				1.08404		1.9396			2.1484		1.32614	2.38993
							1.93521	1.19732	1.14089		4.79303	2.10402		2.99218		1.2568		1.54386	1.38529		2.02557	2.7284
				1.31567					1.14089		1.42541	5.41496		2.72225	2.24965		2.32983								2.6427
							1.33918		1.07118	1.39483	2.73499	1.43324		2.1019	1.64915
							2.33239	2.43321	3.2795	3.87425		2.13286
					1.41634				1.45523		1.80247	1.01311		1.33964
						1.21626			1.99798	1.64004	2.15618	1.42042
								2.43044		2.68554
						2.02046			3.13453	1.06024
								1.85624		3.51333
	3	1.68096	1.76861	1.74636	1.8125	2.0557		2.23737		2.31773				1.52568	1.49809	1.40143			1.37592										1.2979	1.29731	1.0955		1.15316				1.82956		1.93404	1.80186	1.83448	1.79757	1.00686	1.04408	1.2117	1.47936	1.49887	1.56139	1.83062
		1.68176	1.7012	1.6098	1.61407		1.63879		1.5582	1.6817																						1.3259		1.39155	1.26588	1.51082		1.90647		1.34857			1.77772	1.59785	1.82682	1.68383	1.57893	1.35472	1.2064
						1.67192		1.55327				1.56476	1.49512				1.36898		1.22219	1.35316				1.6464																	1.56122	1.79771			1.13305	1.0045	1.28735	1.20118	1.12851
											1.6779							1.34015		1.34998	1.37651		1.46482	1.70251			1.46119	1.22583	1.36406	1.30531			1.14635	1.06547								1.33735	1.77499	1.22012
																			1.71584	1.26791				1.1415			1.01548				1.3524									1.03162		1.0326	1.23508	1.00264	1.03076		1.27628	1.49058	2.05574
																				1.73328			1.2645		1.25711	1.33671		1.52794	1.40487	1.45901							2.10369		1.0808	2.52521	1.02722	1.10465	1.83759	1.37345	2.09197	1.04628	1.99934	2.32715	2.18653
																					1.41215	1.39356	1.33214	2.02567			1.33017	2.59553			1.69264	1.26542	1.83821	1.9575	1.94336		3.97475	2.23715	2.48667	4.41902			1.10944	1.02604	1.02452	2.08914	1.109	1.0908	1.029
																					2.00685			2.47944		1.10523	2.29885		2.85329	3.09321					3.75619	1.97799	1.12442	3.97689	4.18727	1.53402	4.75864	4.85384		1.05171		1.09959		1.10181	1.4296
																		1.19929				1.50667	1.87934		2.34235	2.02211	1.19605	2.67596	1.39017	1.37257	3.35481	1.7568	3.8426		1.14197	4.07316	6.31108	1.25511	1.30159	6.51959	1.79436	1.82761	5.14201	5.37704	5.5741		5.65226	5.72071	5.79133
																						1.1466	1.87317		1.8284		2.26961	3.21953	2.81684	2.98308	1.40048		1.34438	3.57039	4.77265	1.15902	5.26242	6.5182	7.15462	6.02187	6.37164	6.23177	1.92798	1.54818	1.61894	5.48959	1.97551	2.26567	2.24385
																						1.13583					3.31795		3.12282	3.98622	3.4358	3.50889	4.74137	1.60179	5.56288	5.1426			5.76535	1.11244		6.85327	6.40654	6.55733	6.85519	1.79511	7.89845	8.05196	8.24872
																						2.13839			1.0248	1.85305	3.00124				4.21592	1.5083				5.9501		5.49871	1.029		6.45005	1.029		7.06094	7.24308	7.49182	1.68837	1.23376	1.12204
																									1.14679	2.95674			3.25634	3.75437		3.62793	4.26428	5.36339	4.60708						1.14586		7.00683			7.23661
																									2.59284	2.79916					3.91274	3.65251		4.43636		4.86786
																																4.17265
	4	1.04888	1.05606	1.14024	1.0671	1.14503	1.10944	1.22206	1.12745	1.18701	1.12803	1.17811	1.17809	1.31762	1.13342	1.12864	1.39925	1.24644	1.17885	1.22746	1.2004	1.36539	1.71356	1.43001	1.70485		1.23893					1.248	1.42353	1.53415	2.2756	2.71436	2.85666		4.08087	5.34913	2.34993		1.06529	1.16254	1.00395	1.124			1.00228
																										1.32641	1.0127								1.62798	2.08644	2.34818	2.97607			5.70273	1.53476	3.45234	1.13112	1.27775			1.00794
																		1.23234										1.4708		1.03945				1.52932				3.0573	1.89819	2.20323	1.49307	5.78748		2.34602	1.6718	1.3564	1.38193	1.12852	1.23316
		1.35841	1.18916							1.21156		1.32798					1.28891	2.54084	1.28891		1.40347				1.1807										1.7553	1.7143	1.94436		2.00586	1.88324	1.52538				2.21333	1.78162	1.6936	1.5555
		2.36347	2.30652		1.39175	1.4391	1.36042	1.33468	1.3387	2.37628	1.2767	2.37502	1.45523	1.35128	1.423		2.41406		2.59854				1.64326	1.17812			1.16465	1.74538	2.13585	2.7513	3.43311	3.53828	3.75094	3.25949			1.22023	1.55437				1.10408	2.99965		8.28742	6.72853	5.57647	4.28181
				1.41365	2.22933			2.41872	2.46457		2.47924					1.46358	1.06174			1.44356	2.62365	1.74409		1.26604	1.09093	1.09895	1.38055	2.50925	3.04796	3.36404	4.14673	5.33357	5.90406	6.7155		1.16146	1.2832	1.56347	1.7283	2.06566	2.77916		1.8432	2.13997					2.98014
		1.31712				2.50004	2.44626		1.04998				2.3631			2.46994				2.36994	1.37623		1.37993			1.46688	1.70908	2.25099		2.48214				1.14696	7.55716	8.15434	8.13314	1.22841	2.058	1.98766	1.81518	3.15752	10.3036	2.00692
				1.92899		1.08211								2.64592	2.2969					1.03945				1.88252	1.64348		2.34116		2.3222	2.40041	2.25431	2.52516	3.47935	4.36316	1.10775	1.82469	1.50175	8.44295	2.48228	2.82146	11.5725	1.55909		9.33115
				2.44119			1.10325															2.2354	2.02081	1.63494		1.54514		4.68527	2.04834	6.58741	6.23965	1.80487	1.70482	9.00989	4.48534	5.15857	2.44588	1.42852	12.4935	12.5546		10.6475
																				1.05185			2.65865			1.82192						6.54059	7.47473		9.42652	10.025	10.8532	2.60313
																						1.34124				1.6484	2.14495	1.13524	4.76731		2.33351			1.55436		1.07011		12.0726
																								2.18709	2.01172	1.96232	3.39693		1.43499	1.93156										3.528
																								1.19419	1.88878		3.71432				1.86172	1.56218						1.69676	3.62632
																								1.08016		1.18781					1.09205	1.13457	1.95546	2.16003
																									1.81365	1.28978					1.49974	1.70186
																										1.02903
	5							1.07254		1.10238	1.28025		1.305		1.35497		1.05517			3.3172	4.1998	3.79133	1.77865		1.02157
								1.36645	1.06917				1.25794	1.41567	1.12089		1.05231	1.85731	1.60555	3.05293	2.92704	2.67364	2.63712	1.10889
						1.06942	1.02368								1.07915	1.5458	1.66402	3.78055	4.47156
							1.0701				1.14619				1.75366	2.05918	3.06092	1.02044			2.352	7.50134	2.09185		1.13471	4.50763
								1.29788	1.01713		1.35043	2.42798	1.49014			3.1876		5.75842	5.27564	2.793	7.17783	5.47866	6.99698		5.24312
							1.3228					1.11618	2.29126	1.98471	2.31012	1.56048	4.42491	1.44351	1.46654	6.90274	5.53676	1.75292	2.31085	2.04708
						1.06892		1.0149		1.76731	1.11279	1.03838	1.09445		1.76319	1.80623	1.50884		3.234	5.586	3.16639	4.00533	2.69822	2.47061
							1.06161		1.267		1.50265	1.17127			1.029	6.51336		3.234	8.22595		3.47517		2.3819	6.75345													8.5
												1.05497	2.48739	1.34072		5.31201	2.60843	7.19085	7.76831	2.33719			3.33312
										1.03095		1.60589	1.59198	2.06618	4.8998	2.46379	6.46607	7.53841	4.15133	2.51163				2.94848
									1.06428		1.33739			2.03357	4.49211	1.1257	6.09197	4.46808						1.79654
										1.27959		1.47704	2.01539		1.53512	2.19977	2.49385	2.73787	3.51341
									1.41093		1.06749				2.1274	2.40897	4.11379	3.00048	3.02254
									1.079					3.14354	1.22253
														3.04005	1.79571		2.21424
														1.6116			2.48918
														2.05039	2.36586
														1.55724
	6			1.19328	1.26974	1.54734		1.2433	1.06583		1.98188	2.76451	3.23602	3.92705	4.61282	4.48145	4.65314	2.91594	1.8035	1.03357			1.00075
							1.15423		1.51048	1.76639	1.97818	1.73736		1.47392	1.07377		1.07051					9.39669
							1.01583	1.71136					1.64516			1.0195
			1.02182		1.02825						2.22111	3.68646	4.71068	5.28039						10.7836				1.11143
											2.04472			1.06213	4.67624		1.65576		11.5197	1.34166				6.39534
			1.00262		1.00328		1.26395						1.6161		1.07651				5.50521				8.76236
										2.03761					1.14012		1.78646	12.3694
				1.28523	1.47674						1.28091	1.94452	1.46626		4.55174	1.69243	1.44552				9.62249
				1.0556		1.0475		3.82838		6.06401	2.38436		3.88369		10.201		12.199	4.56654
											6.71826	2.99799	8.8013	4.40461	1.3175	1.50015
						1.6585	1.45577			1.07466	1.21449	7.94248		9.67278	2.78358	3.9166	3.38395
									1.01344		1.10926	1.44051	1.392			11.2477
				1.14148					5.439			1.26051		2.32314
						1.16713										3.11009
			1.13328
				1.19325
	7											1.02933		1.03639	1.65835	1.84013					2.46004	2.28178	2.41607	2.05973	1.60218	1.54864	1.81531	1.85689	1.17679	1.61938
													1.13637	1.14702	2.56819	1.32113	1.06333		1.80702	2.09826	2.55967	2.88146	3.35212	3.67402	5.52206	6.66818
													1.39788	1.23406	1.23721	1.56596		1.46267	2.21556	2.68275	3.04548	3.63786	3.96923	4.48439	3.49712		6.63875	6.20401	5.66311	3.09927
										1.06421	1.42677	1.18415		1.26802		1.65488	1.45756	2.05803	1.53523				3.25933	3.45381					4.94918	5.61004
													1.05908	1.37954				1.43293		2.09918	2.74792	3.08356			2.51128	2.65227	4.58867	4.83059
												1.18682			2.71126		1.16214		2.22716		1.98208		2.71047	2.29836	1.57516	1.89526			2.85653
											1.69244				1.30085			2.2825	1.19278			1.11156		1.14157		5.55886	2.68216	2.66682	2.11455	1.68946
										1.12526				1.67581		1.52178	2.53169	1.55434	1.77916	2.60278	3.02736	2.95845				1.64238	2.39267	1.9746		2.32899
												1.12992	1.33618	1.75166			1.93923			1.73603			4.65124
													1.0955	1.90384				2.36226	2.77076					5.17536	4.83515		3.46452	1.05805		5.31449
														2.06338	1.11776		1.79898	1.27346		3.22329	1.95814		1.07172	1.36497			2.92129	6.29429
											1.18165			2.11172	1.35638														5.93336
																1.29848					3.12718	2.0336
													1.12859			1.24287	1.89948					3.53254
												2.0843	2.04456				1.37061
													1.51206		1.08556			1.63176	2.5942	1.02821
												1.46839	1.39997							2.12922
															1.06528
												1.11919
	8
																1.02233	1.18398	1.1129	1.37548	1.95557	2.4735	2.46891	2.34839	2.7558	2.1219	2.32766						1.58264
		1.01692		1.04431									1.04754			1.32628			1.51612		1.15449	1.10043	3.08137	2.04536	3.22835	3.0813	3.02239	2.41246				1.37936
		1.28439	1.86207	1.87032						1.74232		1.29257		1.52479		1.63889	1.66193		3.53412	1.64701	2.01806	2.59183	5.47981	3.99272	3.12443		1.11462		1.00594
		2.11035	1.93701	1.98827	1.49043	1.06996										1.58702	1.87177	1.871	2.65108	3.84595	3.9487	4.78599	3.59825	3.381	2.54716	2.09892		1.62238
						1.323		1.51302			1.00511				1.25483			2.31441		2.793	3.57527	3.67545	1.83883	2.82684	1.19198	1.85394
					1.82046	1.67079	1.96634	1.27006	1.65717								1.42265	1.59221	2.17475	1.32983	1.109	1.47131	1.18459	1.59982		3.42002	1.57225			2.09905	1.39529	1.34738
					1.81814	1.09381																2.08673	1.1067	1.09738				4.77662	2.87374
					1.49348	1.26423	1.47219												1.20794		1.31345		2.6057		3.675	2.14687	4.59595			1.96855		1.0642
									1.05215				1.49153								1.72437	1.08065	3.04824	2.44231	2.26089	4.54798	1.0694	4.15294	1.70249			1.40161
													1.1345	2.499							1.30634	1.911	1.40132	3.47801	5.64867		1.0679				1.14858
														1.33154								2.058	4.59548	2.13507		1.26621	5.93207			1.31699
															1.00937			1.0498	1.8409	1.3867		1.22772	3.20527	4.4097	1.0955	5.25523	7.28535		3.81625			3.68791
												1.7871						2.08305	3.07802	2.54683	3.44933	4.1887	6.2421		8.02427		4.60792	5.30344			4.01027	3.227
																						4.53564			4.24097	4.53016	2.12072	1.43584
																			2.00822				1.15893	1.60916		1.43266
													1.60248		1.19044			1.85883	2.00003	5.4985		7.10097	3.22317	3.35557
											2.2005	1.01133					1.0408	1.84711	1.19512	3.48424	4.95064	6.73543
											1.40979							1.45685	1.22336	1.77432	1.50556	1.11949		1.42041
																		1.20198		1.95812	2.34949	3.07367
																	1.48417			1.01079
											1.28144
	9						1.45966	1.49631			1.07279	1.37129	1.54852	1.82154	2.0744	2.1909	2.50237	3.29074	3.94678					6.0144	6.0573	6.14557	6.6215	4.21646	4.09458		1.29905	1.2717				1.09517
								1.2442	1.27454	1.65169	1.4101								1.10863		1.38211	1.32289	1.32338	1.32992	1.39043	1.17694	1.35497	1.14777	1.10423	1.13937	1.56965	1.70964	1.2665	1.3214	1.07925	1.02001
					1.28656				1.65623	2.03184	1.68168	1.323			1.1256	1.40616	1.39245	1.73233	2.02093	1.1304	2.88452	3.381		4.36544	4.63409	1.64435		1.12607	1.14157	1.2703	1.7109	1.87086	2.00593	2.43489	2.44215	2.59426
						1.15117	1.14382	1.02105	1.83149			1.71996	1.176	1.029			1.04079		1.00185	2.646	1.21031		1.23504		1.03643	1.21748	1.38565	1.1554	1.5485	1.60101			1.86858	1.92425	2.46185	2.60185
						1.34913		1.05813					2.06091		1.79081	1.65976	1.83329	2.18482	2.04536	1.08669	1.116		1.11585	1.10788	1.26442	1.10247	1.12485		1.03938	1.08784				1.17471
								1.00463						1.68212		1.36932	2.16354			1.61037	1.13593	2.81899		1.03086		1.16351		1.12018					1.176	1.47359	1.18661
								1.07264			1.17378				2.36942						2.80006		1.08793		1.06542		1.47473						1.04873
												1.23098	1.60368		1.59818	3.11675		1.69738	1.39652	3.21604		1.33812	2.83953			2.99944	1.21758	3.57873			4.18866	4.42275		1.49256
											2.38819	1.21435	1.57777		1.66607	1.14055		1.21727	1.2654			1.36965		2.32927	1.42187	2.07135	1.68386	2.40203	3.78114		3.03813	1.46648	1.16993	4.91291		1.39698
												1.15742	1.23965	1.81896	3.32798	1.7933		1.07713			1.16962	1.95416		1.85825		2.24521		2.45622	2.6328	3.93664	2.32325	2.35207	4.96458	1.5215	1.79432	5.23424
						1.22545		1.08782	1.61727	2.09869		2.64948	2.88391	1.70343		3.61609	1.42528			1.29422	1.73681			2.04724				1.30808	2.32018	2.96896	1.63035	1.70277	1.38055	2.23151	5.01121	1.26807
														1.57123			2.181			1.52572			1.85956		2.84347		3.25073		1.38217	2.28839			2.43021	1.68936	1.46134	1.90093
														3.09471			3.95777						1.72392		1.7939		2.33322			1.47729			1.61404		2.09751	1.3422
																							1.96885		2.04621		2.22849								1.46519
																											1.08506
	10											1.40976	1.70898	1.94085	2.47255	2.92748		3.61908		4.15747	4.23787	4.27532	4.80224	5.06007	4.92528	4.79926	1.78198	1.95047	2.07036
								1.6919																	1.13045	1.22053	1.57363	1.7645	2.01389		1.92497	2.03755	1.50279	1.07244				1.35128
							1.49949					1.25511	1.12688	1.62447	2.34492	2.83618	2.26051		2.86037	2.80475	2.58856	2.499	2.57247	2.35021	2.2035	2.21695		1.30465		1.8356						1.05978
				1.28096									1.764					2.87471	1.20075	1.16534	1.53471	1.63738	1.72851	1.72967	1.51291	1.52036				1.78221	1.42907		1.28447	1.39552			1.77488
																		1.23667	1.04937	1.11761	1.01283		1.18863									1.88214				1.25643
				1.14278										1.45832	2.3273				2.77792	3.13601	1.20344	1.0639					1.45282						2.50819	1.28333	1.30088		1.34914	1.10652
														1.01121		2.40268	2.71499	1.16169										1.09746	1.28857	1.21872	1.81534			2.49026		1.20367	1.16613	1.82196
				1.46192											1.43559	1.86505	2.64588	3.00778		2.20621	2.34656						1.17456				1.26868	1.60441	3.02307	2.73403		2.60025		1.94812
															1.58628	1.64098	1.65138	1.8213	2.08158			2.14224						1.41149	8.39955		8.28667	1.63611	2.52277	1.50231	2.58912	1.51696
													1.04862		4.32111	4.95512		5.48178		1.68312	1.75118					3.09099	7.73009				1.03943	8.20036			1.84195	1.22158
						1.0846				1.27635				1.59954	1.1955	1.50337	1.51091	1.27674	1.43587	3.381	4.40014	1.91114	1.96238	1.7939	2.22339	7.35		8.45018	1.3191	1.36463							1.40717
									1.2026			1.03617	2.35176		1.90573	2.69195	2.84307			3.528	2.09733	1.43138	5.52746	5.81268						1.21379							2.60254
											1.17946	1.108	1.03518	2.55027	1.11565		2.09748		1.43758	2.29708		5.25123								8.79767			1.33818
													1.54242	1.96449		2.4793	2.11441	2.63409	2.94862			2.45845								1.09498							2.10233
								1.10706							1.98013			2.10028	2.34794																		1.19135
											1.27892
	Boxes above indicate the normalized time interval for anaphase B in each sample label #.
	Normalized Time Anaphase B (Aligned in each column below)
		0.25	0.5	0.75	1
							Mann Whitney Test Results bub-1(RNAi) vs Control:
	1
	Average Length	1.16292	2.10872	3.41126	2.90376		Normalized Ana B	0.25	0.5	0.75	1
	Number of Ingressions	5	53	71	24		Mean Length	NS	P<.002	P<.0001	P<.005
	Sum of Length	5.81459	111.762	242.199	69.6902		Mean Sum	NS	P<.0001	P<.0001	P<.003
							Mean Number	NS	P<.0001	P<.0001	P<.02
	2
	Average Length	1.60414	2.38573	2.67432	1.82218
	Number of Ingressions	36	81	43	13
	Sum of Length	57.749	193.244	114.996	23.6884
	3
	Average Length	1.63269	2.43289	2.84013	2.5834
	Number of Ingressions	28	119	175	153
	Sum of Length	45.7153	289.514	497.024	395.261
	4
	Average Length	1.58366	1.62511	2.96324	3.41284
	Number of Ingressions	41	52	95	69
	Sum of Length	64.9301	84.5057	281.508	235.486
	5
	Average Length	1.14224	2.34848	3.6778
	Number of Ingressions	16	80	48
	Sum of Length	18.2758	187.878	176.534
	6
	Average Length	1.2064	2.55221	3.8864	5.68969
	Number of Ingressions	19	28	41	12
	Sum of Length	22.9216	71.462	159.343	68.2763
	7
	Average Length		1.43687	2.07048	3.32707
	Number of Ingressions		40	55	53
	Sum of Length		57.4749	113.876	176.335
	8
	Average Length	1.5256	1.43057	2.58981	2.70637
	Number of Ingressions	23	28	104	44
	Sum of Length	35.0889	40.056	269.341	119.08
	9
	Average Length	1.38812	1.8376	2.06524	2.05689
	Number of Ingressions	20	62	76	69
	Sum of Length	27.7623	113.931	156.958	141.926
	10
	Average Length	1.3053	2.04809	2.71693	2.15624
	Number of Ingressions	9	66	61	55
	Sum of Length	11.7477	135.174	165.733	118.593
[truncated: 102 more columns]

## Sheet: knl-1(RNAi)
Label #	Movie			Condition
1	220220_EU3228_GFPPH_mChHIS_K1			knl-1(RNAi)		Thick border represents duration of anaphase B. Thin bordered areas deliniate normalization of time where duration of anaphase B is divided by 4. Lengths < 1um and furrows associated with chromosomes are filtered out. Lenghts >1 um remain below.
2	220107_EU3228_GFPPH_MChHIS_K1			knl-1(RNAi)		Average Length is calculated by taking the average of each of the thin bordered boxes for each sample.
3	220107_EU3228_GFPPH_MChHIS_K2			knl-1(RNAi)		Number of Ingressions is calculated by taking the count of each of the thin bordered boxes for each sample.
4	220107_EU3228_GFPPH_MChHIS_K4			knl-1(RNAi)		Sum of Lengths is calculated by taking the sum of each of the thin bordered boxes for each sample.
5	220107_EU3228_GFPPH_MChHIS_K5			knl-1(RNAi)
6	220220_EU3228_GFPPH_mChHIS_K			knl-1(RNAi)
7	220824_EU3228_t2_KNL1RNAi_K			knl-1(RNAi)
8	220824_EU3228_t2_KNL1RNAi_K2			knl-1(RNAi)
9	220824_EU3228_t2_KNL1RNAi_K5			knl-1(RNAi)
10	220824_EU3228_t2_KNL1RNAi_K6			knl-1(RNAi)
	Timepoints (TP)	TP 1	TP 2	TP 3	TP 4	TP 5	TP 6	TP 7	TP 8	TP 9	TP 10	TP 11	TP 12	TP 13	TP 14	TP 15	TP 16	TP 17	TP 18	TP 19	TP 20	TP 21	TP 22	TP 23	TP 24	TP 25	TP 26	TP 27	TP 28	TP 29	TP 30	TP 31	TP 32	TP 33	TP 34	TP 35	TP 36	TP 37	TP 38	TP 39	TP 40	TP 41	TP 42	TP 43	TP 44	TP 45	TP 46	TP 47	TP 48
	1																									2.21047	2.05555	1.11762	1.11167	1.00911	1.26129	1.09654					1.56289		2.42804	2.499	2.06195	1.43515				1.40312	2.81387	3.01793	2.95352
																									1.015			2.74262	2.60548	1.21088	1.32587	1.25101	1.28227				1.22055	1.55216		1.98799	2.93554			3.34326		2.21713		1.07822
																														1.54222	3.14454	1.86763						2.18673	5.23755	5.23724	6.12475	6.34083	2.39427	2.71636	1.12385	11.5649	1.63944	1.88573	1.87689
																														2.54629		3.29636				1.59758				1.25567	2.94	3.18399	1.83149		1.87786		1.46018	1.49911	1.2731
																																				1.7413			1.9173	2.36174
																																	1.47812	1.20228	1.00352	1.46118	1.43398		1.81666			2.91005	2.88019		3.42891	3.91662	4.29851	4.65978	4.38403
																																		3.46245			2.72699	2.28852			1.66641	2.04174		2.70024	1.32163	3.46133	3.79349	3.79226	3.64715
																																			1.323	2.29326			5.38931	6.48441		1.04229		1.01298	3.234	3.22143	3.12587	3.59012	3.68616
																																	3.04331	2.79209				5.01718	3.20748	5.8353	7.68035	8.33042	3.16677	3.34922	3.00471		11.342	11.6382	11.4526
																																	1.92927		3.83155	3.7185	4.18756	4.13721		1.33893	2.04989	1.90761	8.30847	2.70286		1.40196	2.62693	2.20456	2.38688
																																			1.54017	1.42285	2.18763		1.18024		1.20752	1.67065	4.8333	8.42314			1.56714	1.48384
																																			3.6016	3.54323	1.8071		1.50836		1.30945	1.52214	2.01765	5.38034	11.1796	2.44201
																																	1.47					1.56283					1.76313	2.19147	1.91381	1.67505
																																			1.77301	1.09762	3.88257						1.72562		2.19375
																																				1.911								2.51463	1.82157
																																												1.93885
																																					2.14676
	2						1.04444	1.29309			2.40228	2.89258
					2.14218	1.61867					1.20355	1.37874								2.81888	1.71391
								1.176		2.0041		2.30664	1.7937	1.08705			1.11731	1.21889	2.30776
						1.19175		1.36884		1.03568	1.51619		1.45579	2.29874	2.08231			1.06634		1.11784	1.04823	1.83699
		1.03281									2.1335	2.48143	2.63925	1.33921	2.19077	1.23463	2.69164	3.54952	2.77494	2.65341	1.35471		1.28928					1.11833
				1.44629		1.60616					5.65287	5.42068	3.18998	1.3962	4.2583	1.18216	3.74458	3.93402	3.5047
							1.59794	1.47		1.88233	5.7522	5.47756	6.63252	3.29215		2.27082				2.74995	2.36984
					1.30465				1.07011	4.56029		1.32677	1.50493	3.15458	1.72651	5.46415	4.4453	4.36184	3.86956
						1.11493			3.61675	5.24419		1.33933	1.35512	5.34778	4.28518	1.12171	1.54377	1.76525
						1.30493			3.39501					1.05957	1.06003	4.26161
					1.66116		1.28769	3.33119						1.09766	1.09932	1.28947
							1.15734	3.28576
						1.72548	1.39602
							1.92078
							2.33474
							1.305
	3		1.01876							2.11211	3.02545		4.4942	4.94341	1.02268	5.7426	5.92752	1.50304		1.464	1.06917	1.29237	1.98775
				1.27902		7.0329			1.31377			4.01273		1.26657		1.64747		1.30986	2.23166	2.8821	2.2477		1.80585	1.13882
						7.75721				1.32359		1.17282					1.59201				1.12826
					1.01013	1.40347		1.84401	1.41377			1.3187			2.01761	2.00878		1.72827
						1.41066				1.40975			1.28547	1.80917	2.24098	2.14018	2.26399			2.91578	9.45155
				4.12177							1.03277			2.00044	2.97217	2.81816	2.19195		2.34467	2.85935		7.82829			1.73812
			1.06958	4.15817		1.20123	1.47			1.627					8.7747	9.0331	1.78982	2.57566	2.99059					1.48338
			1.03393	3.44892				3.97009		1.43639	1.3686	1.44308	1.45088	2.39576			9.57401	2.43115		9.95701				3.90419		1.18456
								3.4297	1.70722	6.08247	1.22483		1.33492	8.75638			9.04778	1.01853								1.029
		1.25459	1.40362							1.27056	1.60075	1.76578						10.2102	10.1999
		1.17843	1.66743			3.6561	3.71566					7.22398	1.28276
				1.23965			3.17792		5.27977		7.46277		8.67677										6.32207
			1.01128	2.39244					5.65893
					3.24163
					2.93932
	4					5.8244								1.29731				1.26948	2.2409	3.09162	3.97182	4.07283	4.30601		2.38143	2.43391	2.22132
			5.63577		1.07075			5.68067				1.12721										1.27544	1.29605	1.93125	1.0554	2.28678	1.87079
				5.69076	1.00099				5.82782		5.65843								1.43866	1.55917	2.03219	2.70256	2.97378	3.11336	3.10597		6.96775
		5.49513			5.69118			1.28181	1.22414	5.47252			1.05606		1.13826								1.77046		2.36469	2.41521	4.03083	6.62076
					1.25838		5.59952								5.48936	1.13161	6.10353			8.63311		1.38572	9.76916	2.16083	8.10451	7.50276		1.39357
															1.176	5.77293	2.29912	6.87128		1.04695	1.23098	9.7827	2.41552	8.25708	2.33818	2.3488			6.46731
							1.44042						1.26241	1.25746	1.79057	1.764		2.74192	8.15716		9.73434	2.15924	6.20162	1.89183	6.46148
													1.09547	1.44164	1.23262	2.52725	3.7412		1.911	4.08212	3.44232	5.60098		6.25682	1.27943	6.16974			1.2442
												1.39489	5.63543	6.16506		2.57238		4.64814	4.33433					1.07282
												5.45044	1.00641								1.08397
																				1.75345
													1.41859	1.00927				1.17419	1.34117			1.23761
													1.37145
	5	1.44105	1.2917	1.10632										1.28866				1.04427	1.41003	1.31816	1.21328						1.43699												2.15788
		1.30159						1.30083				1.13651		1.7205	1.99102	2.46218	2.69616	3.01176	2.90027	3.21138	3.35265	1.45063	1.80726						2.00702	1.68811								2.24686
		1.16214											1.41235	1.88242	1.85485	2.03795	2.43206	2.35299	2.27054	2.34232		1.95239	1.50641	1.67632	1.20001		2.8434	2.62962	3.06454	2.78565																		2.66409
		1.41825	1.06344								1.0096	1.19928	1.36493	1.44042	1.52651	1.75941	1.51759	1.60695	1.65345	1.68208	1.17858	1.36635		1.34271		2.61922	3.30301	3.24334			1.70812				1.10212	2.63093						1.32817
			1.1805							1.00868			1.17753	1.50494	1.40098	1.79988	1.74509	1.89083	2.45477	2.85692	3.32312	3.04071		1.39547		3.67871					2.85639	1.24936	2.43183		1.1726	2.52805	2.29669			1.617	2.45114	1.3668				2.42497
			3.07979	1.04539			1.21577	1.03668				1.17605		1.99418			2.56673	2.99473	3.55993	3.1808	2.7278	1.61653	1.029	2.04676	3.14164	3.58211						2.60663	2.17138	1.03694			2.16741			2.205	1.30438	2.27559	2.41436
			2.60234	1.2452		1.08716	2.46362				1.0905	1.66677	1.35388	4.30533	2.59666	2.5732	1.79668	1.66018		1.31915	2.24807	1.36617	2.352		3.50745									1.07731	2.22271												2.98938
				2.93601		1.51824	2.25261	1.10523		1.10949	1.4215	5.37455	2.04525	4.34158	3.31588	2.64484	2.42905	4.16238	1.06218		3.89664	2.27695			3.95135									2.35308										2.49064	2.53223
		2.51662			1.50496	1.81521	2.20107	1.3215		1.57777	1.12311	3.36453		3.75222	4.65903	3.59095	4.64262	6.1911	4.30967	4.37285	4.68129	3.60213	1.7975	1.15384
		3.07193			2.77621	2.87444	2.54386	2.5728			5.78291	3.07665	4.70159	4.25343	3.98221	4.2499	6.11181		6.06947	4.87778		4.49637	2.33071	2.34679																									2.67206
								2.68894		3.23071	3.14445	3.559	4.05728		4.73773	5.60307				1.37933			4.18308	1.48108
								2.992		4.31067	2.99912		3.72916											3.68037
								3.06168		3.02979	3.20513		4.1988											4.06017
										2.7415														1.27657
	6	3.21506	3.22123	1.90694	3.09156	3.1655	2.0903		2.48372	3.16038	2.20292	2.40455	2.2815	2.04217			3.37583	3.58125	3.85585	4.20434	4.40999	4.19177	1.9868	1.9496	2.58112	2.36542	2.63616	2.09832	2.03233	2.9844	1.68884
		1.72122	1.07001	3.14645	2.29895	1.85998	2.75424	2.78294	1.86183		2.51489	1.78282	2.12018	2.28599	2.6445	3.36268	1.17088	1.64067	1.04414	1.61346	1.23803	2.8276	3.79225	4.26184	4.67523	3.14311	2.20811		1.90965		2.22683
			1.88401	1.9438	1.98503		2.36031	1.73343	1.79512	1.14176		1.09998		2.33604	2.09987	3.02634	1.10028	2.00965	1.78342	2.82111	2.57395	3.65265	2.98863	1.2925	2.57458			3.40997			2.66921
			1.35576		1.16047		1.86983	1.74038		1.54676	1.05883		2.25677	5.08258	1.12308	1.48244	1.79659	1.59816	2.36635	2.75672			4.8589	1.04505	3.57938	3.63574	1.91029				1.24448
					1.46674					2.52443	1.36939				1.56336	1.84027	1.87194	2.28082	2.59166	2.37332		3.1639		3.2575		1.55655	3.318	1.32135	3.6327
										1.81704	1.92548	1.49356		1.58972	2.08964	2.10208	2.76228	1.68633	4.28748		3.57221	4.49461	4.24001	3.67544	3.89458	3.83747			1.12791
									1.01373	1.13032	1.9289	1.408	1.54589	1.80575	4.89598	6.13284	6.9249	3.72023	8.29479	4.57234		5.31937	5.38277	2.90278	2.31935	4.16948
										1.20252		2.21057		1.01523	5.27691	1.34064	6.29197	7.32981	7.20052	7.4964	5.06389	1.09172				1.1307	3.59082
												1.00668	3.36947	3.74921		5.50314		6.97841			7.34323	8.38574	8.55975	7.93717	6.40061
	7
										1.11552		2.57463					3.18799			1.80704
									1.14542		1.56295			2.86837	3.1407	1.5332		3.25634	2.3822		1.23061				1.20055
													2.65159	2.04161		2.47055	2.80748	2.47997	2.48865				1.05153		7.25556
												1.05501			1.93343							1.11794
				1.22845									1.27317			2.45247	1.72567	1.53606	1.44803	2.53961	1.93062		1.33304	1.15337	2.41725
		1.22936								3.93012					1.12029		4.75075	2.06202		1.97498	2.12328	1.35715	4.91889	3.90943		5.9648				4.03666
		1.10964						1.63818		4.64567				2.00325				9.50403	1.31397	1.98572	2.1383					1.34986	5.92225			1.22827
						1.00081			3.93609						1.95209	5.09521	2.66533	3.30047			9.7577	5.16456
					1.19493					5.44709	1.2711	1.1255		1.59365					10.0318			1.10171					1.33787
											5.98296	1.60957				2.39822			3.14039	2.74311
			1.01189		1.19221								1.52562								3.57965
	8
																																							1.56713	1.66049		1.52188
																					1.07021																		2.7611			1.52915
																																1.30362						1.94031		2.42342	2.13964								2.06183
																																		1.00181					1.55052			1.05751				2.65176	2.42945
																																										3.75468	3.08856					1.90083
																																		2.01042		1.38257			2.26849		1.44796				1.2301
																																		1.31099	3.18218			1.84812		2.058	3.234	7.30937	6.48773		4.13673
																															1.56218		1.04152	1.20741	1.21279		1.30032		1.09046			5.45634	6.2093		1.46984
																																	1.75892					2.30687			1.00616
																																					2.11906				6.80818
																																1.27232				1.96566		1.3687	6.08557	4.11818	7.28139
																																							4.14684		5.26848
																																						3.7314
																																					5.81444
																																					5.54946
																																					2.01299
																																					1.05902
	9
																								1.39624	1.3989	1.82408	1.70874	2.1036		2.29715	2.27156	2.55879		2.9556	1.50967	1.65641	1.85322	1.75302	3.1873	3.07774	2.90054		3.04127		2.31243	1.87075	1.9311	1.72096	1.83024
																1.0959		1.20676	1.38053	1.13753									1.02257		1.1961		1.4814			1.12124	1.25879	1.21379				1.31464		1.10682				1.34696
							1.52611										1.99641										1.23125	1.08365						1.40871	1.03639					1.09517	1.24662		1.34384		1.40464	1.37724	1.28619
								1.20833				1.33905					1.10345												1.04052	1.0085			1.09161	1.12481															1.73653
					1.01565													1.31481										1.07798	1.39376	1.62154		1.08662		1.00693	2.30022		2.48005	2.45096				1.46083						1.62275
																					1.0554	4.30499	1.19426				1.07445	1.31824			1.6929		2.15905			2.45477						2.22333		2.20363			1.29197		1.05139
																					1.02463											1.85055							1.13711	1.24584	1.59256		2.09166						1.04172
																1.15253							1.0289					1.12526											2.07348	2.4261	2.20834
												1.51234								3.26849	3.64266							6.76878
																	1.00703									5.99647								8.2141		9.28711		3.528
																											6.22044				1.25936															10.0506
																													2.205				2.646
																																					3.675
	10
					1.0875	1.19217	1.56462	1.48997	1.19385	1.16233
										1.64271
				1.1642	1.13882	1.07754		1.54506	1.20897		1.62115
						1.323	1.25567			1.31476
		1.10523				1.06854
					2.50831	2.87719	1.23265		1.393		1.07973
		1.10532	1.41785			3.25971				3.43477	7.46106		1.26516
			1.06792		3.34166	3.70809	1.18513	6.25576	6.37817	1.13221
			1.59197		1.06255	3.7961	3.66059				2.77107	2.36997		1.27509
				2.10749	3.8476	1.06127		3.19052	3.06925
			1.76121	3.09708		2.31125			1.19039
		1.18487	1.22127		1.96021		3.61938
		1.33529	2.14576	2.37591
		1.0439	1.55368	1.87456
				3.58667
				1.39841
	Boxes above indicate the normalized time interval for anaphase B in each sample label #.
	Normalized Time Anaphase B (Aligned in each column below)
		0.25	0.5	0.75	1
								Mann Whitney Test Results knl-1(RNAi) vs Control:
	1
	Average Length		1.97389	3.41175	3.09024			Normalized Ana B	0.25	0.5	0.75	1
	Number of Ingressions		41	149	150			Mean Length	P<.03	P<.001	P<.0004	P<.003
	Sum of Length		80.9293	508.351	463.535			Mean Sum	P<.05	P<.001	P<.006	NS
								Mean Number	NS	P<.01	P<.05	NS
	2
	Average Length	1.60471	2.65421	2.46399	1.2038
	Number of Ingressions	25	45	31	2
	Sum of Length	40.1179	119.439	76.3837	2.4076
	3
	Average Length	2.47284	2.75929	3.78631	3.18447
	Number of Ingressions	26	33	35	20
	Sum of Length	64.2938	91.0564	132.521	63.6893
	4
	Average Length	3.87962	2.76286	3.64165	3.85576
	Number of Ingressions	15	40	54	2
	Sum of Length	58.1942	110.515	196.649	7.71152
	5
	Average Length	2.27181	2.67061	2.12525	2.30301
	Number of Ingressions	76	99	26	18
	Sum of Length	172.658	264.39	55.2566	41.4543
	6
	Average Length	2.16627	2.27016	3.82113	2.87678
	Number of Ingressions	23	52	53	39
	Sum of Length	49.8242	118.048	202.52	112.195
	7
	Average Length	1.20068	2.39606	3.04278	3.07709
	Number of Ingressions	8	24	37	14
	Sum of Length	9.60546	57.5054	112.583	43.0793
	8
	Average Length		1.07021	2.64183	2.66114
	Number of Ingressions		1	48	14
	Sum of Length		1.07021	126.808	37.256
	9
	Average Length	1.26427	1.94879	2.33638	2.56844
	Number of Ingressions	7	39	51	40
	Sum of Length	8.84992	76.0029	119.155	102.738
	10
	Average Length	1.91	2.44211	1.63674
	Number of Ingressions	36	25	3
	Sum of Length	68.7601	61.0528	4.91022
[truncated: 102 more columns]

## Sheet: Control (DMSO)
Label #	Movie			Condition
1	220706_EU3228_Control_Ex4			Control (DMSO)		Thick border represents duration of anaphase B. Thin bordered areas deliniate normalization of time where duration of anaphase B is divided by 4. Lengths < 1um and furrows associated with chromosomes are filtered out. Lenghts >1 um remain below.
2	220706_EU3228_Control_Ex6			Control (DMSO)		Average Length is calculated by taking the average of each of the thin bordered boxes for each sample.
3	220706_EU3228_Control_Ex7			Control (DMSO)		Number of Ingressions is calculated by taking the count of each of the thin bordered boxes for each sample.
4	220706_EU3228_Control_Ex8			Control (DMSO)		Sum of Lengths is calculated by taking the sum of each of the thin bordered boxes for each sample.
5	220815_EU3228_Control_Ex1			Control (DMSO)
6	220815_EU3228_Control_Ex6			Control (DMSO)
7	220817_EU3228_Control_Ex4			Control (DMSO)
8	220817_EU3228_Control_Ex5			Control (DMSO)
9	220706_EU3228_Control_Ex5			Control (DMSO)
	Timepoints (TP)	TP 1	TP 2	TP 3	TP 4	TP 5	TP 6	TP 7	TP 8	TP 9	TP 10	TP 11	TP 12	TP 13	TP 14	TP 15	TP 16	TP 17	TP 18	TP 19	TP 20	TP 21	TP 22	TP 23	TP 24	TP 25	TP 26	TP 27	TP 28	TP 29	TP 30	TP 31	TP 32	TP 33	TP 34	TP 35	TP 36	TP 37	TP 38	TP 39	TP 40	TP 41	TP 42	TP 43	TP 44	TP 45	TP 46	TP 47	TP 48
	1										1.47751	1.0515	1.56809	1.1405	1.10007	2.6424			3.34603	1.72582	1.94281		1.31125	1.91595	1.73698	2.32151	2.89616	1.78024	2.2698	2.29644	1.41231
														1.67446	2.29203					1.0949		1.78214	1.93931		1.07459
											1.15812											1.51681
																	1.03153								1.24511				1.41203
															1.1905					1.89995				1.03439		2.23229	1.49678			1.37221
													1.40302	1.03753			1.36284		1.55887	3.50713	1.34517		1.04988					1.03461
												1.03929	1.20275					1.49209			1.23775					4.45857			1.96274		1.06255	1.32243
												1.79913		1.29983							1.01083		1.6528	1.68485	1.93317					2.66758		1.14662	1.04502
														1.04086		1.27486														1.77002	1.39295		1.01006
				1.02708																		2.16287	4.6893	5.03441	4.8854			1.8269		1.84534
				1.54063									2.34582	1.17018							4.002						2.91805	3.11834	1.27602
					1.19706							1.871				1.50035						4.17033									1.60379
													1.03393																		1.40644
											1.25276																4.5911
																			1.323												1.13748
	2												1.04372	1.2149	1.31757	1.29689	1.1485	1.36153	1.16121	1.12766		1.15505	1.40388	1.84305	1.75595	1.99787		1.4982	1.72509	1.30028	1.28432	1.23378
									1.17345										1.0528	1.65743	1.4994	1.16516	1.09928					1.56218	1.9776	1.62716	1.03827
									1.74							1.82109	2.01101	2.51276		3.80847	3.90478	4.35288	4.77747	4.74972			1.30858			1.88915
										1.20457	1.19288				1.30542								1.05335	1.03808		4.71788		1.11794	1.03927	1.05393	1.1109
									1.36749														1.85717				1.07942			1.02369
																						1.27542		2.54269
							1.27357					1.05752		1.05261											3.04526	3.16187	2.80179
																		1.04948		1.63738	3.97389	4.60887		3.40641				1.20018
						1.36989							1.0797				1.26822			3.5916					1.54203	1.30294	1.20513		1.14096
											1.00951			1.21721					2.68026	1.02692
						1.08061									1.13531	1.53405			1.0493
							1.14632
	3											1.00946		1.26409	1.58708	1.36879		1.0013	1.20785	1.32912	1.37872	1.18258	1.25511	1.60921	1.72463	1.55272	1.54046
												1.05038					3.06663					5.733		1.10495
														1.56742	1.68218	2.23867	1.74367	3.566	1.34719	1.27772		1.02299	1.2012		1.09407
													1.26878	1.15967	1.34035	1.26704	1.34154	1.68909	1.57316	1.68828	1.86699	1.92523	2.049	2.02387	1.43884
										1.01379			1.22219		1.16497	1.26788	1.10531	1.37558				1.09596				1.2686
									1.13263					1.30113	1.46253				1.20862	1.23655
									1.11042							1.23579	1.40051	1.01728										1.24238
														1.29296	1.4283	1.66837		1.29667					1.16082
									1.00031			1.51518							1.06828	1.06003						1.05253
												1.21806		2.97381
											1.10244		1.94274	1.28799
	4
																1.89687								2.00949	2.11766
						1.16476										2.28287
						1.19304																				1.3545
										1.4338
										1.35541
	5								1.33692							1.86947	2.41798	1.03929	1.18719	1.05464	1.24239	1.25146	1.26039	1.31401	1.44299	1.10011	1.18487	1.22898
													1.07634	1.1529										3.27009				1.56781	1.54754
														1.07013					1.07553		1.40171		1.83291	1.92318									1.0592
								1.47533						1.04391					1.2054	1.44065		1.56398				1.38759										1.14013
																					1.13115		1.2568				1.42283	1.4695	1.50868			1.10956
										1.01283														1.18317	1.52231	1.42296								1.66263
								1.1477										1.16454	1.25567			1.15209
																	1.71157								1.11292		1.01409
																				1.30124			1.25136		1.22145
															1.05957					1.25316			1.0435
																1.01104		2.058						1.3388
														1.28128								1.19829
												1.00977
													1.75383
	6													1.90617	1.87103		2.73894	3.33454	3.92318	3.68546			2.42935	2.75665	1.57297	1.58132
									1.02042	1.18534			1.22395	1.09032								1.40894		2.30812	2.46988	2.01592
															1.13205	1.2915					1.0701		1.99655		1.80531	1.1145															1.17321
												1.72828			1.09869							2.0263					1.40374												1.20124
																	1.02169						1.7441	1.73945	1.23298
											1.39507											2.79523			1.81709																1.13045
											1.56846								1.21217			3.52819	2.6337	2.48013		1.41027	1.00852														1.00492
																				1.0522	1.47873			3.76044
										1.07464									1.10154		3.3808																		2.77239
									1.05396		1.7982
																2.7611
														1.46374
	7				1.01645								1.44434			1.65794	1.15735	2.12228	1.41879
												1.69164					1.11298
												1.13997							1.46273
													1.69172	1.06982			1.20089
													1.47	1.00959						1.53164
										1.07138	1.40004					1.31061			1.54704	2.42809
													1.04593		2.98959	1.00551	2.205	1.50088
							1.029
												1.14524	1.96413	2.45731		5.6084		6.21083
							1.20099
											1.23474	1.39616
	8																			1.29657	1.18381	1.84328	1.76913	1.48524		1.10847
																							1.17828		1.11711
																						1.16792	1.00991	1.11195
																			1.56602	1.61712	2.02764			1.79538		1.0701
																		1.53783							1.25519
																	1.25642						1.47724	1.84973
																					1.3295	1.15746		1.617	1.2659
																			1.30396	1.41377	1.97799
																		1.24399		1.764		1.42306	1.66051
																	1.18462	1.4307	1.176
																	1.3493		1.176
	9													1.21046					1.00456	1.12268	1.49741	1.42433	1.56461		1.03785				2.65937		2.59529
																							2.29923	1.73877	1.98805	2.05853	2.51596	2.69652		3.0986
																				1.22875	1.27051	1.79642	1.71186											1.29819
														1.176							1.50054	1.51975	3.04383	2.17935	2.19693	2.18931	2.25386	1.11046
																					2.8821	3.34608		1.85378	1.48103	1.47674	1.27774	1.92659	1.64455	1.68554		1.45196
																1.39456		2.60484	2.78913	2.15184	2.32392	2.39865	2.05899	2.69616	3.1688	3.22381	3.236	1.22147	1.14325	1.03791
																		1.54219	1.93238					1.16532				3.60688	3.54998	2.83561			1.11942
																					1.39097											2.06771
																	1.89						1.88511										1.62024	1.39793
											1.18234						1.24327			1.48285		1.44587		2.15995	3.52081	4.00235
																														2.91431	2.80616
										1.184									1.04684						2.33761	2.6717		2.86675	2.9932
																											2.82613
		Boxes above indicate the normalized time interval for anaphase B in each sample label #.
		Normalized Time Anaphase B (Aligned in each column below)
			0.25	0.5	0.75	1
		1
		Average Length	1.25492	1.45983	2.29633	1.54799
		Number of Ingressions	3	29	38	19
		Sum of Length	3.76477	42.335	87.2604	29.4118
		2
		Average Length	1.29449	1.35723	2.25265	1.34188
		Number of Ingressions	8	24	39	13
		Sum of Length	10.3559	32.5735	87.8532	17.4444
		3
		Average Length	1.06429	1.51294	1.55052	1.33134
		Number of Ingressions	4	38	27	5
		Sum of Length	4.25716	57.4919	41.864	6.6567
		4
		Average Length	1.1789	1.39461	2.08987	1.82721
		Number of Ingressions	2	2	2	3
		Sum of Length	2.35779	2.78922	4.17974	5.48164
		5
		Average Length	1.24319	1.33913	1.37539	1.33796
		Number of Ingressions	4	19	34	6
		Sum of Length	4.97277	25.4434	46.7634	8.02773
		6
		Average Length	1.57112	2.41593	1.90483	1.45644
		Number of Ingressions	14	40	16	5
		Sum of Length	21.9957	96.6372	30.4773	7.28221
		7
		Average Length	1.08215	1.29702	2.01175	1.67766
		Number of Ingressions	3	7	20	5
		Sum of Length	3.24644	9.07917	40.2351	8.38829
		8
		Average Length			1.42674	1.36761
		Number of Ingressions			27	10
		Sum of Length			38.522	13.6761
		9
		Average Length	1.184	1.58472	2.11599	2.10662
		Number of Ingressions	1	12	52	18
		Sum of Length	1.184	19.0166	110.031	37.9192
[truncated: 102 more columns]

## Sheet: Nocodazole
Label #	Movie		Condition
1	220616_EU3228_NocodazoleTreated_Ex3		Nocodazole Treatment		Thick border represents duration of anaphase B. Thin bordered areas deliniate normalization of time where duration of anaphase B is divided by 4. Lengths < 1um and furrows associated with chromosomes are filtered out. Lenghts >1 um remain below.
2	220616_EU3228_NocodazoleTreated_Ex12		Nocodazole Treatment		Average Length is calculated by taking the average of each of the thin bordered boxes for each sample.
3	220629_EU3228_NocodazoleTreated_Ex3		Nocodazole Treatment		Number of Ingressions is calculated by taking the count of each of the thin bordered boxes for each sample.
4	220629_EU3228_NocodazoleTreated_Ex4		Nocodazole Treatment		Sum of Lengths is calculated by taking the sum of each of the thin bordered boxes for each sample.
5	220629_EU3228_NocodazoleTreated_Ex5		Nocodazole Treatment
6	220629_EU3228_NocodazoleTreated_Ex6		Nocodazole Treatment
7	220629_EU3228_NocodazoleTreated_Ex7		Nocodazole Treatment
8	220831_EU3228_NocodazoleTreated_Ex7		Nocodazole Treatment
9	220831_EU3228_NocodazoleTreated_Ex9		Nocodazole Treatment
10	220831_EU3228_NocodazoleTreated_Ex10		Nocodazole Treatment
	Timepoints (TP)	TP 1	TP 2	TP 3	TP 4	TP 5	TP 6	TP 7	TP 8	TP 9	TP 10	TP 11	TP 12	TP 13	TP 14	TP 15	TP 16	TP 17	TP 18	TP 19	TP 20	TP 21	TP 22	TP 23	TP 24	TP 25	TP 26	TP 27	TP 28	TP 29	TP 30	TP 31	TP 32	TP 33	TP 34	TP 35	TP 36	TP 37	TP 38	TP 39	TP 40	TP 41	TP 42	TP 43	TP 44	TP 45	TP 46	TP 47	TP 48
1		1.22331			1.91347	1.78833	1.54934	1.96078		1.73293					1.64233	1.37068	1.55944	1.51846		1.7105	1.48443	1.05527			1.42661		1.61581	1.65422	1.56768	1.20371			1.04718	1.19337			1.01271			1.05361	1.03694	1.04159		1.00103	1.07879	1.37707	1.3132	1.04862
							1.31471		1.67907		1.35158	1.55272		1.82875					1.75444		1.64914	1.43693	1.43279	1.30724	1.9439								1.12353							1.29951		1.4457	1.45009			1.73485	1.66068	1.44495	2.17947
		1.19456						1.17894							3.32328	3.33426		1.38508	1.37083		3.1533	1.78325		2.05419	2.73355	2.34803	2.11563	2.21656	2.30668	2.07686		2.16564	1.83427	1.87174	1.87811				1.89909	1.96516	1.52971	1.12322	1.12102
		2.55184				2.57275		2.76067								2.65341		3.0401	3.288	3.33803	2.6266	3.76572	3.28254	2.84064	2.60543	2.39176	1.6758	1.8349	1.9612	1.75817	2.12773	1.67378	1.69794		1.57968	1.48967	1.98442							1.42231	1.52157
				2.31193	2.31689			1.2159		2.59968	2.88667		1.18584	1.4777			3.34086			2.46869		2.61941		2.32747	2.08572	1.73247		1.2605			1.84155														1.14455
					1.0699				2.499				2.41832	3.18862			2.56319	1.02081	1.02715				1.22378		1.16768
									1.48509				3.04446	2.0511
		1.1383		1.20207									1.83513
		1.23923
		1.14218
2					6.35183	6.40719	6.40172		6.38127		6.14056		6.20923		6.37684			6.31466			5.80696		5.52579																1.0639				1.04013	1.14785	1.1908			1.03433
		6.32508					6.40659	6.16523		6.21061				6.12133						5.90996		4.67878																				1.26876		1.65737	2.05046	1.03742	1.07242		1.49707
												6.26738							6.00094			5.7826																				1.094		1.31323	1.605	1.94752
																								5.3496				5.3106	4.2733	4.90682				3.58411						1.06025	1.06459		1.18598	3.72636	5.58467		1.39456	1.39435	5.65688
																									1.02935	5.62686					5.05362	4.95345		4.89827					1.0252		2.46123	4.0759		5.4504	4.59956	1.53059		5.66998	4.15616
																									5.54519											1.04461	5.37828	5.32465		1.55437	5.06051	4.89938	5.13771	4.66995			5.59873	4.3286
																																	5.07498		3.66129			1.38678		4.93455		4.85774	4.55976				4.51136
																																			5.39104	4.07352			5.15582	5.38656						5.21954	4.25799
																																				5.18442										4.33946
3															1.28909														1.04476				1.27295						1.2789							1.2816	1.47314	1.48308
						1.54724			1.63364														1.13269	1.22151	1.24135		1.08077	1.08716			1.01792	1.13001	1.06357	1.25556	1.53501			1.78428			1.51629	2.19175	1.77209	1.67975				1.76171	2.04662
						1.46106						1.28778			1.00026		1.1278				1.30951		1.16772		1.01919							1.29197	1.33397	1.49359			1.194			1.66074	1.20443	1.80754		2.20118	1.82675	1.73848		1.30138	1.54507
		1.77567		1.46866			1.76587	1.64978		1.11479		1.27163	1.74102		1.76268		1.01887	1.54157	1.21388	1.16885	1.51386				1.63647	1.0565	1.17966					1.02137	1.1242	1.05042		1.21655	1.12737	1.01826		1.11091	1.4399		2.02946	2.10781	2.12071	1.70228	1.69146	1.96749
				1.58977			1.64688			1.49324	1.4782			1.50839			1.17266	1.20091		1.41169	1.41627	1.15243				1.0175	1.13904					1.18273	1.22745			1.05302				1.08572		1.91489	1.7955			1.1008		1.02853
		1.40627			1.90304		1.43316							1.00353	1.30645			1.17338	2.38045	1.48939	1.39626	1.53076					1.09679											1.00163							1.41032
					1.23459											1.54802		1.93774		1.42517	1.32452	1.08752				1.30053	1.52089			1.05311			1.1748	1.3687			1.66285	1.43985	1.12185		1.17736						1.5813
				1.06179										1.3012		1.96166		1.63709			1.91758			1.04085												1.6315	1.05011	1.1848	1.18317			1.28278	1.3838	1.31694
																						1.67957								1.52614
																																															1.29586
					1.15011			1.15277
4					3.05438											1.08512	1.11259	1.45141	1.62768	1.9017	2.16258	2.71459	2.95762	2.95222	3.20201	3.5207	3.5357	3.93587	1.18106	1.20976								1.45864						1.18067	1.23793	1.63738	1.88234	1.80655	1.67082
		4.64416				1.29775		3.14174			2.9988																	1.30841		2.01098	1.11932	2.34775	1.81075	1.84296	1.54123	1.76475	1.40479	1.58997	1.74707	1.63676	1.50062		1.27236	2.85491			1.63584
																				1.0722	1.03368		1.18321	1.12037	1.2923		1.24553		1.50851		2.16461			2.77239		2.97507	2.13677					2.39498			3.59151	3.67767		1.66558	1.50303
																			1.03645											1.3818			2.47303		2.75371	1.02505	1.14938	1.19787	1.72396	1.98509	2.07972	1.9721	2.7988				1.18702
																				1.0905				1.81					1.01367										1.11472			1.93787			1.30624	1.17863	1.58019	1.305	1.19387
																			1.02044	1.53816	1.93399				2.49721			1.39439	1.33267		1.27062			1.55287		1.32614	1.22867		1.27848	1.1544	1.47476		1.05517	1.98976	1.02445	1.16268			1.53424
																			1.06991			1.88214	1.93528					1.14189		1.98583	2.57855		1.61981					1.3158	1.28928	1.73353				2.62277			3.34417	1.374
																											1.27736				2.92501	1.44192			1.37477	1.6186	1.27986	1.57811	1.5967		1.65503	2.60332	1.34457			2.75759			2.57917
																		2.10195									1.03167		1.65423		1.27536			1.49851						2.34319					2.64831			2.85166
																															1.02555						1.47408	1.91804	2.01302				2.53761
																			1.23417														1.58231		1.65563	1.99104					2.33505
																																					1.87802
5											1.2112	1.65496	1.92927	1.57559										1.01777								1.04823
														1.56988		1.41366	1.54703															1.16422			1.04373	1.03348
									1.60927					1.0799	1.65516											1.18617				1.02788	1.18362	1.57942			1.09866					1.10154
											1.55702		1.65582				1.01934								1.5466	1.67169	1.28322	1.80996		1.17172	1.69916			1.27831
														2.04989	2.35268	1.97186	1.48688							1.15815	1.14859	1.35096	1.85883		1.21965	1.74593			1.38764	1.17091
								1.04629	1.82106	1.57309	1.0367				2.25067				1.04753	1.51979	1.19605	1.45382					1.56985	1.72309	1.68222		1.014		1.49861															1.19052
									1.07398		1.39907	1.76134			3.1765	1.13814		1.39786				1.16915	1.30644	1.59517	1.879			1.26563		2.28935		2.00084
											2.14046			1.11157			1.57584				1.87533			1.09594			1.10905		1.63672		2.17935
													1.61938	1.04402				2.55872		1.08435			1.36357	1.53422		1.09264
						1.18005				2.19291									1.09481								1.14577
						1.15642							1.42403								1.18351		1.05701						2.43044
												1.07848							2.01633					1.92333		2.13916		2.13591
									1.49877									1.6011	1.01013	1.98952	1.77277		1.69187				2.27643
										2.27017									1.7567			1.70464	1.3123
																							1.824
6
																																								1.01578
											1.1754																								1.13359											1.56283	1.53428
									1.2614								1.5033																	1.03186								1.27753			1.24483	1.1909
				1.28952																										1.02516								1.37045				1.11342							1.43205
																																									1.20598
							1.74345							1.05342		1.02533
				5.38917		1.75561																									1.17705
								1.48822																1.67145								1.32026				1.05838		1.08299
																																									1.45207
																				1.1223									1.00783
																										1.18961
																																							1.01138
7										1.23947						1.05943		1.71574	1.68223		1.70352									1.14624																			2.01306
				1.41389			1.35526		1.32219			1.54382				1.7266									1.51375			1.45697							1.45512
		1.69687			1.15161						1.42934				1.84992		1.6862					1.45035		1.58634			1.59386							1.56453
													2.18642										1.57431															1.56304										2.19626
													1.55005	1.54832											1.17084	1.14433		1.0679
								1.38752											1.29994			1.00712		1.41505			1.21454		1.28528	1.28096						1.29027
																	1.01776						1.18454				1.32307
															1.16994	1.0685
											1.09185	1.22281		1.1256						1.41102
													1.14008
8																			2.51943	1.42315		2.43209	2.61583	3.20514	4.06967						1.02598
											1.41796					1.28829		1.76222				2.31432		2.20615	2.78225			1.06003	1.60186
																	1.84073			2.75321			1.58753	1.81407		1.76895				1.764
																1.09362		1.27463			1.41305		1.09615	1.34975		1.98818	2.19947		1.68956	1.69394	2.00894	1.42628
										1.2246				2.05973		3.98642	1.29299	5.59412		1.41428		1.58085		1.92109	1.88778	2.19929	2.78843	2.7925	1.63395		1.57246
									1.4761	2.05875											5.85968		5.64334		1.83606				2.30527
																							2.793					1.03939	1.57807		1.32447
																												1.61533
9												1.14302		1.83157		2.00601			2.184	2.25279	1.74949	1.35762	1.61161	1.29989		1.07356	1.00557	1.38529			1.24217	1.22023		1.2376	1.21731	1.21301	1.26892	1.95954	1.7519	2.24416
					1.0875				1.22874				1.55062			1.5524	1.87891	2.04334		3.02089		3.03522	2.99306	2.29192	2.44491	3.09034	1.52073		1.02753		1.32633		1.571	1.89485	1.98756	1.89291	1.64874	1.83272	1.63228	1.24644	2.93451
											1.3963			1.13469	1.32093	2.39627	2.17108	2.35635	2.92191	4.55606		2.19358		2.91705				4.41244	5.38569	1.05883		1.53683						1.63466	2.27113		1.98777		1.21368
															1.18644		3.56043	1.27474	3.99265	5.84486	3.39676	5.5062	2.45258		3.5528	3.41456	4.17398		5.65938		5.90284	1.20392				1.60811	2.07597	1.00611
									1.23807						2.16067	4.36642	4.55059	3.93142		2.29743	5.10418	2.24371						4.43824	4.60558	6.34181		5.68564	1.85978	6.18386	2.00305	1.14392	1.10022	1.02429	1.22743			1.26401
									1.05652				1.12362	1.88577		1.04227				1.81568		1.69543			3.20722	3.71572	4.3218	2.34717	2.37933	5.89171			1.06151		1.41326	1.55964		1.09232	3.29105
												2.84138		2.56205	3.46446	1.88643	1.94749		2.36012	1.01645	2.29272	2.4038		2.95493	2.44766	2.73604		2.76195	1.63048	5.46192	1.71236		6.15376	7.203			1.1776		2.56746
					1.08796							2.4311	1.7131	1.99127	1.59335	2.30223	1.65357		2.41432	2.10661			2.645	2.49122	2.01875		2.68057			2.25194	2.47048	1.9744		2.43431	2.82299		8.01647			2.95054
										1.03529		2.30862		3.23394	1.64002	1.62699	1.99888		1.31282		2.1462		2.04939	2.78686	2.2966	2.50954							6.615	2.56385	2.1998	3.53438	3.95535			1.66701			1.09699
										1.4455		1.28606			1.37616			2.19543	2.60947		2.48639						1.68168			2.04434		2.05116	2.22859				1.16073	3.09579
									1.20227	1.52208			3.04429		3.0602			2.02001					3.17336				1.85721				1.08168					2.54617	2.04562
								1.11869	1.03576		2.91764	1.29387		1.51203													2.32151						2.93968					1.2936
							1.04562	1.0545		1.1499	1.404	1.06283	1.07553					1.98611
											1.50468		1.29836	2.27291
													1.80125
								1.24758
											1.04399
10		1.0999				1.00569																	1.40041		1.36366	1.29919		1.98167	1.1305				1.02139				1.01873	1.41378	1.15597	1.60451		1.40699	1.72016	1.52369	1.6589	2.22599	2.70614	1.04651	2.91931
																3.03548	1.06896								1.72472		2.09668		1.80532							1.43816	1.21668				1.03695							3.01801	3.1715
																2.14488			1.40254		3.35281		2.61567																1.691								3.57482
																1.06917	1.3571			2.57711	1.18696			1.38595						1.38071		1.37346					1.22521		5.70633			1.66873	1.82331			3.15913	2.30594	3.72998
									1.18381								1.18288			1.50726	1.03199	1.42392		1.0048		3.47211		2.79527	1.16603				1.1012					2.26632		1.48915	1.64957			2.08536		2.058		2.87053
										1.03393					1.79677					1.05068		3.92056	1.03639				3.78957		1.12319							2.35351	1.73978				6.23296		3.25407	2.1296	2.61741			3.67859	2.88778
																			1.71775			1.22597				2.39754		9.90825			1.81239		4.96147			10.4195			2.98704				10.3207	3.42485	1.26251		3.71544		3.45584
				1.13704															1.34552		4.57727	1.13209	1.01606	3.087				1.53817											10.3785			3.15554			1.65822	3.388
				1.23238					1.31006					1.84336													9.29168		1.15786							2.77252		2.40952	1.17046					10.7028		10.5085	10.3653	1.04733	2.03795
					1.0597									1.58213	2.60472		4.30166	1.4125					8.51172				2.49591	1.56339			10.1459				1.69001			10.3588	1.00154						3.6121	1.1232	1.14177
										1.30031							2.97642	1.78264	1.01849	4.3815	1.41531		3.81938	1.13298	7.38739			1.29655	2.83535	3.22393							2.41762		1.9885		1.13402	10.5479	2.88966					3.20896	9.22059
										1.82982										1.15104			2.04629			3.06906	1.54686										10.539	1.02959		3.11212				2.69089					1.16693
							1.22055												6.22269				2.51562	1.90354	3.45854	2.07832	2.30515													10.2325				2.12887	10.2405	2.92374
								1.15515							1.4459				4.09535					1.14339	1.69968					10.1226	2.07229							2.32018		1.22358	1.89317				1.25788		2.76052
												1.41822	1.2379					4.66303							2.28284	1.7999						1.44296	1.75591	10.6543	2.12531							1.44625							3.5351
													2.08113					3.58242				1.51923												1.41702			1.06958					1.72554
											1.44778											3.08543							1.20604								2.67855					1.77101
									1.99738																									2.09968						2.24291					3.70879
																								2.02516					1.03852
		Boxes above indicate the normalized time interval for anaphase B in each sample label #.
		Normalized Time Anaphase B (Aligned in each column below)
			0.25	0.5	0.75	1
		1
		Average Length	1.80917	2.11903	1.67514	1.38162
		Number of Ingressions	39	47	29	30				Mann Whitney Test Results Nocodazole vs Control(DMSO):
		Sum of Length	70.5575	99.5946	48.5792	41.4486
										Normalized Ana B	0.25	0.5	0.75	1
		2								Mean Length	P<.0007	P<.04	NS	NS
		Average Length	6.294	4.96173	3.23596	3.49144				Mean Sum	P<.003	P<.02	P<.01	P<.003
		Number of Ingressions	20	18	58	71				Mean Number	NS	NS	NS	NS
		Sum of Length	109.273	89.3112	187.685	247.892
		3
		Average Length	1.42679	1.34943	1.30019	1.5808
		Number of Ingressions	31	42	45	47
		Sum of Length	44.2305	56.6761	58.5087	74.2975
		4
		Average Length	2.86458	1.74438	1.80859	1.84668
		Number of Ingressions	7	51	73	63
		Sum of Length	20.0521	88.9634	132.027	116.341
		5
		Average Length	1.51625	1.54832	1.48644	1.19052
		Number of Ingressions	29	55	28	1
		Sum of Length	43.9713	85.1576	41.6202	1.19052
		6
		Average Length	1.58159	1.39465	1.87336	1.79382
		Number of Ingressions	17	41	113	89
		Sum of Length	26.887	57.1808	211.69	159.65
		7
		Average Length	1.40243	1.52805	1.33305	1.53823
		Number of Ingressions	41	14	68	112
		Sum of Length	57.4997	21.3927	90.6477	172.282
		8
		Average Length	1.4761	1.80701	2.50572	1.76554
		Number of Ingressions	1	9	26	21
		Sum of Length	1.4761	16.2631	65.1488	37.0764
		9
		Average Length	1.41442	2.35219	2.90075	1.99727
		Number of Ingressions	27	79	68	45
		Sum of Length	38.1895	185.823	197.251	89.8772
		10
		Average Length	1.95257	2.9212	3.01379	1.95699
		Number of Ingressions	58	108	117	151
		Sum of Length	113.249	315.49	352.614	295.506
[truncated: 102 more columns]

## Sheet: Taxol
Label #	Movie			Condition
1	230130_EU3228_100uMtaxol_Ex3			Taxol Treatment		Thick border represents duration of anaphase B. Thin bordered areas deliniate normalization of time where duration of anaphase B is divided by 4. Lengths < 1um and furrows associated with chromosomes are filtered out. Lenghts >1 um remain below.
2	230130_EU3228_100uMtaxol_Ex7			Taxol Treatment		Average Length is calculated by taking the average of each of the thin bordered boxes for each sample.
3	230206_EU3228_100uMtaxol_Ex1			Taxol Treatment		Number of Ingressions is calculated by taking the count of each of the thin bordered boxes for each sample.
4	230206_EU3228_100uMtaxol_Ex2			Taxol Treatment		Sum of Lengths is calculated by taking the sum of each of the thin bordered boxes for each sample.
5	230206_EU3228_100uMtaxol_Ex6			Taxol Treatment
6	230206_EU3228_100uMtaxol_Ex7			Taxol Treatment
7	230206_EU3228_100uMtaxol_Ex10			Taxol Treatment
8	230215_EU3228_100uMtaxol_Ex2			Taxol Treatment
9	230215_EU3228_100uMtaxol_Ex5			Taxol Treatment
	Timepoints (TP)	TP 1	TP 2	TP 3	TP 4	TP 5	TP 6	TP 7	TP 8	TP 9	TP 10	TP 11	TP 12	TP 13	TP 14	TP 15	TP 16	TP 17	TP 18	TP 19	TP 20	TP 21	TP 22	TP 23	TP 24	TP 25	TP 26	TP 27	TP 28	TP 29	TP 30	TP 31	TP 32	TP 33	TP 34	TP 35	TP 36	TP 37	TP 38	TP 39	TP 40	TP 41	TP 42	TP 43	TP 44	TP 45	TP 46	TP 47	TP 48
	1						1.06958	1.15299					1.08474			1.10791	1.14843	1.4065		1.04348
							1.20108
																							1.31811
																						1.01896		1.27561
										1.18331	1.67859				1.01719			1.29036	1.44502	1.33173	1.15409	1.617	1.50774
											1.62533					1.0242		1.027		1.09733	1.26017
																	1.11995
																			1.42815
		1.38701
					1.0882																			1.28049
						1.62735														1.20682
																	1.26485
						1.07231									1.13303
														1.15853
	2															1.19262								1.07642	1.37387	1.49992	1.19414		1.33108	1.05768
														1.07244						1.87522								1.02913
																			1.57292		1.93302		1.05882				1.38771		1.18112	1.2104
																1.28061		1.14391						1.16693	1.38547
																												1.09712
																					1.20013
	3																1.176						1.00586
														1.21815
															1.07343
														1.0217					1.24293
										1.07661										1.10292
						1.66526															2.76676		2.21718	1.29559
							1.27764													1.24391	1.02271			1.02111						1.30541
						1.35286	1.23437
	4									1.38379	1.2554			1.00341						1.24			1.5081	1.39754
												1.15316			1.12311
			1.05402												1.10873					1.2239
											1.13393						1.02268
																					1.09959
																						1.96144
																									1.34658	1.17378
																		1.0308	1.18333			1.19329		1.04834
											1.25813			1.01809	1.36851									1.03567
													1.09262			1.28184		1.03753
	5										1.14092																	1.01739
									1.05185	1.48909
					1.01692
				1.23076
								1.28928			1.07162
							1.53729
									1.14688
								1.02268
											1.53808
	6
																1.07018								1.04121
																						1.02389
							1.04655											1.06668
												1.00366				1.04165
																	1.16348									1.25703
	7				1.34058
							1.04733					1.15343
																										1.029
									1.25974
															1.0123
																	1.12199
								1.07227		1.13246								1.10624
		1.176
												1.22645
	8									1.03104
					1.01763		1.3862								1.20355							1.82826	1.58049	1.54027
														1.07888				1.39774											1.00624			1.13918	1.62246
																																			1.00263	1.04959
																	1.26237								1.36845	1.06643
																				1.01997
										1.32981
				1.4276				1.01565	1.47191
	9				1.2412													1.63981					1.14874	1.22116	1.11869						1.11886		1.12625				1.17632
						1.13752	1.11254	1.41186																					1.25851			1.938		1.59845	1.34714			1.34163
																				1.14583							1.26712	1.15787		1.21775						1.25269
																				1.13668	1.36976	1.14684
																1.21168			1.11249							1.19618
							1.323
		Boxes above indicate the normalized time interval for anaphase B in each sample label #.
		Normalized Time Anaphase B (Aligned in each column below)
			0.25	0.5	0.75	1
		1
		Average Length	1.24092	1.34499	1.19778	1.25929
		Number of Ingressions	6	5	13	12
		Sum of Length	7.44553	6.72496	15.5711	15.1115		Mann Whitney Test Results Taxol vs Control(DMSO):
		2						Normalized Ana B	0.25	0.5	0.75	1
		Average Length		1.18189	1.37867	1.22092		Mean Length	NS	P<.002	P<.002	P<.01
		Number of Ingressions		3	10	9		Mean Sum	NS	P<.007	P<.001	NS
		Sum of Length		3.54568	13.7867	10.9883		Mean Number	NS	P<.01	P<.003	NS
		3
		Average Length	1.38253	1.11318	1.2843	1.30541
		Number of Ingressions	4	5	9	1
		Sum of Length	5.53013	5.56589	12.919	1.30541
		4
		Average Length	1.05402	1.15145	1.2843
		Number of Ingressions	1	15	12
		Sum of Length	1.05402	17.2717	15.4116
		5
		Average Length	1.26165	1.2188		1.01739
		Number of Ingressions	3	8		1
		Sum of Length	3.78496	9.75041		1.01739
		6
		Average Length	1.04655	1.00366	1.07317	1.14912
		Number of Ingressions	1	1	5	2
		Sum of Length	1.04655	1.00366	5.36587	2.29825
		7
		Average Length	1.15905	1.15688	1.11411	1.029
		Number of Ingressions	4	5	2	1
		Sum of Length	4.63619	5.78438	2.22823	1.029
		8
		Average Length	1.23998	1.23563	1.40064	1.16402
		Number of Ingressions	7	4	6	5
		Sum of Length	8.67985	4.94253	8.40386	5.8201
		9
		Average Length	1.24522	1.26937	1.18517	1.39721
		Number of Ingressions	5	6	10	7
		Sum of Length	6.22612	7.61624	11.8517	9.78049
[truncated: 102 more columns]

## Sheet: rod-1(RNAi)
Label #	Movie			Condition
1	230807_EU3228_GFPPH_mChHIS_rod1RNAi_R			rod-1(RNAi)		Thick border represents duration of anaphase B. Thin bordered areas deliniate normalization of time where duration of anaphase B is divided by 4. Lengths < 1um and furrows associated with chromosomes are filtered out. Lenghts >1 um remain below.
2	230807_EU3228_GFPPH_mChHIS_rod1RNAi_R1			rod-1(RNAi)		Average Length is calculated by taking the average of each of the thin bordered boxes for each sample.
3	230807_EU3228_GFPPH_mChHIS_rod1RNAi_R2			rod-1(RNAi)		Number of Ingressions is calculated by taking the count of each of the thin bordered boxes for each sample.
4	230807_EU3228_GFPPH_mChHIS_rod1RNAi_R3			rod-1(RNAi)		Sum of Lengths is calculated by taking the sum of each of the thin bordered boxes for each sample.
5	230807_EU3228_GFPPH_mChHIS_rod1RNAi_R5			rod-1(RNAi)
6	230807_EU3228_GFPPH_mChHIS_rod1RNAi_R9			rod-1(RNAi)
7	230807_EU3228_GFPPH_mChHIS_rod1RNAi_R10			rod-1(RNAi)
8	230807_EU3228_GFPPH_mChHIS_rod1RNAi_R11			rod-1(RNAi)
9	230807_EU3228_GFPPH_mChHIS_rod1RNAi_R13			rod-1(RNAi)
	Timepoints (TP)	TP 1	TP 2	TP 3	TP 4	TP 5	TP 6	TP 7	TP 8	TP 9	TP 10	TP 11	TP 12	TP 13	TP 14	TP 15	TP 16	TP 17	TP 18	TP 19	TP 20	TP 21	TP 22	TP 23	TP 24	TP 25	TP 26	TP 27	TP 28	TP 29	TP 30	TP 31	TP 32	TP 33	TP 34	TP 35	TP 36	TP 37	TP 38	TP 39	TP 40	TP 41	TP 42	TP 43	TP 44	TP 45	TP 46	TP 47	TP 48
	1
											1.30414	1.60909	1.85667	2.31904	2.62155	2.51194	3.7372	4.0936	2.93237	3.22381	3.6775	3.90478	4.23018	4.43982	4.37055	4.67226	4.63146	4.65115	4.67638	4.67089	4.41018	4.20623	4.06511	4.3462	1.14529				6.66325	6.24214	5.49389	3.90985	3.60576
										1.12606	1.45174	1.48754	1.37014	1.74985	2.44876		2.64983	2.94384	1.32495	1.39361	1.39923	1.31325	1.46439	1.38657						1.37396
								1.57129								2.90236		1.14157							3.50203	3.69011	3.86721	3.58492	1.86332	2.93527			1.29074	1.12811	1.01849	1.06605	1.23818	1.42287	1.40503	1.68111		1.21589	1.33479
					1.07959						1.52164		2.22811	2.15515	2.44114	2.7663		2.88448	2.99525	2.99645	3.20432	3.22229	3.43017	3.51821	4.72124	4.99056	1.7487	2.07185	2.76066		1.16171	1.34709				2.52151	1.58356	1.68852					1.06286
							1.323					2.18284	1.98658	2.32151	2.77384	1.08319	2.88136	3.04905	3.73552	4.13031	3.99986	4.06278	4.59022	4.64729	3.03755	2.98118	3.01949	2.80372		4.91931	3.41361		3.26844	3.00615	2.53947
												1.38525	1.55478	1.23334		3.72049	2.82192	1.87547	2.058	2.29263	2.712	2.69055	2.8623	3.07717								3.32541				3.23578	3.3919	3.71849	3.35159	2.89423	1.25793	1.47538
						1.36445		1.66469		2.34317				2.30273	2.71544		1.57897	3.06442	3.67731	1.12628					8.06085	8.22625					3.32729		2.09245		2.9048	7.41614
									2.17633		2.5519		3.29423				3.67954					7.31098		8.06055		6.50158			7.54183		7.64162	2.51695	7.99798	2.6975	7.55307						2.886
							1.61209					2.96618	1.7941	3.73553				5.86001			6.87953		7.67367	6.33978	6.33055		6.762							7.69082
												1.40167		2.09029	4.20399	4.77273	5.16313	4.5279	6.33205	6.48403		5.87176	6.03997									7.98028
						1.15188									2.46202				4.79137	4.53088	5.50408
																3.15924	4.22283		4.116	4.62993
																3.13753
	2
																						1.14893	1.14235	1.18199	1.06668	1.13724	1.28356	1.05236		1.08819	1.3548	1.24974	1.06994	1.00728		1.12476			1.28912	1.21902		1.49173
					1.02159				1.00835			1.11141	1.00103	1.03141					1.03541	1.21401	1.45059	1.61738	1.76228	2.00822	2.45501	2.77133	3.2916	3.63806	3.90023	4.36679	4.61783	4.87527	5.01853	5.06945	5.3571	5.52942	5.65134	6.00342	6.30411	6.42559	6.64881	6.93937
													1.30921	1.92208	1.00228	1.3465	1.29482					1.03274	1.05295		1.03894	1.29455	1.05517									1.12795				1.31397	1.03129
									1.01757					1.029	1.99389	1.42144	1.16383													1.049		1.27751					1.0063	4.92925		4.846	4.80478	4.34174
						1.0763								1.176	1.52789		2.62072		2.73506		2.45108	2.65		3.06345	3.45527		3.55383	3.5755	3.69679	3.76823	1.02598	4.19527	4.46405	4.3895	4.43778	4.55866	4.88715	1.96072	4.77397	2.01289	1.79704	1.6908
											1.22623					2.20107		2.63296		2.27834		1.24989	2.87024	1.38716	1.85488	3.54674	1.55677	1.74282		2.11388	4.45971	2.29507	2.35351	2.2812	2.34121	2.25753	2.22333
													1.21175										1.15607			1.46467					1.96402							2.35313			2.57222
													1.65271									1.14987	1.03991		1.44867			1.28795	1.50477	1.617		1.69588	1.7705	1.84865					2.44091	2.42091		2.61687
									1.057		1.05752	1.4393	3.55657	1.02922	2.55063										6.957			2.77252	2.57158						1.57286	1.46687	1.95575
											1.64408	2.84455		2.0061	4.11473	2.66322	3.1116	3.45509	3.71647		5.62011	5.92681				1.23037				1.6312	1.68497										1.05877
										1.09414				3.73881		4.33704	4.7125	4.91394	4.95691				6.27186	6.6762			1.30831													1.09236		1.19249
																				5.30118						7.03775	7.05621				1.28429
	3
				1.07096							1.14053	2.33118	3.27447	3.77765	3.54265	4.00434	3.6217
		1.1712				1.36146												1.27238	1.75393			1.33267
						1.07366			1.03889	2.05005				1.82611		1.07141		1.88333			1.00161	1.13205
			1.55286			1.45063	1.09439	1.06769	2.03543		1.13253	1.88592		2.58443			1.9485	1.59077	1.70767			1.05233
					1.09879	1.11565	2.13955					1.88234	1.80508	1.08384
			1.16288			1.27864			1.20342				2.20621					1.13913	1.96734	1.5523	2.38133	1.15812
			2.54322		1.85612					1.67247		2.64004		3.83323	1.67804	1.72177						1.82024
				1.23278		2.16141					1.86803		1.95288	1.53247	1.35683	1.53464				1.04527	1.03571
				1.79458							1.83741						1.03089			2.108
													2.84757		4.35632
				1.17654	1.12483										1.07983	1.97902				2.0217
			1.50924								2.29381
	4
											1.28696					1.23208			1.25485		1.13876	1.03501	1.04698	1.49911	1.08305	1.20032	1.69694	1.82276	2.96463	2.60302
										1.37465											1.06115	1.05306	1.37952	1.61128	1.70433	1.76872	1.99235		2.37239	2.91347
															1.2678							1.02987		3.16414			1.30159	2.10732
								1.09704										1.71024	1.80512		2.10313	1.13748			3.17426	3.34652	2.98148
				1.85648		1.31254	1.18264							1.54858								2.6599	3.32623	1.25939
		1.58324			1.85608	1.34275		1.31117		1.43441				1.17479		1.3838	1.23626			2.44349	1.08895							2.27041	2.33297
		1.8188				1.6205		1.1008			1.03873	1.22162				1.61176									5.85159		1.49962
		1.74478	1.89086									1.49512			1.56508		1.10908		3.69109			1.07463		1.04526			6.73181			1.35128
						1.55067					1.87708	1.49041		1.06527	1.22277		1.72052					5.24689			1.2343			1.90527	2.68169
												1.89403	1.23618					2.85917	6.95372									7.16153
								1.40505					1.37467			1.3293		1.4927		4.23558				5.80407		1.46365			7.0414
		1.01202								1.34738						5.54791				1.00254	4.94213	1.80782				5.97827	1.21586	1.05185
							1.24743	1.0099				1.42275	1.32352						1.05919					1.88402					1.64291	3.28641
																				1.32483	2.12609		5.42711							3.17265
									1.42053									1.20563		2.14441
											1.22423						1.96677				1.61851		2.15052							6.46935
						1.21748					2.01035										1.93827
						1.86203		1.00422																						1.94045
													2.93262
													1.07197
	5
					1.02482				1.00874							1.22481		1.0868	1.04751	1.03393															1.62364		1.17542
														1.1188	1.07841	1.67824							1.81365	1.00822								1.30806			1.08675
																												1.37487					1.43699	1.60854		1.58536
					1.05185											1.11319		2.17234			2.34549	1.84366		1.89494		1.05233	1.12877	1.00541		1.19298	1.68388
		1.64351								1.01										2.29575					1.19379					1.51834			1.21082
		1.77499		1.05792	1.55923							1.52327					2.26788		2.3164				1.10567						1.4732					1.37839
								1.38178					1.0255	1.058																					1.50484		1.20328
		1.06428						1.02377		1.14405	1.19363
		1.45596					1.25158		1.16772	1.13772													1.20795	1.15967										1.25326
			1.54161						1.06958						1.19908				1.06671
									1.54275								1.19121									1.29872		1.10012								1.88256	1.2339
		2.18444															1.22669											1.07918									1.46474
																										1.19098			1.10859					1.05682
					1.11368						1.24634
					1.04223													1.18237
		1.10549						1.06181												1.24734
										1.42041								1.39471
					1.12381
					1.5689
	6
														2.59735	2.89073	2.77957	3.71741	2.9472	2.55373	3.24531	3.33506	1.41075
																	1.00632	1.09207	1.37729				1.2835		2.54906
						1.0516				1.0653					1.42091	3.6327	2.42778	1.92244	3.32024	3.32165	2.09892	1.29705	3.49058	1.20833
						1.07654				1.24494	1.75431					1.25833	1.19135	1.07061		4.94418	3.2583			3.95421	1.25983
											1.69019			2.77175	2.83838	6.42124	6.94794	7.13556	7.04996	2.0225		3.43058			2.17918
												1.43115	2.03483	1.39563	1.28502					1.36209
		3.64383	3.41262					1.7979	1.45523	1.18363	2.1536	2.15725	1.99674		5.71696	1.32899				4.00214			2.76732	2.2711
			2.8846	1.95016		2.7219				1.66579			3.94099	4.57019		1.48435	1.62689		2.30008			1.76861	1.32382
				3.12915	1.58575	3.06213	3.02921	1.76905	1.98397	1.15527	1.02669	3.08759				2.25873	1.73823	2.90879	3.71966		2.43009		1.55039
					3.40067		2.23031	2.53729	2.22628	1.70995	1.66387			2.85355	1.9252	3.04357	2.05563	2.05194			3.21008
					2.53263			1.95787	2.21341	1.12141				2.34988	1.942		1.73657	3.95731
								1.51702	1.22143				2.33107	2.30152	3.3705		3.09425
											1.80935		2.21308	4.18609
											2.49881	2.24773	3.26222
											2.53909	2.26586
												3.0314
	7
				1.41508					1.28019			1.39116	2.27056	1.04804	1.15413	1.19123	1.55969		1.03617	1.44532	1.14625	1.06335
					1.46176		1.46196		1.30723					1.09361	1.64672	1.70925	2.18852	2.51889		2.79718	2.24712			1.23036
								1.03827						1.94225	1.43876	1.07231	1.34543	1.22873	2.4478	1.43284	1.15636	3.32776	3.39189	1.38547
													1.68118	1.58307	1.59537			3.34423	1.29763	4.49286	4.33423			2.24984
															1.56243	2.21107	2.46424			3.82792	3.77766	1.97584	4.1365	4.36735
				1.33486						1.29143	1.02808	1.08582	1.7587	1.53387	1.60426	1.98167		2.91889	3.7926			4.14145	5.80043
			1.34282	1.3329	1.01147	1.28826			1.21956			1.19645		1.44875		2.15062	2.54817	1.07103		4.99859	5.50118
										1.51706	2.27844		1.13325	4.38529	4.70979	4.36827	1.95437	5.18061	3.07758			5.10806	1.90914
								1.67862	1.07848			3.67479	3.54598				4.5992			4.01468
								1.31153		1.96242	1.02857			1.36866		1.25597		1.97392	5.21806	1.6457		5.11513		1.28128
												1.16423	1.48388	1.03375		1.60007		1.35513					1.50681
															1.22962	1.93484	1.40905		2.54945
																	1.48779		1.60165		1.00063
																						1.34466
															1.57927
	8
											1.28117					2.91279				1.43843	1.54207	1.86728				1.22672		1.18506
										1.1264				1.10059	1.168		1.48614	1.96291	2.35787	2.04278	1.72546		2.28614		2.40917	6.37669	2.29127	1.18676
														1.09784	1.2757	1.48665	1.85949	1.49904	1.49918	1.87654	1.93327	1.88933	1.93292	2.15652	1.5532		1.41917		1.35012	1.92163
						1.8336									3.06903	1.31551		1.29455	1.90826	2.59012	3.76898	4.47035	1.00264		5.43917		5.96328	3.98143	1.89378	1.59501
						1.00796		1.18234			1.76553	1.97495	2.69616				2.58472	2.38746	2.0384	1.42858	1.3045	1.12385	2.14253	2.15648	2.44585				1.06085
		1.21675						5.53416	5.24879					3.11708		3.19517	1.67443	2.60908	2.4472	2.93825	4.37775	4.7493	5.00654	5.38891	1.36421				2.15646	1.04455
			1.35667	1.00771				1.62328			1.06161					1.29921		2.47531	3.55779		1.44123	1.31635	1.21192	1.05915		2.05973		1.28462
						1.16864						1.61361	1.2968			1.80543	2.19093			3.86844	3.04119		4.22069	4.62671
							1.22395				1.49069		7.2886					4.4649	1.8696			6.59056	1.98229	1.30812	5.571
							1.69993								2.95099		1.04329		4.82557	4.0658			11.0311	10.5528
										1.05071			1.27084			2.97481	3.22506	3.18044			6.0272								1.25975
															2.8884				3.32036	5.45551							1.2049
													2.058	2.3611			3.03402			3.27028
												1.18509
														2.29518
												1.617
	9
									1.15071	1.42542		1.31025	1.2519	1.00585	1.03864			1.00959	6.99334	6.43847	5.27235	5.38434	4.54624	3.63329	2.92416
			1.03599								1.16332	1.90012	2.56438	2.92116	1.04957		1.08231	7.27191	1.18739	1.33768	1.37898	1.59672
									1.25511	1.40395	1.43377	1.48225	1.13075		4.14362			1.11566					7.6701	3.83091	3.27264
				1.76697					1.4622	1.29893		2.24021	1.07791	3.11424		5.01475	6.10289			1.80466	1.79253
											1.53402	1.27877	2.70571	2.30639	1.87394			1.69747	2.21017	1.12447				1.82296	1.4283
			1.18448		2.27406		1.00048			1.3631	2.1265	1.29087	2.05061	1.64351	3.1072	1.60183	1.67175	1.18343	1.42012	3.31074	3.96749	1.7094			1.21156
		1.97963	1.56304	1.04361	1.53132	1.98849	1.83961		1.59578	1.15027						3.68845	2.453	2.69544	3.0801	1.87226			2.47136	5.5677	1.92272
		1.13718							1.03345		1.29798		1.29662	1.16814	1.66284	1.90787	2.22389					3.61163
			1.37306								1.07472						1.14029	2.1462
					1.029	1.05215	1.53134	1.69393				1.48038	1.15175	1.98395	1.12744		2.22442	2.28777	2.06426						4.09365
			1.13733	1.97156			1.79469								1.8765			7.75965	2.24861
					2.23517		1.29725	1.545		1.85361		1.56347		1.66429		2.19212	5.48081
		1.16394				1.65847			1.05733			1.13045
				1.29324				1.13951			2.96928	3.93835	1.29487	5.439	2.13131		1.39356
													4.79665		5.69729		5.33316
		Boxes above indicate the normalized time interval for anaphase B in each sample label #.
		Normalized Time Anaphase B (Aligned in each column below)
			0.25	0.5	0.75	1
									Mann Whitney Test Results Control vs rod-1(RNAi)
		1
		Average Length	1.58871	2.98804	4.27378	3.19741			Normalized Ana B	0.25	0.5	0.75	1
		Number of Ingressions	14	78	55	45			Mean Length	NS	P<.04	P<.009	P<.01
		Sum of Length	22.242	233.067	235.058	143.883			Mean Sum	NS	NS	P<.007	P<.004
									Mean Number	NS	NS	P<.01	P<.003
		2
		Average Length	1.13364	2.41587	2.46908	3.03329
		Number of Ingressions	9	43	64	58
		Sum of Length	10.2028	103.882	158.021	175.931
		3
		Average Length	1.42975	1.58263	2.31153	1.61623
		Number of Ingressions	18	13	25	22
		Sum of Length	25.7355	20.5742	57.7883	35.557
		4
		Average Length	1.42983	1.45286	2.08671	2.72738
		Number of Ingressions	21	25	39	48
		Sum of Length	30.0265	36.3215	81.3817	130.914
		5
		Average Length	1.27899	1.35295	1.36902	1.38049
		Number of Ingressions	27	21	20	21
		Sum of Length	34.5326	28.4119	27.3804	28.9904
		6
		Average Length	2.55079	1.97193	2.82442	2.49902
		Number of Ingressions	14	37	48	26
		Sum of Length	35.7111	72.9615	135.572	64.9746
		7
		Average Length	1.31245	1.47338	2.00891	2.85437
		Number of Ingressions	7	19	51	40
		Sum of Length	9.18715	27.9943	102.454	114.175
		8
		Average Length	1.26522	2.12544	2.59176	2.86121
		Number of Ingressions	6	26	63	41
		Sum of Length	7.59134	55.2614	163.281	117.31
		9
		Average Length	1.49509	1.642	2.69674	3.14805
		Number of Ingressions	24	42	50	27
		Sum of Length	35.8821	68.9642	134.837	84.9973
[truncated: 102 more columns]

[truncated: 2 more sheets: cls-2(or1948) (DMSO), cls-2(or1948) +Taxol]
