# Supplementary material for: Microtubules oppose cortical actomyosin-driven membrane ingression during C. elegans meiosis I polar body extrusion
Source: PLoS Genet. 2023 Oct 2;19(10):e1010984. doi: 10.1371/journal.pgen.1010984 (PMC10569601; doi:10.1371/journal.pgen.1010984)
Supplement: S3 File — (XLSX) [file pgen.1010984.s026.xlsx]

## Sheet: Figure 5 Line scans
Supplemental File S3. Raw data for linescans
		Black Text heading for control and all conditions are Surface fluoresence intensity measurements
		Central text heading for control and all conditions are Surface fluoresence intensity measurements
	GFP::TBB-2	GFP::TBB-2		GFP::NMY-2	GFP::NMY-2
Distance (um)	Control	Control		Control	Control
0	0	0		0	0
0.147	0	0		0	0
0.294	0	0		0	0
0.441	0	0		0	0
0.588	0	0		0	0
0.735	0	0		0	0
0.882	0	0		0	0
1.029	0	0		0	0
1.176	0	0		0	0
1.323	0	0		0	0
1.47	0	0		0	0
1.617	0	0		0	0
1.764	0	0		0	0
1.911	0	0		0	0
2.058	0	0		0	0
2.205	0	0		0	0
2.352	0	0		0	0
2.499	0	0		0	0
2.646	0	0		0	0
2.793	0	0		0	0
2.94	0	0		0	0
3.087	0	0		0	0
3.234	0	0		0	0
3.381	0	0		0	0
3.528	0	0		0	0
3.675	0	0		0	0
3.822	0	0		0	0
3.969	0	0		0	0
4.116	0	0		0	0
4.263	0	0		0	0
4.41	0	0		0	0
4.557	0	0		0	0
4.704	0	0		0	0
4.851	0	0		0	0
4.998	132.585	0		0	0
5.145	328.495	13.348		0	0
5.292	558.054	949.778		0	0
5.439	887.758	1200.59		0	0
5.586	1193.58	1323.2		0	0
5.733	1214.51	1298.06		0	0
5.88	1252.6	1305.57		0	0
6.027	1294.56	1242.91		0	0
6.174	1383.62	1286.93		0	0
6.321	1509.98	1260.79		0	0
6.468	1591.79	1298.15		0	0
6.615	1666.32	1285.93		0	0
6.762	1704.01	1301.62		0	0
6.909	1773.45	1219.89		0	0
7.056	1750.53	1203.45		0	0
7.203	1819.19	1220.06		0	0
7.35	1793.4	1222.33		0	0
7.497	1774.21	1130.79		16.675	0
7.644	1717.01	1176.54		92.775	0
7.791	1570.72	1142.25		168.325	0
7.938	1650.26	1111.6		211.925	0
8.085	1696.69	1106.17		287.4	0
8.232	1729.39	1154.94		320.4	0
8.379	1735.35	1114.72		354.425	0
8.526	1831.75	1153.02		392.975	661.7
8.673	1743.12	1140.13		418.7	878.475
8.82	1629.87	1137.32		545.45	888.725
8.967	1719.97	1124.07		658.225	921.275
9.114	1733.78	1144.22		784.625	905.025
9.261	1790.06	1102.66		846.725	913.65
9.408	1780.37	1109.85		1008.92	938.7
9.555	1802.77	1103.47		1162.28	928.95
9.702	1759.98	1087.84		1263.55	939.875
9.849	1796.23	1090.76		1237.45	949.7
9.996	1832.25	1060.76		1131	907.275
10.143	1820.28	1086.32		1051.28	862.425
10.29	1842.25	1119.36		1015.67	809.025
10.437	1837.13	1055.89		1016.88	792.475
10.584	1812.23	1080.19		1054.58	802.55
10.731	1841.55	1079.98		1087.15	803.2
10.878	1951.04	1061.77		1160.72	825.125
11.025	2048.39	1078.24		1217.33	816.5
11.172	2063.12	1075.8		1205.72	824.225
11.319	1997.85	1098.62		1171.65	846.025
11.466	1956.98	1077.34		1117.45	840.075
11.613	1920.81	1065.44		1019.42	834.475
11.76	1758.53	1102.87		987.05	841.075
11.907	1729.87	1103.91		1010.9	852.6
12.054	1746.22	1096.4		1046.05	851.925
12.201	1717.7	1049.94		1083.62	861.8
12.348	1640.5	1046.2		1238.33	843.7
12.495	1677.65	1055.36		1464.22	831.975
12.642	1741.82	1058.93		1624.35	850.325
12.789	1806.05	1033.15		1800.5	843.875
12.936	1723.2	1037.75		2009.42	865.95
13.083	1620.59	1066.94		2202.05	873.625
13.23	1589.63	1056.41		2132.38	857.4
13.377	1632.25	1068.38		1952.1	830.8
13.524	1662.49	1044.73		1833.55	798.675
13.671	1760.13	1087.11		1943.97	807.675
13.818	1813.67	1054.95		2189.1	804.3
13.965	1824.12	1045.1		2452.45	769.05
14.112	1850.48	1032.6		2454.32	824.65
14.259	1833.67	1065.54		2354.6	819.575
14.406	1817.96	1061.75		2487.6	820.45
14.553	1767.08	1009.27		2690.55	813.025
14.7	1821.81	1012.22		2906.97	810.275
14.847	1809.6	1041.33		2880.68	851.75
14.994	1835.59	1071.39		2530.68	818.075
15.141	1768.29	1044.47		2287.68	824.45
15.288	1778.3	1035.67		2110.82	833.725
15.435	1823.34	1024.88		1885.33	822.675
15.582	1805.11	1021.31		1688.33	810.4
15.729	1735.83	1050.38		1563.35	807.7
15.876	1638.76	1022.53		1500	839.425
16.023	1630.88	1018.4		1434.9	843.7
16.17	1684.89	1051.33		1402.3	827.3
16.317	1621.1	1041.43		1593.75	829.6
16.464	1691.54	1061.8		1841.4	828.025
16.611	1733.78	1073.92		2043.47	835.225
16.758	1798.45	1046.69		2168.25	840.025
16.905	1798.73	1091.08		2361.05	846.025
17.052	1635.32	1046.35		2556.9	819.35
17.199	1606.2	1032.48		2880.55	798.975
17.346	1713.1	1093.85		3076.57	801.125
17.493	1773.42	1085.38		2965.22	821.15
17.64	1975.47	1044.68		2877.32	847.275
17.787	2192.92	1043.63		3282.03	819.675
17.934	2125.63	1053.25		3714.85	829.475
18.081	1954.72	1063.96		3867.35	835.675
18.228	1901.14	1056.12		3700.85	832.25
18.375	1920.6	1063.75		3397.62	849.975
18.522	1921.23	1032.41		2966.85	835.75
18.669	1951.78	1013.87		2511.22	841
18.816	1951.78	1021.83		2126.25	845
18.963	1972.6	1059.3		1974.78	828.05
19.11	1862.08	1067.84		2016.65	817.575
19.257	1911.52	1056.69		2192.47	837.525
19.404	1820.87	1050.66		2232.12	856.075
19.551	1867.18	1068.96		2229.1	831.2
19.698	2051.07	1086.72		2177.35	822.975
19.845	2025.35	1046.94		2188.6	808.475
19.992	1956.27	1038.66		2111.68	814.25
20.139	2014	1058.79		1827.97	807.4
20.286	2089.43	1037.49		1557.35	817.375
20.433	2068.1	1065.38		1376.88	812.575
20.58	2062.47	1066.49		1257.22	801.025
20.727	2062.41	1018.03		1213.28	797.975
20.874	2017.01	1060.51		1182.22	803.75
21.021	1863.83	1062.14		1072	851.975
21.168	1801.38	1032.5		952.45	831.25
21.315	1779.82	1013.32		990.425	800.15
21.462	1782.25	1069.46		1094.67	800.55
21.609	1731.6	1054.12		1187.65	815.225
21.756	1786.32	1074.5		1212.85	808.45
21.903	1733.57	1113.52		1078.45	811.525
22.05	1714.8	1098.33		949.4	832.225
22.197	1694.06	1133.5		936.975	856.9
22.344	1728.52	1103.65		1018.62	833.375
22.491	1906.92	1120.12		1219.33	811.7
22.638	1933.73	1129.55		1387.3	804.675
22.785	1875.32	1136		1410.67	815.3
22.932	1835	1098.5		1396.12	826.775
23.079	1792.89	1127.64		1308.72	807.35
23.226	1754.92	1075.71		1229.42	812.775
23.373	1808.15	1096.8		1089.28	801
23.52	1779.26	1137.71		990.2	794.7
23.667	1829.86	1071.8		933.575	814.425
23.814	1741.66	1080.96		985.575	830.3
23.961	1854.26	1084.37		1045.25	849.975
24.108	1950.48	1068.84		997.95	817.7
24.255	2041.19	1066.14		956.975	840.525
24.402	2154.56	1060.59		1000.05	831.55
24.549	2122.3	1082.54		1013.85	815.825
24.696	1970.97	1080.74		1035.55	796.575
24.843	1910.6	1059.64		1057.05	801.55
24.99	1768.02	1085.23		1052.4	839.95
25.137	1692.63	1084.13		1057.88	807.625
25.284	1725.71	1102.31		1187.05	780.7
25.431	1747.24	1058.82		1391.4	803.375
25.578	1764.3	1100.44		1604.83	813.475
25.725	1747.58	1082.92		1693.95	801.3
25.872	1815.07	1118.43		1664.12	798.675
26.019	1986.06	1113.12		1559.6	804.375
26.166	2027.32	1118.05		1449.9	815.5
26.313	2016.84	1080.61		1479.78	784.1
26.46	2019.44	1066.36		1562.7	795.05
26.607	2020.39	1113.91		1746.78	796.75
26.754	2127.56	1112.22		1954.4	817.7
26.901	2076.8	1146.43		2099.4	797.65
27.048	2031.31	1157.45		2155.38	802.375
27.195	2017.81	1155.57		2027.45	794.625
27.342	1945.61	1125.11		1780.95	796.625
27.489	1943.38	1097.38		1677.08	799.775
27.636	1845.55	1084.02		1974.67	800.95
27.783	1843.59	1118.15		2373.4	825.85
27.93	1849.38	1154.83		2225.28	806.275
28.077	1873.28	1104.17		1887.95	823.225
28.224	1891	1119.4		1597.38	821.175
28.371	2205.46	1141.86		1393.38	826.95
28.518	2211.04	1100.49		1292.17	839.45
28.665	2350.89	1059.62		1213.97	843.575
28.812	2212.64	1097.81		1135.1	819.425
28.959	2043.27	1104.41		1109.35	788.5
29.106	2002.56	1092.56		1113.42	813.725
29.253	2018.81	1056.12		1031.97	809.525
29.4	1998.24	1067.95		1030.15	811.8
29.547	1965.53	1070.6		1058.45	837.775
29.694	2049.49	1023.64		1002.58	834.4
29.841	2032.65	1014.84		1053.97	815.1
29.988	1985.26	1037.86		1112.55	823.225
30.135	1902.61	1082.02		1053.65	833.725
30.282	1955.56	1117.14		1036.4	825.2
30.429	1943.92	1094.9		1203.1	813.875
30.576	1926.29	1057.17		1561.08	813.45
30.723	1784.87	1037.6		1872.2	824.075
30.87	1840.55	1018.13		2087.28	805.925
31.017	1958.32	999.916		2218.43	815.2
31.164	1855.79	1027.67		2318.1	861.575
31.311	1702.52	1050.18		2360.18	831.975
31.458	1708.95	1060.33		2379.75	801.55
31.605	1842.18	1088.05		2570.8	799.425
31.752	2027	1050.45		2901.55	806.875
31.899	1976.69	1051.42		3075.7	794.95
32.046	1869.27	1077.13		3039.72	801.175
32.193	1764.23	1054.39		2929.12	810.075
32.34	1751.58	1045.07		3022.55	815.875
32.487	1783.04	1064.07		3137.3	805.95
32.634	1930.76	1063.01		3255.7	801.675
32.781	1787.99	1041.04		3063.9	831.425
32.928	1797.27	1067.58		2611.45	811.3
33.075	1911.48	1101.96		2244.07	766.125
33.222	1868.57	1082.68		2040.38	769.525
33.369	1835.93	1109.76		2043.5	770.925
33.516	1851.05	1089.1		2113.35	790
33.663	1788.22	1070.75		2090.97	819.1
33.81	1744.98	1058.26		1841.95	813.9
33.957	1719.95	1051.72		1563.72	804.225
34.104	1646.48	1068.39		1482.88	824.65
34.251	1612.11	1031.45		1529.75	797.375
34.398	1609.21	1045.66		1549.72	812.95
34.545	1631.25	1054.33		1495.72	822.45
34.692	1615.55	1071.15		1324.22	813.75
34.839	1643.76	1058.57		1132.67	785.75
34.986	1715.27	1073.73		1063.7	789.875
35.133	1720.43	1106.35		1148.4	814.3
35.28	1767.87	1156.88		1226.58	823.125
35.427	1795.16	1136.28		1325.22	806.075
35.574	1874.42	1114.42		1548.15	813.875
35.721	1843.12	1129.63		1792.3	827.625
35.868	1855.79	1109.16		1912.15	826.3
36.015	1799.49	1116.85		1974.62	827.675
36.162	1780.59	1078.53		1897.4	843.875
36.309	1686.88	1092.82		1593.33	838.775
36.456	1562.79	1099.04		1330.85	830.6
36.603	1617	1089.43		1198.3	845.75
36.75	1594.57	1101.62		1161.33	821.8
36.897	1567.28	1122.14		1153.58	804.375
37.044	1591.12	1106.74		1188	793.725
37.191	1548.51	1100.69		1235.95	829.3
37.338	1600.89	1127.97		1245.05	826.125
37.485	1654.94	1117.89		1320.97	816.275
37.632	1659.42	1135		1406.55	797.25
37.779	1785.37	1149.44		1381.22	785.75
37.926	1887.09	1200.83		1260.03	821.625
38.073	2022.92	1204.28		1081.85	795.95
38.22	2152.03	1225.26		981.4	768.625
38.367	2149.72	1230.98		975.125	788.85
38.514	1952.82	1202.86		1012.65	802.275
38.661	1851.3	1252.69		1072.5	809.65
38.808	1907.71	1231.49		1060.35	810.975
38.955	1876.03	1265.01		1143.8	816.55
39.102	1725.27	1261.51		1120.25	806.375
39.249	1634.77	1313.11		1036.65	807.05
39.396	1579.23	1368.47		1052.85	821.325
39.543	1535.62	1352.76		1142.97	861.475
39.69	1467.04	1342.17		1158.75	872.375
39.837	1291.98	1357.11		1112.78	865.375
39.984	1076.27	1354.09		1183.78	887.525
40.131	994.993	1300.81		1216.95	873.825
40.278	895.889	1274.34		1146.08	854.275
40.425	783.012	1276.22		1116.08	878.15
40.572	272.236	1140.97		1149.88	908.1
40.719	0	1098.57		1220.83	868.625
40.866	0	980.096		1201.72	882.225
41.013	0	942.162		1153.62	897.575
41.16	0	542.345		1171.05	877.9
41.307	0	101.008		1084.97	897.3
41.454	0	0		1068	915.125
41.601	0	0		1094.45	901.65
41.748	0	0		1088.47	883.4
41.895	0	0		1143.53	900.825
42.042	0	0		1189.35	909.175
42.189	0	0		1191.08	926.25
42.336	0	0		1171.2	926.7
42.483	0	0		1150.17	898.05
42.63	0	0		1082.08	901
42.777	0	0		1041.03	901.25
42.924	0	0		1183.03	944.375
43.071	0	0		1403.65	975.975
43.218	0	0		1805.35	922.925
43.365	0	0		2313.07	900.9
43.512	0	0		2338.35	921.55
43.659	0	0		1935.1	962.65
43.806	0	0		1578.88	937.6
43.953	0	0		1580.67	920.3
44.1	0	0		1642.35	939.6
44.247	0	0		1454.9	934.2
44.394				1333.58	961.9
44.541				1327.15	1066.4
44.688				1349.83	1293.62
44.835				1255.6	1533.65
44.982				1082.88	1673.95
45.129				844.175	2056.3
45.276				692.4	2654.95
45.423				0	2333.32
45.57				0	1669.55
45.717				0	1169.35
45.864				0	877.45
46.011				0	764.825
46.158				0	717.825
46.305				0	671.45
46.452				0	624.125
46.599				0	445.975
46.746				0	0
46.893				0	0
47.04				0	0
47.187				0	0
47.334
47.481
47.628
47.775
47.922
48.069
48.216
48.363
48.51
48.657
48.804

## Sheet: Figure 6 Line scans
		Black Text heading for control and all conditions are Surface fluoresence intensity measurements
		Central text heading for control and all conditions are Surface fluoresence intensity measurements
	GFP::TBB-2 for all conditions
Distance (um)	Control	Control		cls-2(or1948)	cls-2(or1948)		bub-1(RNAi)	bub-1(RNAi)		knl-1(RNAi)	knl-1(RNAi)
0	0	0		0	0		0	0		0	0
0.147	0	0		0	0		0	0		0	0
0.294	0	0		0	0		0	0		0	0
0.441	0	0		0	0		0	0		0	0
0.588	0	0		0	0		0	0		0	0
0.735	0	0		0	0		0	0		0	0
0.882	0	0		0	0		0	0		0	0
1.029	0	0		0	0		0	0		0	0
1.176	0	0		0	0		0	0		0	0
1.323	0	0		0	0		0	0		0	0
1.47	0	0		0	0		0	0		0	0
1.617	0	0		0	0		0	0		0	0
1.764	0	0		0	0		0	0		0	0
1.911	0	0		0	0		0	0		0	0
2.058	0	0		0	0		0	0		0	0
2.205	0	0		0	0		0	0		0	0
2.352	0	0		0	687.425		0	0		0	0
2.499	0	0		0	877.3		0	0		0	0
2.646	0	0		0	852.575		0	0		0	0
2.793	0	0		0	847.575		0	0		0	0
2.94	0	0		592.675	815.8		0	10.453		0	0
3.087	0	0		934.425	810.2		1.418	110.531		0	0
3.234	0	0		973.425	816.225		469.339	827.88		0	0
3.381	0	0		1020.38	849.1		876.735	1131.73		0	423.8
3.528	0	780.875		1072.33	835.525		1044.08	1143.53		0	886.525
3.675	107.1	860.9		1113.7	854.5		1025.54	1118.88		0	842.225
3.822	524.2	1016.4		1160.45	874.925		1007.72	1109.85		0	868.9
3.969	1088.83	1173.53		1180.9	859.025		1012.2	1089.7		0	864.35
4.116	1308.83	1335.08		1151.2	834		1036.25	1065.44		0	835.775
4.263	1460.72	1426.67		1130	834.125		1119.04	1054.17		0	849.175
4.41	1482.67	1432.08		1135.75	827.55		1152.65	1017.5		0	857.6
4.557	1521.33	1368.3		1133.4	833.825		1181.08	972.859		429.025	820.55
4.704	1494.4	1342.03		1159.45	798.275		1178.91	983.309		905.4	832.8
4.851	1454.65	1254.9		1211.53	781.95		1161.14	1015.66		922.05	818.25
4.998	1425.03	1209.33		1238.22	799.85		1163	999.744		887.6	814.725
5.145	1349.67	1197.05		1273.72	824.375		1131.07	980.934		891.85	814.65
5.292	1300.17	1195.4		1288.1	835.075		1131.47	989.526		941.375	828.375
5.439	1288.78	1243.08		1290.9	823.55		1119.3	983.712		939.8	854.925
5.586	1353.3	1216.97		1302.65	800.475		1182.04	983.303		1027.4	821.1
5.733	1346.8	1205.7		1292.05	792.325		1219.14	949.142		1002.98	829.05
5.88	1395.6	1144.22		1281.58	818.05		1280.1	941.379		1032.25	845.05
6.027	1422.25	1121.28		1277.08	837.275		1255.34	976.549		979.95	867.1
6.174	1411.53	1176.05		1354	837.3		1195.38	963.743		965.2	876.45
6.321	1370.9	1200.7		1409.5	827.45		1248.76	947.476		976.05	877.125
6.468	1384.67	1140.3		1382.3	813.25		1334.36	920.624		958.275	854.3
6.615	1445.75	1101.28		1309.1	879.125		1317.53	952.123		969.625	838.75
6.762	1504.9	1097.05		1257.05	870.2		1319.91	915.196		949	848.4
6.909	1441.58	1094.33		1222.35	833.15		1290.01	913.268		900.575	873.025
7.056	1461.92	1084.53		1238	819.05		1223.75	901.55		976.875	909.825
7.203	1436.25	1017.52		1238.22	802.85		1222.55	864.142		984.7	881.625
7.35	1451.95	1036.42		1245.4	825.325		1211.6	908.192		980.8	870.225
7.497	1476.28	1076.12		1248.78	833.9		1210.36	908.272		997.475	865.625
7.644	1470.88	1106.47		1296.28	812.05		1213.48	933.618		1081.08	912.325
7.791	1472.05	1047.72		1321.58	794.025		1235.63	922.632		1093.92	923.975
7.938	1498.75	1044.9		1355.95	821.25		1261.03	886.05		1144.47	889
8.085	1499.22	1076.12		1399.45	828.45		1311.75	913.166		1065.2	881.35
8.232	1443.95	1027.15		1401.9	817.65		1330.63	935.136		1070.58	900
8.379	1409.7	1032		1417.62	841.325		1249.14	920.206		1050.65	896.025
8.526	1501.97	1048.05		1440.17	872.675		1207.24	916.598		1052	868.525
8.673	1468.62	1079.38		1422.1	851.425		1229.45	901.295		1016.75	863.3
8.82	1472.55	1075.42		1376.28	909.25		1201.38	873.947		1030.92	884.55
8.967	1496.83	1081.67		1403.3	987.45		1201.59	886.114		1050.6	910.5
9.114	1555.45	1087.05		1457.83	953.125		1170.94	882.52		1057.88	909.425
9.261	1610.5	1069.17		1490.15	947.95		1142.15	850.364		1046.38	882.1
9.408	1760.15	1094.2		1464.95	946.95		1122.11	854.224		1060.1	876.825
9.555	1705.72	1091.55		1357.8	935.375		1114.68	836.616		1041.8	892.925
9.702	1587.67	1066.33		1328.17	904.225		1143.12	832.83		1106.15	897.125
9.849	1658.8	1076.97		1329.03	883.45		1106.21	832.082		1113.67	914.325
9.996	1676.58	1059.97		1305.5	873.45		1062.53	855.351		1109.55	963.625
10.143	1556.92	1058.33		1251.33	840.85		1085.53	856.665		1131.9	947.175
10.29	1480.1	1022.08		1246.8	828.125		1122.87	857.495		1139.35	920.125
10.437	1460.47	1022.62		1300.53	805.5		1151.06	855.365		1078.03	914.625
10.584	1439.08	1053.47		1305.78	829.6		1078.84	861.401		1097.1	933.3
10.731	1440.42	1039.7		1305.6	820.85		1050.99	868.832		1096.7	936.9
10.878	1427.42	1068.45		1310.88	804.925		1039.33	885.329		1042.92	921.25
11.025	1425.72	1093.9		1333.47	856.575		992.467	859.801		1043.75	913.575
11.172	1427.28	1080.53		1351.92	864.15		992.393	863.184		1090.83	918.625
11.319	1448.35	1089.08		1346.72	836.15		988.317	850.361		1092.6	886.45
11.466	1382.38	1040.88		1365.55	829.775		971.807	857.825		1100.88	896.425
11.613	1374.4	1017.27		1354.85	853.025		975.987	860.115		1108.55	913.8
11.76	1415.5	1041.33		1333.7	912.45		1009.16	848.11		1135.28	991.275
11.907	1452.3	1016.73		1308.35	953.725		1019.03	819.766		1156.17	958.4
12.054	1409.97	1033.28		1342.6	943.675		1036.21	826.549		1117.67	915.175
12.201	1395.05	1032.8		1374.53	959.325		1082.89	860.869		1124.65	911.2
12.348	1395.3	1035.92		1377.45	920.375		1098.19	855.496		1153.28	895.125
12.495	1506.88	1033.22		1349.15	900.325		1120.79	863.206		1083.78	898.575
12.642	1688.95	1031.85		1342.47	877.875		1090.56	862.65		1062.4	906.85
12.789	1741.7	1030.28		1393.58	888.925		1102.98	848.074		1112.6	935.625
12.936	1869.08	1016.48		1445.8	885.5		1142.46	861.866		1108.8	955.925
13.083	1907.8	1030.67		1503.25	830.7		1180.5	864.298		1145.65	973.475
13.23	1776.38	1045.42		1561.72	881.475		1165.57	843.811		1169.33	991.725
13.377	1639.88	1035.9		1603.45	876.05		1129.72	843.7		1134.35	935.825
13.524	1606.88	1049.15		1599.38	849.675		1113.32	859.9		1103.92	897.125
13.671	1566.42	1034.62		1579	848.6		1122.4	835.096		1109.92	894.8
13.818	1531.35	1055.47		1575.38	865.575		1104.83	852.8		1080.5	892.225
13.965	1499.78	1059.33		1583.4	867.85		1132.58	853.767		1099.8	918.825
14.112	1443.83	1049.75		1521.17	882.3		1154.99	839.379		1065.28	908.525
14.259	1402.22	1038.83		1446.38	841.55		1173.86	853.917		1023.73	896.075
14.406	1340.17	1046.4		1499.55	838.925		1208.69	873.3		1055.35	892.875
14.553	1385.65	1044		1549.08	905.225		1256.44	893.64		1044.17	863.55
14.7	1435.5	1022.85		1569.8	902.375		1289.78	894.968		1035	880.15
14.847	1354.53	1022.45		1621.05	897.05		1269.46	888.484		1073.92	872.475
14.994	1469.7	1031.72		1637.78	901.4		1256.02	856.64		1070.28	888
15.141	1602.33	1038.2		1594.9	840.25		1253.21	872.081		1075.28	883.9
15.288	1527.03	1038.22		1531.7	799.225		1310.57	872.142		1056.58	883.575
15.435	1487.08	1048.35		1434.22	849.8		1309.37	861.716		1123.08	925.6
15.582	1498.33	1083.75		1349.88	866.9		1301.72	866.931		1101.9	900.4
15.729	1445.15	1106.75		1272.7	837.4		1348.32	862.101		1071.75	887.625
15.876	1355	1055.9		1221.72	798.175		1267.95	870.455		1031.88	871.075
16.023	1394.33	1106.47		1204.3	795.675		1252.75	884.12		1039.78	880.8
16.17	1417.6	1124		1185.03	818.975		1309.91	887.878		1034.53	904.3
16.317	1366.28	1034.47		1122.12	801.275		1314.96	903.19		1015.25	859.35
16.464	1411.5	1066.62		1154.28	841.7		1246.56	891.637		1032.6	860.075
16.611	1539.72	1075.3		1209.67	869.95		1212.14	893.31		1032.08	891.875
16.758	1598	1110.17		1224.92	821.45		1245.87	900.088		1031.08	869.825
16.905	1568.45	1100.9		1240.38	839.9		1251.66	941.66		979.525	868.675
17.052	1671.5	1143.03		1262.28	836.95		1262.67	943.049		1002.35	867.15
17.199	1693.92	1129.92		1226.78	835.35		1369.93	940.167		1018.95	889.05
17.346	1634.62	1156.38		1212.72	838.325		1440.24	941.749		998.7	878.65
17.493	1588.75	1077.92		1231.17	819.975		1463.59	948.678		1009.25	887.35
17.64	1588.12	1064.53		1249.7	812.6		1516.12	969.07		1001.52	893.2
17.787	1571.67	1104.33		1289.47	781.825		1502.24	951.642		1007.85	898.2
17.934	1528.42	1099.83		1270.75	813.6		1425.8	955.069		1041.03	902.775
18.081	1416.9	1092.25		1262.95	807.925		1442.73	934.796		1053.3	897.3
18.228	1387.08	1060.8		1267.12	804.975		1394.79	920.383		1042.3	902.325
18.375	1476.42	1043.75		1345.22	826.425		1360.95	950.792		1051.6	892.225
18.522	1523.55	1049.03		1345.25	836.425		1359.71	925.538		1114.33	889.125
18.669	1450.88	1055.33		1343.12	797.725		1313.83	906.31		1106.25	899.975
18.816	1521.53	1059.6		1383.1	842.175		1292.12	904.785		1092.2	890.725
18.963	1536.45	1039.08		1403.8	855.25		1284.7	924.852		1057.15	891.975
19.11	1484.85	1041.05		1393.45	833.5		1281.78	918.346		1105.78	871.675
19.257	1509.38	1075.9		1400.47	838.475		1280.97	949.168		1089.72	863.2
19.404	1539.67	1051		1420.1	840.25		1403.82	918.646		1040.45	885.975
19.551	1537.9	1036.5		1429.8	846.45		1532.33	914.484		1070.17	861.125
19.698	1529.38	1044.55		1404.88	861.85		1574.24	939.37		1031.25	882.325
19.845	1437.12	1066		1396	874.95		1624.56	938.164		1000.55	894.375
19.992	1469.97	1069.8		1397.53	875.875		1569.17	965.665		1067.58	866.875
20.139	1396.88	1076.47		1388	881.45		1538.59	944.682		1085.15	872.625
20.286	1362.62	1073.95		1416.12	876.4		1475.36	948.982		1088.03	887.7
20.433	1377.78	1098.67		1436.17	878.225		1404.12	905.193		1070.92	904.55
20.58	1390.75	1088.72		1490.67	866.375		1406.5	889.451		1079.22	897.85
20.727	1455.75	1113.4		1504.03	867.925		1387.12	898.348		1083.95	841.75
20.874	1507.4	1101.28		1483.25	828.95		1427.2	940.617		1068.6	841.075
21.021	1586.5	1090.75		1455.47	816.575		1442.6	931.926		1073.62	856.375
21.168	1558.7	1062.55		1430.42	796.125		1436.8	932.714		1056.12	883.85
21.315	1471.42	1086.8		1458.3	832.125		1459.1	936.018		1057.03	892.375
21.462	1434.12	1081.58		1541.72	862.575		1420.17	921.921		1111.62	942.525
21.609	1437.2	1087.97		1565.88	865.525		1406.47	903.7		1073.95	905.95
21.756	1368.5	1109.53		1558.85	849.1		1400.75	878.897		1120	884.8
21.903	1382.7	1123.55		1512.88	859.025		1314.51	913.198		1145.85	880.2
22.05	1445	1133.15		1527.85	844.5		1330.51	945.003		1113.28	869.5
22.197	1431.25	1100.92		1502.33	813.375		1346.07	927.905		1119.4	876.25
22.344	1422.1	1095.8		1478.78	804.65		1330.23	867.213		1091.2	876.875
22.491	1507.83	1086.7		1428.42	794.05		1340.74	882.896		1032.4	895.525
22.638	1554.62	1071.38		1383.1	812.65		1322.69	885.839		1025.88	873.975
22.785	1497.1	1131.7		1368.17	839.525		1301.58	925.251		1025.12	855.2
22.932	1446.95	1119.4		1364.97	859.175		1253.4	924.804		1053.9	851.425
23.079	1470.58	1097.22		1370.88	836.325		1199.79	934.716		1055.53	881.275
23.226	1437.55	1090.03		1390.8	849.2		1176.38	961.011		1085.92	879
23.373	1495.83	1127.58		1393.53	854.025		1205.87	936.518		1115.78	867.2
23.52	1488.45	1134.58		1388.58	849.525		1208.35	936.977		1094.58	856.125
23.667	1511.3	1131.5		1450.67	835.925		1182.92	922.43		1126.05	868.125
23.814	1527.9	1090.33		1535.4	864.075		1144.57	943.955		1112.33	873.45
23.961	1431.53	1088.47		1571.92	841.675		1213.41	947.148		1085.95	846.85
24.108	1461.08	1118.55		1586.88	838.325		1283	919.076		1172.83	876.775
24.255	1453.78	1084.1		1610.55	852.225		1272.54	899.021		1122.03	892.375
24.402	1488.7	1071.75		1531.08	844.05		1232.27	917.284		1051.67	886.25
24.549	1577.53	1101.78		1436.53	824.3		1209.52	922.364		1000.23	886.7
24.696	1530	1111.75		1442.7	821.625		1152.26	912.878		1016.98	892.675
24.843	1559.65	1057.5		1430.92	825.575		1180.2	896.552		1059.83	854.9
24.99	1606.2	1091.28		1427.65	860.275		1297.68	894.902		1043.08	840.875
25.137	1663.08	1073.5		1461.53	853.15		1292.99	896.989		1044.75	889.525
25.284	1631.97	1099.95		1448.83	844.3		1241.58	894.63		1007.4	888.4
25.431	1619.65	1144.1		1461.9	849.95		1194.39	883.916		976.1	890.725
25.578	1540.67	1081.1		1452.08	857.275		1220.4	888.171		1009.65	865.525
25.725	1491.22	1075.17		1452.95	861.8		1215.05	914.13		996.45	881.525
25.872	1617.45	1039.25		1488.62	878.35		1160.13	932.022		997.825	911.225
26.019	1734.25	1065.47		1507.47	852.625		1240.09	947.457		1026.28	880.675
26.166	1802.17	1109.88		1518.97	812.725		1252.65	920.717		1011.38	878.675
26.313	1786	1129.9		1523.53	834.9		1229.54	906.555		1008.52	875.45
26.46	1657.65	1063.22		1495.45	854.475		1185.1	876.538		1040.9	854.05
26.607	1601.12	1071.5		1425.9	846.975		1220.11	914.579		1110.45	854.75
26.754	1618.55	1095.55		1361.92	834.425		1225.85	927.112		1074.65	870.575
26.901	1596.15	1064.78		1292.75	794.225		1166.79	908.052		1040.08	874.525
27.048	1543.05	1071.22		1243.1	776.675		1120.17	892.685		1075.4	901.175
27.195	1480.6	1071.25		1202.95	790.2		1096.08	887.779		1091.58	873.15
27.342	1445.15	1050.17		1184.6	809.5		1142.1	908.086		1064.72	859.35
27.489	1498.75	1036.95		1175.95	831.075		1175.36	871.891		1041.47	882.675
27.636	1502.08	1056.55		1194.25	828.675		1194.48	881.127		995.475	879.325
27.783	1383.95	1115.75		1215.3	836.425		1198.1	915.865		1025.9	845.7
27.93	1342.3	1116.6		1235.83	821.3		1259.66	893.473		1064.12	860.625
28.077	1366.75	1044.45		1205.17	791.325		1290.67	908.842		1104.75	890.275
28.224	1378.17	1028.95		1160.62	793.725		1243.68	917.204		1106.12	899
28.371	1358.33	1021.85		1152.62	815.875		1305.45	890.156		1107.72	881.85
28.518	1333.53	1011.35		1138.78	833.825		1390.67	895.961		1094.1	854.95
28.665	1315.47	1021.42		1183.05	845.15		1441.77	900.532		1096.75	838.375
28.812	1306.42	1036.35		1245.3	823.825		1465.07	887.555		1092.88	845.75
28.959	1302.17	1007.25		1267.17	833.075		1346.22	904.028		1087.08	864.375
29.106	1306.45	967.525		1275.12	839.4		1308.87	872.581		1064.95	837.3
29.253	1270.35	984.625		1298.7	814.175		1295.93	881.043		1094.25	853.3
29.4	1284.53	1033.55		1367.6	832.425		1294.83	879.608		1073.67	907.7
29.547	1306.17	1032.95		1413.75	834.8		1297.64	856.348		1073.28	859.8
29.694	1315.9	1000.83		1377.97	867.475		1355.46	854.572		1117.5	867.075
29.841	1347.35	1007.83		1342.95	860.625		1386.32	892.239		1194.92	844.875
29.988	1359.33	1054.12		1290.58	852.5		1348.14	926.492		1128.62	834.675
30.135	1281.7	1105.7		1318.42	839.675		1334.23	891.863		1092.8	843.075
30.282	1302.78	1055.28		1293.22	873.7		1301.09	884.81		1134.28	846.2
30.429	1371.88	1055.67		1260.65	802.175		1423.81	913.821		1167.92	876.625
30.576	1358.7	1065.42		1211.3	767.175		1544.32	914.349		1177.6	851.975
30.723	1367.1	1041.47		1199.85	804.475		1554.84	895.903		1120.08	849.7
30.87	1334.28	1054.5		1221.35	788.725		1647.75	901.012		1108.6	866.175
31.017	1369.4	1054.9		1246.22	813.45		1601.98	891.111		1107.53	901.45
31.164	1404.78	1042.35		1238.53	829.7		1537.34	900.614		1075.4	923.125
31.311	1387.9	1069.1		1269.05	816.4		1558.85	959.097		1095.58	919.2
31.458	1398.03	1055.55		1316.85	823.85		1477.07	962.983		1130.8	914.3
31.605	1374.5	1032.97		1345.47	830.325		1337.67	929.634		1114.05	915.65
31.752	1338.15	1010.33		1317.17	824.7		1362.38	943.685		1101.45	889.875
31.899	1324.97	979.45		1333.85	844.45		1382.6	927.736		1077.35	908.575
32.046	1483.5	992.975		1321.47	836.9		1396.33	927.122		1072.75	902.35
32.193	1542.05	1037.22		1324.22	809.15		1447.44	932.161		1088.72	891.4
32.34	1465.75	1010.55		0	791.475		1350.99	949.359		1121.22	915.625
32.487	1511.65	1054.2		0	828.45		1230.04	915.695		1153.53	905.625
32.634	1690.35	1045.42		0	807.85		1210.62	936.318		1141.78	905.875
32.781	1780.97	1023.08		0	788.425		1214.07	922.607		1146.83	919.775
32.928	1870.4	1049.75		0	807.25		1178.35	922.566		1133.72	905.15
33.075	2012.62	1048.12		0	827.1		1118.38	926.7		1093.95	864.75
33.222	2116.57	1070.6		0	828.7		1061.06	938.226		1086.65	873.025
33.369	2099.9	1036.08		0	813.85		1047.84	964.073		1069.8	935.3
33.516	1881.15	989.625		0	824.375		1005.02	986.654		1095.62	915.575
33.663	1813.1	1002		0	783.925		951.978	969.601		1082.97	898.65
33.81	1754.72	1070.38		0	793.025		941.609	1063.13		1128.4	939.4
33.957	1646.78	1104.9		0	835.425		1060.11	1148.01		1097.25	945.6
34.104	1604.58	1087.62		0	0		1149.12	1086.34		1080.65	901.05
34.251	1598.55	1069.12		0	0		1231.38	987.038		1093.25	878.225
34.398	1603.22	1059.22		0	0		990.75	957.524		1071.9	890.975
34.545	1645.55	1062.75		0	0		285.283	920.548		1052.75	906.875
34.692	1664.2	1047.75		0	0		0	835.744		1038.17	875.5
34.839	1745.83	1064.7		0	0		0	775.44		1119.65	875.65
34.986	1694.75	1063.92		0	0		0	771.31		1099.45	896.65
35.133	1563.72	1034.28		0	0		0	746.779		1093.9	888.575
35.28	1500.9	1059.53		0	0		0	757.349		1053.28	891.225
35.427	1489.72	1022.67		0	0		0	777.044		1134.67	896.25
35.574	1459.42	1052.45		0	0		0	814.737		1130.6	900.85
35.721	1408.78	1070.95		0	0		0	33.16		1076.25	896.7
35.868	1423	1057.17		0	0		0	0		1073.5	877.775
36.015	1412.08	1091.1		0	0		0	0		1089.15	925.3
36.162	1389.62	1071.03		0	0		0	0		1097.1	941.55
36.309	1385.38	1077.2		0	0		0	0		1061.92	925.1
36.456	1334.1	1088.72		0	0		0	0		1090	894.075
36.603	1331.25	1072.9		0	0		0	0		1025.72	915.375
36.75	1363.47	1102.35		0	0		0	0		1060.1	900.825
36.897	1295.8	1094.67		0	0		0	0		1050.55	864.475
37.044	1288.97	1076.9		0	0		0	0		1036.58	886.65
37.191	1346.85	1100.3		0	0		0	0		1057.17	863.9
37.338	1482.75	1088.28		0	0		0	0		1060.2	869.3
37.485	1471.25	1064.4		0	0		0	0		1051.78	919.425
37.632	1441.47	1119.6		0	0		0	0		1118.3	959.075
37.779	1567.5	1165.55		0	0		0	0		1146.17	950.25
37.926	1574.58	1173.62		0	0		0	0		1084.12	925.625
38.073	1497.1	1119.83		0	0		0	0		1041.17	922.575
38.22	1485.7	1150.9		0	0		0	0		1026.67	915.3
38.367	1433.3	1204.75		0	0		0	0		579.025	958.675
38.514	1436.62	1181.15		0	0		0	0		22.525	948.25
38.661	1475.2	1167.2		0	0		0	0		0	925.35
38.808	1533.78	1169.83		0	0		0	0		0	882.7
38.955	1618.75	1113.03		0	0		0	0		0	827.675
39.102	1563.38	1147.97		0	0		0	0		0	772.75
39.249	1510.17	1143.15		0	0		0	0		0	554.725
39.396	1612.58	1172.8		0	0		0	0		0	400.9
39.543	1648.9	1227.45		0	0					0	0
39.69	1563.72	1246.75		0	0					0	0
39.837	1506.65	1304.75		0	0					0	0
39.984	1577.8	1375.7		0	0					0	0
40.131	1564.38	1408.97		0	0					0	0
40.278	1600.22	1482.55		0	0					0	0
40.425	1614.78	1538.62		0	0					0	0
40.572	1567.83	1532.92		0	0					0	0
40.719	1433.6	1478.67		0	0					0	0
40.866	1071.55	1218.05		0	0					0	0
41.013	19.55	517.775		0	0					0	0
41.16	0	25.65		0	0					0	0
41.307	0	0		0	0					0	0
41.454	0	0		0	0					0	0
41.601	0	0		0	0
41.748	0	0		0	0
41.895	0	0		0	0
42.042	0	0		0	0
42.189	0	0		0	0
42.336	0	0		0	0
42.483	0	0		0	0
42.63	0	0		0	0
42.777	0	0		0	0
42.924	0	0		0	0
43.071	0	0		0	0
43.218	0	0		0	0
43.365	0	0		0	0
43.512	0	0		0	0
43.659	0	0		0	0
43.806	0	0		0	0
43.953	0	0		0	0
44.1	0	0		0	0
44.247	0	0		0	0
44.394	0	0
44.541	0	0
44.688	0	0
44.835	0	0
44.982	0	0
45.129	0	0
45.276	0	0
45.423	0	0
45.57	0	0
45.717
45.864
46.011
46.158
46.305
46.452
46.599
46.746
46.893
47.04
47.187
47.334
47.481
47.628
47.775
47.922
48.069
48.216
48.363
48.51
48.657
48.804

## Sheet: Figure 9 Line scans
		Black Text heading for control and all conditions are Surface fluoresence intensity measurements
		Central text heading for control and all conditions are Surface fluoresence intensity measurements
Distance (um)	Control	Control		cls-2(or1948)	cls-2(or1948)		klp-7(RNAi)	klp-7(RNAi)		cls-2(or1948);klp7(RNAi)	cls-2(or1948);klp7(RNAi)		zyg-9(RNAi)	zyg-9(RNAi)		cls-2(or1948);zyg-9(RNAi)	cls-2(or1948);zyg-9(RNAi)
0	0	0		0	0		0	0		0	0		0	0		0	0
0.147	0	0		0	0		0	0		0	0		0	0		0	0
0.294	0	0		0	0		0	0		0	0		0	0		0	0
0.441	0	0		0	0		0	0		0	0		0	0		0	0
0.588	0	0		0	0		0	0		0	0		0	0		0	0
0.735	0	0		0	0		0	0		0	0		0	0		0	0
0.882	0	0		0	0		0	0		0	0		0	0		0	0
1.029	0	0		0	0		0	0		0	0		0	0		0	0
1.176	0	0		0	0		0	0		0	0		0	0		0	0
1.323	0	0		0	0		0	0		0	0		0	0		0	0
1.47	0	0		0	0		0	0		0	0		0	0		0	0
1.617	0	0		0	0		0	0		0	0		0	0		0	0
1.764	0	0		0	0		0	0		0	0		0	0		0	0
1.911	0	0		0	0		0	0		0	0		0	0		0	0
2.058	0	0		0	419.225		0	0		0	0		0	0		0	0
2.205	0	0		0	802.95		0	0		0	0		0	0		0	0
2.352	0	0		0	839.825		0	0		0	0		0	0		0	0
2.499	0	0		0	846.925		0	0		0	0		0	0		0	0
2.646	0	0		0	840.2		0	0		0	0		0	0		0	0
2.793	0	0		0	845.8		0	0		0	0		0	0		0	0
2.94	0	0		0	915.275		0	0		0	0		0	0		0	0
3.087	0	0		0	919.275		0	0		0	0		0	0		0	0
3.234	0	0		0	935.35		0	0		0	0		0	0		0	0
3.381	0	0		0	921.65		0	0		0	0		0	0		0	0
3.528	0	0		0	932.3		0	0		0	0		0	0		0	0
3.675	0	375.325		0	932.675		0	0		0	0		0	0		0	0
3.822	0	1042.58		580.55	952.25		0	0		0	0		0	6.648		0	0
3.969	0	1182		698.2	944.05		0	0		0	0		0	765.095		0	0
4.116	1311.75	1273.9		711.05	952.375		0	0		0	0		0	725.63		0	0
4.263	1462.47	1352.17		708.95	939.05		0	0		0	0		0	745.407		0	0
4.41	1394.33	1328.12		742.225	930.1		0	0		0	0		0	788.163		0	0
4.557	1378.05	1302.08		742.5	946.825		0	0		0	0		0	839.26		0	0
4.704	1459	1234.2		739.85	978.4		0	0		0	0		0	821.48		0	0
4.851	1404.38	1259.53		738.55	956.375		0	0		0	0		0	827.184		0	0
4.998	1374.38	1302.4		740.65	948.7		0	0		0	0		10.26	798.084		0	0
5.145	1464.45	1199.53		780.25	949.125		0	0		0	0		855.096	834.152		0	0
5.292	1442.95	1153.45		857.125	937.85		0	0		0	0		1048.17	923.902		0	0
5.439	1463.97	1232.38		881.675	934.5		0	27.73		0	0		1055.02	1056.38		0	0
5.586	1525.15	1198.88		869.25	937.5		0	699.223		0	0		1061.07	1220.89		0	0
5.733	1452.5	1127.3		857.175	946.175		2.35	785.912		0	0		1078.63	1369.1		0	0
5.88	1403.88	1131.67		881.875	953.75		95.489	899.207		0	0		1019.01	1378.34		0	20.9
6.027	1470.25	1122.95		902.5	946.075		704.328	1045.83		0	0		1045.48	1429.45		0	554.425
6.174	1582.45	1089.05		916.65	973.125		744.671	1156.61		0	0		1011.62	1389.45		0	866.05
6.321	1571.12	1092.03		947.5	993.625		777.556	1197.42		0	0		1163.18	1321.76		0	901.8
6.468	1606.9	1139.97		961.475	966.925		858.907	1166.02		0	0		1189.89	1295.48		792.3	983.15
6.615	1691.08	1160.97		982.975	940.35		954.867	1128.23		0	0		1220.1	1323.53		802.1	1190.85
6.762	1585.62	1133.9		1016.47	929.475		1041.77	1085.93		0	0		1161.37	1266.71		796.8	1361.05
6.909	1418.3	1088.4		1003.35	935.7		1071.01	1032.11		0	0		1336.8	1245.6		790.225	1439.9
7.056	1399.92	1083.95		979.125	948.725		1056.88	1044.21		3.744	0		1364.95	1174.84		808.35	1538.45
7.203	1411.62	1124.7		967.625	932.4		1058.87	1088.02		605.88	0		1404.82	1164.45		817.6	1433.28
7.35	1430.3	1106.38		923.225	944.225		1099.33	1077.29		658.229	22.199		1468.93	1187.88		871.3	1447.53
7.497	1547.65	1139.78		934.275	940.175		1202.76	1018.22		666.455	410.986		1530.63	1139.74		964.75	1467.83
7.644	1643.38	1120.42		931.7	951		1274.52	996.38		696.361	568.413		1470.75	1164.77		1066.12	1572.72
7.791	1597.28	1080.75		943.225	931.925		1286.73	981.046		737.098	698.112		1478.44	1209.8		1125.85	1382.42
7.938	1585.85	1113.58		944.875	926.3		1277.23	927.599		764.075	755.309		1525.37	1195.14		1129	1353.35
8.085	1583.6	1110		967.375	894.5		1312.49	903.322		765.874	789.085		1703.47	1148.99		1040.75	1289.03
8.232	1547.28	1053.78		1000.62	890.3		1376.76	879.241		871.561	816.675		1816.64	1170.86		1084.8	1221.72
8.379	1641.03	1065.22		1000.72	901.325		1435.81	870.381		961.424	890.016		1750.63	1200.73		1107.03	1207.12
8.526	1587.53	1088.67		1030.8	923.35		1473.51	871.952		993.63	957.401		1665.41	1157.66		1143.72	1202.33
8.673	1557.7	1077.58		989.675	910.875		1496.48	880.993		1037.03	966.426		1629.01	1095.15		1220.28	1237.22
8.82	1590.2	1084.4		970.175	912.075		1510.15	903.235		1048.39	894.621		1570.57	1110.33		1347.42	1195.75
8.967	1623.12	1018.25		987.775	939.425		1529.6	904.056		1081.69	914.493		1478.99	1119.38		1308.4	1220.58
9.114	1625.3	998.725		1029	918.35		1589.36	908.918		1106.92	936.023		1399.34	1083.96		1293.65	1178.9
9.261	1616.55	1076.78		1033.47	898.875		1628.32	926.44		1050.96	913.957		1429.96	1057.28		1225.72	1150.75
9.408	1635.35	1052.6		991.725	921.975		1648.39	927.457		1059.33	900.994		1383.82	1060.14		1269.85	1133.65
9.555	1605.83	1027.97		1007.83	900.275		1613.07	915.473		1050.31	875.676		1360.48	1115.38		1275.67	1154.38
9.702	1575.62	1063.78		1000.2	902.05		1572.13	912.803		1040.9	826.169		1327.98	1112.3		1242.05	1163.05
9.849	1490.85	1037.4		984.725	877.875		1569.2	905.283		1071.84	804.433		1374.76	1122.5		1281.75	1140.85
9.996	1401.15	1030.62		986	857.75		1560.49	901.889		1095.74	827.639		1299.39	1086.46		1237	1105.17
10.143	1332.33	1050.5		1013.17	850.825		1502.9	895.826		1114.25	857.932		1326.16	1136.47		1242.08	1137.67
10.29	1338.15	1028.53		1012.42	843.975		1444.9	917.456		1092.37	817.018		1276.09	1060.59		1361.72	1164.53
10.437	1333.33	1044.75		996.775	846.925		1400.89	930.625		1080.18	808.531		1211.38	1036.6		1294.38	1183.28
10.584	1291.42	1079.33		1000.53	861.325		1454.83	935.361		1147.42	791.412		1176.84	1057.08		1189.38	1130.83
10.731	1231	1047.9		974.325	875.225		1573.32	927.409		1214.95	830.022		1136.42	1013.71		1160.1	1127.72
10.878	1264.45	1060.92		945.375	885.675		1664.07	897.552		1192.03	810.045		1173.49	1022.67		1182.6	1098.65
11.025	1304.67	1098.92		937.825	909.8		1712.23	884.588		1182.72	816.314		1264.84	1029.5		1154.92	1077.67
11.172	1307.4	1067.47		931.875	855.125		1689.14	891.845		1140.39	813.098		1316.94	1021.38		1207.3	1060.25
11.319	1363.83	1044.42		936	867.675		1562	895.868		1139.63	800.942		1287.05	984.772		1265.78	1027.6
11.466	1346.72	1074.4		962.25	868.075		1445.72	880.822		1162.05	773.46		1438.47	1008.37		1308.35	1012.3
11.613	1310.6	1048.03		982.95	898.875		1422.29	863.128		1195.39	781.298		1459.03	1033.2		1298.8	1041.88
11.76	1330.22	1062.15		987.825	886.375		1461.61	856		1325.8	780.832		1396.52	1062.84		1199.72	1047.4
11.907	1288.92	1070.53		1012.15	879.825		1469.68	852.252		1411.48	779.746		1408.86	1036.85		1222.38	1048.28
12.054	1368.88	1077.85		1027.65	882.45		1409.91	873.119		1520.43	795.913		1345.02	1045.2		1228.9	1055.3
12.201	1528.25	1029.28		1012.62	893.45		1357.56	904.23		1508.15	793.61		1477.06	1029.62		1264.08	1069.5
12.348	1593.42	1005.23		1100.38	904.55		1332.16	911.367		1520.14	796.508		1461.77	1077.78		1285.42	1148
12.495	1655.8	1060.83		1184.4	927.575		1319.31	901.554		1623.21	810.272		1463.24	1045.57		1378.78	1129.22
12.642	1627.92	1060.6		1199.82	948.525		1344.55	884.486		1657.58	769.422		1354.6	1045.92		1315.5	1102.5
12.789	1574.08	1106.35		1219.5	950.525		1283.38	879.441		1714.39	794.651		1342.23	1044.82		1251.05	1073.5
12.936	1545.2	1114.5		1147.65	1000.3		1207.92	894.196		1672.14	794.573		1286.23	1048.25		1274.3	1081.58
13.083	1466.4	1076.83		1117.07	983.75		1176.53	908.279		1559.31	813.633		1328.81	1072.59		1188.97	1041
13.23	1500.17	1028.6		1079.47	974.55		1179.9	915.226		1503.11	776.824		1263.28	1068.87		1267.62	1083.22
13.377	1606.58	1031.95		1091.4	930.95		1249.28	911.185		1539.22	773.506		1260.3	1063.12		1297.05	1052.1
13.524	1605.95	1063.42		1127.95	917.9		1324.43	908.113		1389.56	729.492		1305.71	1059.85		1345.47	1008.67
13.671	1575.9	1074.9		1177.18	898.4		1340.26	907.516		1365.76	762.432		1327.87	1069.04		1337.35	1038.6
13.818	1646.95	1068.47		1137.95	926.725		1335.97	908.938		1343.79	829.041		1345.46	1063.63		1345.9	1072.7
13.965	1744.03	1077.25		1132.97	968.9		1352.04	922.705		1253.24	816.286		1367.23	1018.5		1277.83	1107.12
14.112	1774.25	1078.9		1142.45	964.075		1426.41	923.125		1196.31	793.336		1389.66	1050.46		1279.2	1101.15
14.259	1706.83	1100.92		1199.3	943.425		1494.14	933.327		1194.78	784.739		1435.49	1029.29		1264.92	1030.35
14.406	1651.85	1101.5		1271.3	963.6		1590.74	947.31		1216.87	787.713		1381.12	1043.33		1298.08	1055.92
14.553	1644.1	1142.9		1236.3	952.475		1794.16	931.303		1186.12	802.517		1369.72	1052.23		1308.53	1058.83
14.7	1635	1127.5		1186.25	945.2		1943.37	918.896		1177.02	756.715		1249.08	1039.59		1278.4	1019.9
14.847	1533.5	1125.65		1172.82	980.925		1981.78	906.474		1087.69	743.323		1232.93	1034.84		1347.83	1044.75
14.994	1517.1	1139.78		1224.53	977.225		1955.09	908.968		1078.12	777.771		1226.64	1019.21		1349.42	1051.08
15.141	1478.05	1107.42		1141.22	955.15		1908.88	899.878		1079.89	764.365		1183.82	1052.31		1289.3	1030.95
15.288	1500.78	1153.28		1129.6	917.25		1824.22	915.373		1125.66	742.171		1220.23	1066.6		1303.92	1072.8
15.435	1477.17	1166.9		1119.25	917.425		1669.47	923.641		1109.08	739.13		1205.17	1033.97		1351.42	1071.65
15.582	1475.28	1111.8		1069.62	929.525		1511.57	903.798		1131.65	764.269		1253.42	1044.83		1308	1102.8
15.729	1441.75	1070.22		1040.78	927.25		1407.04	890.128		1074.46	763.787		1317.23	1040.64		1317.2	1109.12
15.876	1445.58	1082.03		1044.38	901.875		1363.82	892.742		1050.23	757.319		1404.15	1051.68		1223.17	1062.9
16.023	1506.55	1104.95		1046.53	916.15		1329.47	887.001		1081.16	754.084		1616.52	1081.26		1251.95	1035.28
16.17	1613.17	1072.2		1056.4	938.875		1308.25	881.42		1062.42	739.759		1735.06	997.647		1293.55	988.45
16.317	1645.08	1087.72		1046.43	948.025		1356.84	889.704		1118.98	748.174		1733.28	1086.32		1261.42	1015.48
16.464	1688.8	1119.05		1043.38	970.175		1436.9	900.618		1174.83	749.29		1887.77	1155		1340.8	1051.47
16.611	1680.4	1091.38		1061.05	908.1		1492.59	894.882		1207.58	739.198		2159.6	1203.27		1300.67	1026.7
16.758	1764.1	1086.62		1063.97	901.4		1466.54	882.079		1190.3	721.565		1936.84	1162.21		1332.15	1027.33
16.905	1717.7	1144.05		980.125	902.5		1392.26	884.212		1073.48	720.473		1717.89	1113.79		1428.1	1055.75
17.052	1647.62	1147.38		976.35	902.675		1375.15	892.056		1047.2	733.399		1610.35	1102.36		1552.97	1065
17.199	1644.92	1156.45		998.55	922		1473.94	925.131		1110.13	731.121		1524.02	1100.95		1565.1	1115.67
17.346	1613.03	1158.25		1014.25	947.25		1582.05	954.354		1118.69	727.475		1539.69	1095.64		1681.78	1096.53
17.493	1618.85	1115.85		1034.78	931.2		1723.86	942.34		1144.34	755.284		1597.64	1119.28		1753.45	1064.5
17.64	1586.9	1114.05		1043.15	944.375		1877.99	937.557		1119.83	766.542		1697.22	1127.54		1713.92	1072.05
17.787	1578.42	1205.17		1030.9	958.675		1908.15	931.896		1162.53	762.185		1885.44	1121.62		1648.47	1041.53
17.934	1595.22	1190.25		1026.62	952.45		1812.77	935.769		1078.51	792.686		1904.08	1078.9		1602.55	992.975
18.081	1513.45	1145.9		1036.9	966.625		1704.67	934.877		1068.19	750.805		1876.05	1105.67		1530.92	1002.83
18.228	1589.75	1163.9		1023.97	951.275		1660.7	950.376		1016.06	765.539		1689.05	1169.01		1355.67	1003.7
18.375	1770.78	1201.62		1013.42	948.55		1674.6	976.18		1018.47	760.581		1658.06	1121.93		1318.33	1015.17
18.522	1750.58	1125.9		987.525	979.05		1627.55	966.895		1039.33	771.326		1724.05	1167.53		1352.17	1029.25
18.669	1613.12	1105.2		980.925	954.6		1544.64	977.137		1003.71	750.921		1786.53	1195.01		1423.85	1053.5
18.816	1566.38	1121.75		986.35	905.3		1512.85	958.956		991.718	719.567		1549.29	1174.75		1456.2	1041
18.963	1589.9	1100.88		989.55	915.275		1544.17	960.403		1042.51	761.623		1444.39	1226.79		1478.22	1054.12
19.11	1626.15	1096.45		964.475	925.625		1582.08	951.893		1106.71	761.592		1428.34	1179.4		1408.67	1156.05
19.257	1507.03	1071.55		994.575	883.375		1671.7	930.038		1276.23	788.702		1516.63	1149.57		1310.17	1156.45
19.404	1524.58	1064.6		1015.1	917.2		1782.47	917.015		1363.23	774.594		1381.43	1168.9		1306.17	1176.5
19.551	1564.7	1108.33		1018.55	931.975		1847.02	909.027		1427.53	766.884		1353.26	1147.87		1346.33	1149.72
19.698	1545.38	1073.75		991.4	919.75		1854.89	902.125		1488.88	769.079		1456.24	1112.38		1300.6	1107.62
19.845	1592.38	1084.6		1037.35	905.3		1817.43	909.258		1449.37	761.656		1476.14	1136.25		1310.1	1151.28
19.992	1704.1	1106.35		1018.8	932.025		1710.9	915.57		1408.2	779.797		1519.9	1121.06		1274.67	1130.08
20.139	1763.25	1064.78		1000.03	941.225		1572.6	896.044		1418.46	767.174		1542.13	1098.35		1206.22	1090.38
20.286	1752.97	1074		1007.5	917.175		1435.47	898.762		1426.73	784.661		1548.81	1066.89		1246.3	1080.3
20.433	1770.28	1073		1015.45	891.275		1338.78	916.717		1403.2	791.421		1763.24	1108.01		1201.8	1158.78
20.58	1762.6	1050.28		992.775	890.725		1277.02	939.262		1298.01	797.372		1676.23	1128.85		1255.03	1130.7
20.727	1757.88	1015.1		996.525	884.4		1237.74	936.464		1132.89	810.389		1660.78	1115.15		1358.55	1144.08
20.874	1868.22	1005.48		996.5	883.775		1222.85	945.004		1114.46	828.024		1636.35	1158.55		1369.95	1151.78
21.021	1821.65	1032.78		1014.28	874.675		1253.02	975.15		1080.04	816.146		1514.2	1136.41		1415.6	1146.65
21.168	1748.58	1033.1		1022.45	866.2		1247.54	1001.21		1067.14	818.069		1481.05	1085.99		1440.1	1224.38
21.315	1843.03	1019.88		964.225	863.875		1253.86	1012.96		1163.61	803.898		1405.8	1118.94		1584.6	1150.45
21.462	2016.53	1074.03		952.625	883.85		1272.74	1027.19		1241.61	834.936		1478.55	1126.81		1564.78	1135.92
21.609	1946.05	1079.2		962.625	908.05		1292.47	1030.8		1220.5	837.174		1579.99	1168.81		1386.28	1098.85
21.756	1915.85	1051.28		997.8	873.375		1312.64	1042.34		1142.79	792.735		1570.06	1240.8		1416.05	1145
21.903	1938.97	1050.2		959.775	843.225		1353.37	1045.62		1140.92	814.742		1484.91	1158.19		1471.72	1187.72
22.05	1913.6	1064.42		961.425	863.025		1419.91	1029.54		1025.74	780.197		1478.63	1224.49		1424.35	1149.75
22.197	1884.88	1042.65		947.025	886.55		1450.09	999.374		972.44	748.074		1710.64	1261.44		1496.38	1133.3
22.344	1756.75	1086.38		974.2	862.325		1417.08	1018.13		946.399	794.93		1789.64	1248.08		1492.25	1149.08
22.491	1721.4	1080.7		1022.45	905.375		1378.56	1013.08		950.042	824.547		1733.51	1194.33		1510.2	1214.17
22.638	1613	1056.53		1087.9	933.775		1435.41	997.897		949.03	809.569		1609.72	1187.41		1435.2	1152.22
22.785	1534.65	1098.45		1066.3	882.925		1409.92	1012.23		927.689	804.946		1448.37	1148.96		1375.62	1159.85
22.932	1602.05	1093.2		1052.4	908.75		1386.5	1094.78		962.465	788.727		1365.51	1088.32		1258.42	1157.22
23.079	1513.35	1070.1		998.35	927.175		1392.9	1107.79		1010.08	769.733		1370.35	1108.57		1259.97	1126.12
23.226	1586.12	1059.47		959.775	887.075		1420.17	1069.25		945.322	786.975		1514.4	1054.92		1261.78	1129.42
23.373	1653.53	1068.33		961.55	922.85		1480.73	1047.76		968.294	781.11		1623.03	1078.91		1303.95	1154.65
23.52	1555.05	1060.95		956.2	896.15		1546.85	1020.54		916.311	793.473		1642.64	1124.35		1214.8	1153.72
23.667	1462.53	1043.2		942.925	879.975		1547.49	1007.1		903.934	778.398		1553.87	1138.49		1168.62	1117.42
23.814	1415.53	1048.3		970.775	860.525		1479.95	990.325		911.569	784.366		1580.21	1083.83		1168.17	1124.58
23.961	1466	1055.9		937.975	844.75		1424.83	971.333		890.186	770.164		1451.56	1150.84		1205.08	1114.3
24.108	1557.8	1021.52		906.875	819.2		1420.79	968.752		917.881	787.603		1474.49	1054.06		1400.85	1153.53
24.255	1493.5	1034.8		886.5	860.475		1389.86	969.591		903.357	818.807		1649.22	1074.64		1351.08	1146.2
24.402	1455.53	1037.62		898.925	869.325		1344.34	987.803		917.794	794.261		1503.89	1125.27		1343.7	1098.67
24.549	1610.33	1016.75		929.3	897.75		1296.65	983.573		904.234	757.788		1539.99	1153.37		1390.5	1116.17
24.696	1592.8	1038.65		925.775	891.375		1286.1	979.288		886.248	785.326		1439.53	1111.55		1440.03	1052.58
24.843	1496.9	1063.67		896.65	879.325		1269.74	1025.92		904.05	786.339		1394.25	1099.9		1403.05	1139.03
24.99	1554.45	1026.12		924.475	847.05		1266.89	1078.36		900.002	760.762		1365.17	1116.15		1350.83	1133.25
25.137	1565.03	1037.35		934.2	870.75		1292.47	1063.4		892.703	758.085		1313.3	1124.94		1209.15	1159.15
25.284	1544.2	1076.67		912.975	863.225		1307.78	1048.41		923.32	757.898		1300.41	1098.03		1206.8	1107.53
25.431	1469.08	1117.2		894.8	845.625		1353.04	1050.12		955.315	796.634		1367.27	1111.37		1230.5	1138.72
25.578	1393.58	1028.25		936.925	851.075		1426.89	1032.46		939.83	781.417		1320.89	1109.88		1277.9	1149.9
25.725	1375.22	1048.28		882.675	848.575		1519.35	1017.82		965.577	780.793		1402.84	1126.04		1303.53	1191.6
25.872	1448.5	1044.97		886.15	827.55		1612.6	985.96		981.807	772.551		1428.23	1139.23		1339.58	1181.67
26.019	1439.92	1035.78		856.3	866.25		1651.38	934.457		911.327	803.26		1411.05	1115.11		1335.6	1152.22
26.166	1390.97	1059.67		870.55	902.35		1581.36	911.029		907.866	778.883		1331.86	1136.27		1307.65	1170.2
26.313	1444.6	1073.12		844.15	853.475		1460.8	901.179		939.831	783.428		1430.29	1175		1309.62	1200.62
26.46	1462.72	1060.15		868.1	856.5		1382.24	917.762		928.291	759.972		1644.58	1214.82		1290.22	1242.47
26.607	1450.33	1051.33		876.65	843.925		1322.01	931.521		901.589	780.738		1746.64	1254.65		1423.78	1247.6
26.754	1444.33	1081.1		882.775	843.025		1281.31	916.611		863.69	777.547		1684.46	1160.98		1446.35	1284.83
26.901	1471.38	1068.95		906.625	849.1		1251.77	927.85		867.752	765.571		1604.69	1247.81		1367.62	1329.28
27.048	1524.67	1019.98		918.875	855.75		1327.53	922.922		868.495	754.356		1566.17	1168.02		1419.8	1264.35
27.195	1536.42	1003.85		888.95	847.825		1474.23	913.331		884.487	779.444		1755.8	1145.89		1595	1257.8
27.342	1498.83	1037.35		863.725	863.675		1587.65	924.163		910.658	745.14		1899.25	1133.97		1479.12	1270
27.489	1467.83	1015.95		854.85	865		1712.44	907.955		906.552	764.58		1886.54	1147.66		1420.4	1388.62
27.636	1482.17	1026.08		888.575	877.45		1846.49	896.021		929.164	770.738		1814.77	1173.87		1374.4	1336.45
27.783	1441.65	1054.83		938.175	886.4		1885.78	897.15		917.883	770.977		1841.06	1197.34		1364.22	1279.58
27.93	1374.5	1039.17		986.125	902.125		1903.19	898.797		884.86	739.577		2016.55	1239.5		1405.05	1179
28.077	1377.83	1015.23		1030.32	919.8		1787.09	899.959		888.579	757.211		2114.91	1233.93		1337.03	1178.2
28.224	1288	995.975		1083.47	937.375		1598.19	912.746		949.795	724.992		2275.84	1234.45		1320.12	1147.67
28.371	1307.33	1020.48		1040	929.1		1497.71	943.584		989.42	763.294		2163.43	1168.92		1347.83	1177.75
28.518	1360.97	1033.4		1045.5	904.475		1410.28	944.454		958.112	754.546		1933.88	1145.47		1338.78	1188.55
28.665	1323.42	1024.33		1063.8	885.25		1294.52	926.167		854.93	777.438		1802.14	1150.61		1253.53	1195.42
28.812	1313.15	1029.88		1036.35	865.9		1261.12	900.489		878.92	748.443		1783.93	1102.55		1218.12	1119.28
28.959	1330.88	1005.75		1033.78	894.15		1267.6	877.212		901.4	755.91		1681.97	1097.89		1217.97	1144.97
29.106	1348.62	1015.17		1068.07	887.2		1232.15	871.602		874.462	777.301		1589.01	1033.24		1235.88	1138.92
29.253	1335.8	1027.08		1075.85	870.475		1177.48	887.741		858.962	798.229		1518.33	1062.21		1239.85	1141.92
29.4	1403.45	1031.38		1159.7	867.95		1176.92	895.547		864.855	800.81		1436.62	1108.39		1399.55	1160.88
29.547	1374.58	1033.6		1156.47	866.325		1200.99	878.801		889.436	770.157		1441.65	1043.9		1529.2	1156.78
29.694	1335.83	1020.67		1127.1	878		1215.3	893.587		869.472	787.042		1361.56	1039.17		1402.12	1093.65
29.841	1378.9	982.875		1107.9	874.875		1231.94	925.789		819.053	741.368		1423.01	1052.89		1343.03	1088.88
29.988	1326.12	1002.02		1083.9	892.2		1256.44	961.602		847.692	752.281		1461.76	1060.42		1351.22	1165.9
30.135	1251.6	1026.6		1068.53	881.625		1313.22	952.881		893.218	750.91		1566.2	1034.74		1296.42	1204.1
30.282	1252.28	1015.6		1011.83	920		1350.92	913.509		876.322	747.405		1747.26	1082.52		1257.1	1107.42
30.429	1320.08	966.45		967.3	919.05		1386.97	914.224		838.289	734.907		1721.23	1087.59		1222.12	1068.47
30.576	1387.15	958.175		996.1	906		1374.46	899.075		832.852	760.96		1595.22	1102.62		1212.67	1118.3
30.723	1403.47	936.475		1063.55	886.3		1314.49	887.626		837.012	789.548		1544.57	1101.44		1227.92	1170.58
30.87	1410.35	957.425		1053.82	886.725		1252.34	902.867		833.275	758.815		1638.01	1024.51		1324.92	1199.08
31.017	1419.55	985.525		1060.72	879.5		1219.81	934.767		830.112	750.575		1633.58	1053.93		1297.3	1120.42
31.164	1541.8	980.375		1031	836.05		1235.3	950.808		912.406	771.525		1592.08	1052.82		1281.35	1121.9
31.311	1585.25	998.6		1011.83	874.225		1252.44	928.314		964.848	769.703		1626.99	1081.73		1295.8	1185.75
31.458	1581.17	976.7		1059.05	862.05		1253.95	901.352		996.188	751.263		1578.67	1057		1256.5	1101.9
31.605	1611.22	985.175		1077.53	895.075		1222.26	920.392		1026.24	750.025		1519.57	1061.56		1288.62	1123.65
31.752	1503.7	1008.08		1042.4	865.825		1183.9	934.979		1066.58	751.724		1533.34	1114.22		1301.05	1115.5
31.899	1478.5	1047.8		1058	894.85		1210.8	929.615		1029.64	739.656		1431.07	1089.5		1342.97	1143.67
32.046	1564.65	1028.28		1068.4	935.35		1271.88	939.523		1052.24	749.168		1457.94	1091.6		1456.9	1159.75
32.193	1581.75	1023.33		1088.57	917.875		1344.06	942.679		1055.34	745.802		1503.71	1046.19		1465.55	1143.9
32.34	1572.6	997.675		1084.6	862.125		1413.95	965.753		1170.95	786.288		1561.25	1014.17		1584.72	1176.88
32.487	1501.25	990.075		1023.42	857.575		1473.29	1013.74		1239.64	803.567		1515	1095.46		1548.47	1208.22
32.634	1459.92	967.625		932.225	858.675		1448.77	1002.47		1269.53	766.677		1458.68	1079.11		1566.47	1282.45
32.781	1499.85	1024.75		923	860.225		1400.43	987.828		1391.4	791.084		1543.43	1036.12		1484.8	1252.38
32.928	1448.75	1057.33		960.4	869.575		1389.8	1011.14		1513.22	774.331		1462.85	1096.46		1358.35	1288.65
33.075	1323.08	1025.4		956.75	844.225		1443.29	1020.23		1486.1	756.113		1383.06	1089.97		1346.47	1258.2
33.222	1308.65	1011.92		934.775	842.65		1531.51	1014.44		1464.57	762.982		1323.9	1091.04		1312.38	1221.12
33.369	1364.97	1010.95		935.375	876.8		1613.32	1021.89		1451.7	786.22		1436.69	1080.33		1359.42	1190.62
33.516	1352.85	1030.05		958.975	871.525		1706.93	981.008		1507.39	745.313		1432.97	1134.42		1413.33	1161.25
33.663	1334.12	1020.12		978.7	890.725		1756.98	970.695		1584.48	771.265		1365.96	1109.58		1463.35	1131.53
33.81	1492.45	994.475		1002.22	904.125		1667.77	953.624		1712.88	758.995		1309.89	1111.55		1411.17	1134.67
33.957	1565.42	1026.17		984.525	862.025		1498.73	957.764		1642.04	763.144		1415.88	1173.37		1438.78	1152.45
34.104	1543.3	1043		931.35	873.5		1345.27	966.309		1548.2	762.568		1498.42	1163.82		1464.55	1176.53
34.251	1527.38	993.3		906.8	885.675		1291.56	963.989		1305.66	771.557		1625.77	1139.6		1623.08	1162.75
34.398	1435.8	988.375		892.575	894.625		1321.37	958.739		1234.57	768.276		1548.07	1161.64		1586.75	1186.17
34.545	1338.2	1014.25		875.875	891.05		1354.06	976.087		1218.37	772.697		1554.89	1149.48		1593.4	1159.47
34.692	1328.92	1012.62		896.675	879.925		1375.15	981.694		1218.17	746.947		1536.18	1188.15		1547.85	1170.38
34.839	1365.78	1018.23		909.3	875.55		1417.29	932.466		1168.81	741.642		1685.19	1167.27		1515.03	1172.83
34.986	1308.9	1049.9		951.35	868.3		1439.71	896.093		1176.56	749.812		1687.78	1083.05		1371.03	1123.25
35.133	1324.42	1052.15		974.75	858.7		1399.15	895.137		1125.02	739.625		1658.43	1115.21		1274.4	1103.03
35.28	1314.28	1011.1		1029.3	860.35		1350.55	898.412		1031.33	736.269		1716.97	1119.67		1284.4	1094.88
35.427	1316.53	1028.5		1016.7	846.425		1361.6	888.835		946.849	756.229		1703.3	1098.35		1294.42	1143.65
35.574	1307.92	1028.4		1017.65	852.4		1468.17	880.766		944.338	728.966		1658.9	1148.47		1236.42	1127.9
35.721	1376.5	994.3		1015.1	856.15		1605.62	865.131		971.051	734.786		1659.97	1197.38		1305.6	1113.25
35.868	1345.35	1021.1		993.725	845.125		1638.55	882.312		976.469	768.506		1509.78	1199.47		1391.2	1086.75
36.015	1294.03	1052.38		1001.83	854.325		1559.05	896.265		968.509	765.513		1500.3	1302.74		1418.92	1111.6
36.162	1325.4	1038.62		959.525	869.725		1478.44	911.568		1080.67	787.54		1432.67	1280.57		1366.47	1116.35
36.309	1311.88	1088.42		923.525	872.425		1389.15	912.639		1135.36	790.565		1383.47	1206.82		1439	1048.3
36.456	1325.22	1098.05		920.525	857.375		1263.08	895.304		1105.36	786.31		1364.64	1178.72		1472.42	1029.92
36.603	1349.33	1067.62		923.25	835.85		1221.98	897.888		1063.05	806.758		1360.16	1225.57		1527.65	1026.58
36.75	1433.72	1097.85		955.825	848.825		1271.21	883.408		963.287	778.029		1313.01	1199.3		1496.35	1050.42
36.897	1418.42	1061.08		1002.8	856.3		1292.04	863.953		901.511	759.965		1325.7	1301.6		1427.33	1078.28
37.044	1408.2	1031.7		999.975	865.3		1234.75	871.05		919.498	757.68		1360.59	1379.4		1453.88	1073.4
37.191	1417.67	1076.3		991.375	891.6		1255.78	880.22		939.923	758.733		1382.4	1474.6		1451.22	1075.8
37.338	1472.22	1081.8		953.9	873.45		1279.85	882.315		931.98	738.129		1382.28	1492.87		1486.47	1105.47
37.485	1450.25	1082.58		905.25	876.25		1247.52	882.689		975.288	749.833		1309.15	1629.74		1558.3	1207.92
37.632	1357.15	1107.85		634.5	919.825		1212.65	881.711		951.15	765.288		1100.39	1747.88		1529.17	1145.38
37.779	1383.12	1097.55		467.25	942.225		1222.13	916.867		985.821	755.554		1018.96	1795.08		1474.22	1127.67
37.926	1332.67	1085.6		299.25	890.625		1249.3	934.723		1040.38	757.858		939.652	1613.3		1399.42	1169.08
38.073	1279.53	1083.78		0	850.675		1246.2	931.639		1001.19	783.43		932.552	1538.82		1468.9	1161.83
38.22	1252.47	1119.05		0	821.05		1256.8	926.508		987.414	779.091		861.229	1418.12		1500.8	1187.45
38.367	1260.97	1092		0	0		1320.01	932.63		897.752	744.135		528.191	1274.43		1462.85	1074.03
38.514	1299.17	1087.58		0	0		1253.95	941.379		862.385	777.461		0.543	1165.08		1402.83	1109.1
38.661	1340.15	1107.3		0	0		1165.8	932.604		822.073	769.521		0	952.132		1398.8	1144
38.808	1368.55	1045.38		0	0		1181.03	953.07		859.782	752.033		0	851.496		1413.5	1172.33
38.955	1355.58	1039.85		0	0		1216.28	972.809		878.518	766.411		0	813.07		1388.3	1225.17
39.102	1349.55	1099.45		0	0		1296.03	987.959		892.48	811.045		0	789.34		1429.75	1181.4
39.249	1329	1151.22		0	0		1349.68	1016.04		932.807	803.809		0	7.067		1311.1	1172.55
39.396	1317.47	1175.42		0	0		1317	1065.88		940.304	829.914		0	0		1330.55	1156.03
39.543	1272.83	1173.95		0	0		1261.43	1130.48		952.129	828.148		0	0		1206.3	1118.83
39.69	1322.9	1171.15		0	0		1204.9	1153.64		962.072	796.973		0	0		1225.88	1173.42
39.837	1307.4	1257.92		0	0		1158.52	1167.81		952.981	786.943		0	0		1238.75	1139.22
39.984	1270.88	1348.42		0	0		43.726	1210.43		974.776	775.016		0	0		1244.42	1099.88
40.131	1321.53	1363		0	0		0	1292.17		963.362	779.546		0	0		1271.78	1076.7
40.278	1315.5	1408.1		0	0		0	1349.26		1038.36	812.512		0	0		1332.08	1061.95
40.425	1340.72	1430.67		0	0		0	1277.51		1014.29	810.818		0	0		1289.53	1042.08
40.572	1328.33	1323.5		0	0		0	1136.59		1123.94	855.039		0	0		1328.15	1076.6
40.719	1326.12	1322.53		0	0		0	985.216		1251.62	831.929		0	0		1259.35	1085.15
40.866	1330	1402.12		0	0		0	470.996		1304.22	810.45		0	0		1214.03	1058.25
41.013	1277.42	1356.8		0	0		0	0.356		1418.56	851.915		0	0		1180.45	1118.97
41.16	1104.95	1218		0	0		0	0		1520	856.18		0	0		1084.35	1100.33
41.307	776.65	1045.2		0	0		0	0		1557.68	836.47		0	0		1102.83	1106.55
41.454	24.55	912.725		0	0		0	0		1519.31	847.576		0	0		1127.15	1089.38
41.601	0	782.1		0	0		0	0		1466.45	825.589		0	0		1175.17	1103.12
41.748	0	759.85		0	0		0	0		1447.1	815.244		0	0		1266.9	1113.42
41.895	0	767.775					0	0		1335.21	850.185		0	0		1336.38	1138.1
42.042	0	0		0	0		0	0		1355.93	855.879					1425.5	1247.65
42.189	0	0		0	0		0	0		1298.51	856.489					1424.58	1267.38
42.336	0	0		0	0		0	0		1209.8	873.341					1343.53	1253.67
42.483	0	0		0	0		0	0		1211.01	888.411					1372.83	1331.62
42.63	0	0		0	0		0	0		1164.27	846.199					1349.9	1417.35
42.777	0	0		0	0		0	0		1152.52	875.328					1331.5	1375.6
42.924	0	0		0	0		0	0		1157.76	850.451					1353.05	1402.67
43.071	0	0		0	0		0	0		1065.34	879.566					1224.72	1480.78
43.218	0	0		0	0		0	0		1013.77	845.998					242.7	1437.88
43.365	0	0		0	0		0	0		964.184	801.472					0	1366.75
43.512	0	0		0	0		0	0		974.25	836.692					0	1173.35
43.659	0	0		0	0		0	0		868.074	827.482					0	1094.35
43.806	0	0		0	0		0	0		843.501	888.762					0	957.475
43.953	0	0		0	0		0	0		826.449	871.393					0	821.9
44.1	0	0					0	0		792.183	818.477					0	608.275
44.247	0	0					0	0		747.176	794.443					0	403.325
44.394	0	0					0	0		732.462	790.513					0	0
44.541	0	0					0	0		749.517	775.703					0	0
44.688	0	0					0	0		562.029	717.878					0	0
44.835	0	0					0	0		1.632	687.461					0	0
44.982	0	0					0	0		0	565.843					0	0
45.129	0	0					0	0		0	1.618					0	0
45.276	0	0					0	0		0	0					0	0
45.423	0	0					0	0		0	0					0	0
45.57	0	0					0	0		0	0					0	0
45.717							0	0		0	0					0	0
45.864							0	0		0	0					0	0
46.011							0	0		0	0					0	0
46.158							0	0		0	0					0	0
46.305
46.452
46.599
46.746
46.893
47.04
47.187
47.334
47.481
47.628
47.775
47.922
48.069
48.216
48.363
48.51
48.657
48.804

## Sheet: Figure S7 Line scans
		Black Text heading for control and all conditions are Surface fluoresence intensity measurements
		Central text heading for control and all conditions are Surface fluoresence intensity measurements
		Control	Control		Nocodazole	Nocodazole		Taxol	Taxol
Distance (um)		Same as F6 Control Line scan
0					0	0		0	0
0.147					0	0		0	0
0.294					0	0		0	0
0.441					0	0		0	0
0.588					0	0		0	0
0.735					0	0		0	0
0.882					0	0		0	0
1.029					0	0		0	0
1.176					0	0		0	0
1.323					0	0		0	0
1.47					0	0		0	0
1.617					0	0		0	0
1.764					0	0		0	0
1.911					0	0		0	0
2.058					0	0		0	0
2.205					0	0		0	0
2.352					0	0		0	0
2.499					0	0		0	0
2.646					0	0		0	0
2.793					0	0		0	0
2.94					0	0		0	0
3.087					0	0		0	0
3.234					0	0		0	0
3.381					0	0		0	0
3.528					0	0		0	0
3.675					0	0		0	0
3.822					0	0		0	0
3.969					0	0		78.975	0
4.116					0	0		864.35	0
4.263					0	0		840.25	0
4.41					0	3.498		900.4	998.85
4.557					0	127.774		951.075	987.85
4.704					0	737.425		1077.85	1068.33
4.851					0	732.266		1216.58	1290.7
4.998					0	783.154		1534.1	1650.4
5.145					0	773.971		1681.1	1811.2
5.292					0	784		1780.92	1881.17
5.439					0	765.377		1812.42	1660.1
5.586					0	779.339		1843	1622.3
5.733					6.718	787.753		1721.58	1492.6
5.88					816.929	823.547		1581.08	1413.38
6.027					810.645	810.645		1723.4	1355.3
6.174					833.517	833.517		1737.2	1325.1
6.321					812.088	812.088		1591.3	1275.97
6.468					831.275	831.275		1648.7	1218.78
6.615					818.33	818.33		1622.83	1154.97
6.762					825.66	825.66		1567.45	1141.8
6.909					856.166	856.166		1457.95	1132.17
7.056					841.625	841.625		1383.67	1106.95
7.203					843.467	843.467		1375.58	1083.45
7.35					845.189	845.189		1441.53	1106.92
7.497					861.652	861.652		1502.4	1128.4
7.644					844.058	844.058		1520.6	1084.6
7.791					837.924	837.924		1475.53	1057
7.938					831.135	831.135		1620.65	1035.67
8.085					814.472	814.472		1543.83	1045.53
8.232					826.65	826.65		1587.75	1064.08
8.379					866.711	866.711		1528.03	1062.12
8.526					852.443	852.443		1557.5	1037.97
8.673					827.457	827.457		1567.2	1010.8
8.82					851.588	851.588		1725.62	1057.58
8.967					853.141	853.141		1643.6	1051.72
9.114					827.4	827.4		1574.25	1020.25
9.261					820.847	820.847		1349.78	994.475
9.408					798.758	798.758		1285.4	1006.98
9.555					812.954	812.954		1266.58	1026.85
9.702					809.841	809.841		1370.03	1037.78
9.849					824.995	824.995		1444.58	1067.85
9.996					814.176	814.176		1577.83	1074.38
10.143					796.626	796.626		1539.92	1087.1
10.29					793.227	793.227		1671.95	1081.17
10.437					793.675	793.675		1487.83	1073.8
10.584					831.822	831.822		1450	1073.85
10.731					858.809	858.809		1588.97	1070.95
10.878					788.321	788.321		1595.12	1098.47
11.025					809.406	809.406		1644.05	1041.38
11.172					800.259	800.259		1760.4	1071.45
11.319					780.052	780.052		1616.78	1043.53
11.466					804.923	804.923		1528.9	1046.22
11.613					813.965	813.965		1583.08	1062
11.76					834.33	834.33		1656.03	1026.4
11.907					841.969	841.969		1793.72	1042.7
12.054					812.537	812.537		1829.2	1098.85
12.201					812.047	812.047		1730.6	1046.85
12.348					819.759	819.759		1706.83	1064.67
12.495					814.112	814.112		1763.7	1072.12
12.642					789.319	789.319		1710.42	1071.53
12.789					804.133	804.133		1633.85	1054.38
12.936					849.064	849.064		1630.65	1072.2
13.083					838.659	838.659		1484.3	1054.9
13.23					845.411	845.411		1499.15	1044.33
13.377					817.242	817.242		1495.05	1060.45
13.524					837.875	837.875		1546.05	1108.67
13.671					836.327	836.327		1556.33	1124.17
13.818					812.885	812.885		1539.05	1065.12
13.965					829.61	829.61		1500.53	1094.47
14.112					822.468	822.468		1560.33	1108.5
14.259					787.635	787.635		1606.22	1068.8
14.406					787.411	787.411		1593.7	1126.55
14.553					807.114	807.114		1587.22	1022.2
14.7					768.415	768.415		1493.38	1056.08
14.847					827.419	827.419		1405.58	1057.67
14.994					806.75	806.75		1383.7	1069.33
15.141					812.893	812.893		1482.8	1095.42
15.288					845.128	845.128		1484.7	1090.67
15.435					857.714	857.714		1444.53	1117.88
15.582					838.917	838.917		1367.38	1088.72
15.729					842.837	842.837		1318.65	1120.25
15.876					851.725	851.725		1291.1	1067.75
16.023					843.964	843.964		1271.53	1066.28
16.17					861.731	861.731		1269.78	1051.38
16.317					837.134	837.134		1239.25	1053.12
16.464					819.034	819.034		1264.72	1073.42
16.611					815.241	815.241		1220.08	1072.4
16.758					839.459	839.459		1280.95	1070.12
16.905					852.692	852.692		1299.72	1054.58
17.052					846.769	846.769		1402.75	1040.12
17.199					834.47	834.47		1394.75	1050.72
17.346					803.124	803.124		1365.2	1039.3
17.493					809.35	809.35		1335.38	1042.8
17.64					828.186	828.186		1393.62	1037.65
17.787					819.745	819.745		1342.28	1056.25
17.934					819.729	819.729		1383.47	1048.55
18.081					836.479	836.479		1451.67	1041.55
18.228					841.218	841.218		1460.58	1031.45
18.375					830.924	830.924		1611.95	1088.65
18.522					834.574	834.574		1476.75	1037.92
18.669					842.753	842.753		1380.6	1064.65
18.816					866.069	866.069		1292.33	1049.62
18.963					877.768	877.768		1281.58	1090.22
19.11					840.37	840.37		1353.2	1047.05
19.257					812.603	812.603		1481.72	1070.33
19.404					804.542	804.542		1623.17	1054.35
19.551					812.657	812.657		1743.8	1062.75
19.698					833.23	833.23		1777.1	1078.4
19.845					819.166	819.166		1808.8	1074.62
19.992					809.693	809.693		1684.22	1033.47
20.139					846.731	846.731		1679.88	1102.33
20.286					882.882	882.882		1647.2	1047.3
20.433					920.393	920.393		1603.22	1033.17
20.58					826.058	826.058		1682.2	1085.3
20.727					830.037	830.037		1661.9	1141.4
20.874					843.727	843.727		1615.83	1139.12
21.021					860.274	860.274		1677.5	1102.05
21.168					828.659	828.659		1715.72	1074.22
21.315					789.488	789.488		1671.78	1092.42
21.462					809.005	809.005		1521.65	1084.67
21.609					812.823	812.823		1651.58	1122.08
21.756					810.793	810.793		1560.5	1075.03
21.903					837.586	837.586		1490.47	1088.9
22.05					863.18	863.18		1384.58	1036.25
22.197					833.399	833.399		1283.8	1066.95
22.344					826.425	826.425		1385	1053.92
22.491					815.795	815.795		1511.25	1072.92
22.638					800.953	800.953		1441.92	1117.47
22.785					793.643	793.643		1349.75	1085.83
22.932					791.234	791.234		1341.03	1072.1
23.079					805.11	805.11		1277.83	1114.2
23.226					851.537	851.537		1306.6	1098.12
23.373					854.905	854.905		1394.95	1121.58
23.52					835.197	835.197		1452.15	1171.9
23.667					870.306	870.306		1514.05	1115.15
23.814					865.703	865.703		1530.97	1104.95
23.961					820.885	820.885		1441.83	1058.45
24.108					821.618	821.618		1369.25	1032.12
24.255					825.123	825.123		1366.53	1061.4
24.402					811.209	811.209		1429.92	996.1
24.549					825.004	825.004		1398.75	1013.45
24.696					791.804	791.804		1340.9	1030.03
24.843					794.516	794.516		1308.2	1023.17
24.99					777.803	777.803		1332.1	1018.27
25.137					801.478	801.478		1367.12	1028.65
25.284					803.159	803.159		1396.8	1018.45
25.431					841.496	841.496		1370.5	994.075
25.578					842.201	842.201		1286.53	1081.97
25.725					819.262	819.262		1347.15	1084.3
25.872					812.765	812.765		1315.83	1059.65
26.019					793.174	793.174		1399.97	1040.53
26.166					771.062	771.062		1459.2	1000.23
26.313					817.985	817.985		1436.03	1064.88
26.46					797.697	797.697		1408.97	999.35
26.607					804.37	804.37		1602.33	1021.4
26.754					814.714	814.714		1649.12	1038.42
26.901					808.06	808.06		1536.33	1007.9
27.048					790.713	790.713		1403.7	1020.83
27.195					815.153	815.153		1422.8	997.275
27.342					825.4	825.4		1363.67	1035.5
27.489					836.721	836.721		1414.2	1006.48
27.636					833.535	833.535		1375.03	998.275
27.783					809.232	809.232		1324.55	938.6
27.93					823.693	823.693		1294.08	929.05
28.077					810.747	810.747		1287.33	970.7
28.224					838.63	838.63		1308.4	970.05
28.371					851.028	851.028		1385.83	964.625
28.518					817.534	817.534		1469.38	980.7
28.665					811.885	811.885		1521.67	964.25
28.812					824.434	824.434		1576.6	937.625
28.959					798.609	798.609		1496.7	973.025
29.106					831.422	831.422		1530.8	994.7
29.253					834.346	834.346		1638.9	985.15
29.4					816.112	816.112		1614.25	979.2
29.547					805.007	805.007		1602.45	1021.8
29.694					795.247	795.247		1610.62	1003.67
29.841					798.522	798.522		1664.38	1018.92
29.988					848.351	848.351		1696.15	1032.7
30.135					825.221	825.221		1843.97	1033.15
30.282					787.759	787.759		1877.22	1030.22
30.429					795.556	795.556		2792.1	1067.88
30.576					796.444	796.444		2646.62	1120.15
30.723					819.971	819.971		1712.28	1117.12
30.87					808.631	808.631		1694.95	1084.95
31.017					800.688	800.688		1777.45	1007.02
31.164					801.546	801.546		1687.8	1028.1
31.311					769.262	769.262		1778.1	996.625
31.458					758.673	758.673		1880.55	983.425
31.605					797.471	797.471		1915.17	983.8
31.752					800.806	800.806		1924.47	993.1
31.899					800.428	800.428		1885.78	961.05
32.046					785.324	785.324		1959.6	981.7
32.193					798.654	798.654		1951.72	1021.17
32.34					799.931	799.931		1966.97	986.975
32.487					799.536	799.536		1989.42	991.8
32.634					789.299	789.299		1856.85	971.3
32.781					808.436	808.436		1642.25	1002.88
32.928					814.566	814.566		1557.92	986.275
33.075					794.742	794.742		1504.85	971.925
33.222					801.868	801.868		1562.6	973.35
33.369					792.37	792.37		1711.25	967.825
33.516					772.264	772.264		1809.5	1012.92
33.663					782.048	782.048		1621.95	993.95
33.81					815.686	815.686		1621.67	1032.3
33.957					819.922	819.922		1607.3	1046.33
34.104					810.314	810.314		1713.58	1069.08
34.251					789.578	789.578		1884.28	1055.35
34.398					791.663	791.663		1947.95	1034.9
34.545					789.965	789.965		1843.2	1037.62
34.692					782.453	782.453		1757.72	1032.15
34.839					762.672	762.672		1701.03	1028.1
34.986					777.911	777.911		1626.1	1091.55
35.133					776.934	776.934		1611.72	1062.65
35.28					786.477	786.477		1658.9	1048.72
35.427					809.43	809.43		1881.1	1049.58
35.574					838.253	838.253		2086.22	1130.4
35.721					801.706	801.706		2375.07	1045.55
35.868					817.666	817.666		2332.45	1074.22
36.015					789.989	789.989		2024.9	1082.67
36.162					776.587	776.587		1793.4	1053.08
36.309					787.436	787.436		1611.92	1046.38
36.456					792.384	792.384		1432.75	1087.35
36.603					767.317	767.317		1370.55	1208.88
36.75					792.153	792.153		1470.15	1255.55
36.897					803.32	803.32		1678.03	1331.4
37.044					816.352	816.352		1752.08	1557.05
37.191					810.141	810.141		1637.85	1758.08
37.338					777.077	777.077		1153.65	1792.62
37.485					737.506	737.506		405.1	1690.42
37.632					713.457	713.457		0	1798.03
37.779					706.773	706.773		0	1867.95
37.926					725	725		0	1890.83
38.073					742.413	742.413		0	1680.03
38.22					739.809	741.57		0	1038.92
38.367					673.645	532.681		0	25.95
38.514					6.193	1.291		0	0
38.661					0	0		0	0
38.808					0	0		0	0
38.955					0	0		0	0
39.102					0	0		0	0
39.249					0	0		0	0
39.396					0	0		0	0
39.543					0	0		0	0
39.69					0	0		0	0
39.837					0	0		0	0
39.984					0	0		0	0
40.131					0	0		0	0
40.278					0	0		0	0
40.425					0	0		0	0
40.572					0	0		0	0
40.719					0	0		0	0
40.866					0	0		0	0
41.013					0	0		0	0
41.16					0	0		0	0
41.307					0	0		0	0
41.454					0	0		0	0
41.601					0	0		0	0
41.748					0	0		0	0
41.895					0	0		0	0
42.042					0	0		0	0
42.189					0	0		0	0
42.336					0	0		0	0
42.483					0	0		0	0
42.63					0	0		0	0
42.777					0	0		0	0
42.924					0	0		0	0
43.071					0	0		0	0
43.218					0	0		0	0
43.365					0	0		0	0
43.512					0	0		0	0
43.659								0	0
43.806								0	0
43.953								0	0
44.1								0	0
44.247
44.394
44.541
44.688
44.835
44.982
45.129
45.276
45.423
45.57
45.717
45.864
46.011
46.158
46.305
46.452
46.599
46.746
46.893
47.04
47.187
47.334
47.481
47.628
47.775
47.922
48.069
48.216
48.363
48.51
48.657
48.804
