# Supplementary material for: Microtubules oppose cortical actomyosin-driven membrane ingression during C. elegans meiosis I polar body extrusion
Source: PLoS Genet. 2023 Oct 2;19(10):e1010984. doi: 10.1371/journal.pgen.1010984 (PMC10569601; doi:10.1371/journal.pgen.1010984)
Supplement: S4 File — (XLSX) [file pgen.1010984.s027.xlsx]

## Sheet: ExuteroRSDAnaB10s
	Label	Area	Mean	StdDev	RSD(SD/mean)
Control								Control	cls-2
1	MAX_220222EU2942C1.tif:2	39022	1949.69	373.65	0.191646			0.191646	0.114856
2	MAX_200928EU2942C1.tif:2	71137	1671.17	272.42	0.163012			0.163012	0.151166
3	MAX_200928EU2942C.tif:2	52001	2733.14	505.629	0.184999			0.184999	0.163056
4	MAX_200924EU2942C.tif:2	88420	1344.07	209.041	0.155528			0.155528	0.109732
5	MAX_200921EU2942C.tif:2	60287	1634.11	306.477	0.18755			0.18755	0.138966
6	MAX_220219EU2942E6-1.tif:2	54636	1371.77	215.587	0.157159			0.157159	0.164974
7	MAX_220219EU2942E4.tif:2	53139	1446.74	230.345	0.159216			0.159216	0.151771
8	MAX_220219EU2942E2.tif:2	61262	1296.52	206.774	0.159484			0.159484	0.145776
9	MAX_220212EU2942E1.tif:2	54721	1259.32	209.247	0.166159			0.166159	0.104472
10	MAX_201018EU2942E1.tif:2	70784	1533.48	263.255	0.171672			0.171672	0.166757
11	MAX_201018EU2942E3.tif:2	59544	1482.36	279.195	0.188345			0.188345	0.129339
12	MAX_201013EU2942C1.tif:2	78073	1349.12	244.584	0.181292			0.181292	0.18248
13	MAX_220219EU2942E3Correct.tif:2	53931	1445.66	236.982	0.163926			0.163926
cls-2(or1948)
1	MAX_201006EU3025C1.tif:2	32476	1334.49	153.274	0.114856		Median	0.166159	0.148471
2	MAX_201101EU3025E0.tif:2	58675	1493.25	225.729	0.151166
3	MAX_201101EU3025E1.tif:2	53517	1504.06	245.246	0.163056
4	MAX_201101EU3025E2.tif:2	60135	990.928	108.737	0.109732
5	MAX_201101EU3025E3.tif:2	45934	1438.01	199.835	0.138966
6	MAX_201129EU3025E2.tif:2	46823	869.126	143.383	0.164974
7	MAX_220305EU3025C2.tif:2	40252	1251.32	189.914	0.151771
8	MAX_220416EU3025C1.tif:2	39478	1372.96	200.146	0.145776
9	MAX_201128EU3025C4.tif:2	66321	908.231	94.885	0.104472
10	MAX_220305EU3025C3.tif:2	52055	1716.52	286.242	0.166757
11	MAX_201128EU3025C3.tif:2	76678	1083.19	140.098	0.129339
12	MAX_201027EU3025C.tif:2	57359	2189.47	399.534	0.18248
	10 s after onset of Anaphase B judged by compaction of chromosomes, ex utero.
	Result of Utest of RSD, control vs cls-2
	The U-value is 27. The critical value of U at p < .01 is 31. Therefore, the result is significant at p < .01.
	The z-score is 2.74684. The p-value is .00596. The result is significant at p < .01.
