# Supplementary material for: Microtubules oppose cortical actomyosin-driven membrane ingression during C. elegans meiosis I polar body extrusion
Source: PLoS Genet. 2023 Oct 2;19(10):e1010984. doi: 10.1371/journal.pgen.1010984 (PMC10569601; doi:10.1371/journal.pgen.1010984)
Supplement: S5 File — (XLSX) [file pgen.1010984.s028.xlsx]

## Sheet: Figure 7 and Figure 9 sCMF Data
Supplemental File S5. Raw data for calculation of sub-cortical microtubule foci p values.
Movie name	Genotype	Stage	Number of Weak sCMF	Number of Medium sCMF	Number of Strong sCMF	Total	Medium+Strong		Comparison of sCMF number between genotypes (Mann-Whitney test result)
220219CE3	Control	1	28	1.33333	0	29.3333	1.33333		Stage 1	Weak sCMF									Stage 1	Medium sCMF									Stage 1	Strong sCMF									Stage 1	Total sCMF									Stage 1
220222CC1	Control	1	40.8571	22.4286	0.571429	63.8571	23			control	cls-2(null)	klp-7(RNAi)	zyg-9(RNAi)	cls-2(null)klp-7(RNAi)	cls-2(null)zyg-9(RNAi)	bub-1(RNAi)	knl-1(RNAi)			control	cls-2(null)	klp-7(RNAi)	zyg-9(RNAi)	cls-2(null)klp-7(RNAi)	cls-2(null)zyg-9(RNAi)	bub-1(RNAi)	knl-1(RNAi)			control	cls-2(null)	klp-7(RNAi)	zyg-9(RNAi)	cls-2(null)klp-7(RNAi)	cls-2(null)zyg-9(RNAi)	bub-1(RNAi)	knl-1(RNAi)			control	cls-2(null)	klp-7(RNAi)	zyg-9(RNAi)	cls-2(null)klp-7(RNAi)	cls-2(null)zyg-9(RNAi)	bub-1(RNAi)	knl-1(RNAi)
201013CC1	Control	1	44.25	0.875	0.125	45.25	1		control	NA									control	NA									control	NA									control	NA									control
200924CC	Control	1	15.7143	0	0	15.7143	0		cls-2(null)	P<0.05	NA								cls-2(null)	NS	NA								cls-2(null)	NS	NA								cls-2(null)	P<0.05	NA								cls-2(null)
200928CC1	Control	1	53.75	12.625	0.375	66.75	13		klp-7(RNAi)	P<0.05	P<0.01	NA							klp-7(RNAi)	P<0.05	P<0.01	NA							klp-7(RNAi)	P<0.05	P<0.05	NA							klp-7(RNAi)	P<0.01	P<0.01	NA							klp-7(RNAi)
200928CC	Control	1	8.28571	23.4286	33	64.7143	56.4286		zyg-9(RNAi)	P<0.05	P<0.01	NS	NA						zyg-9(RNAi)	P<0.01	P<0.01	NS	NA						zyg-9(RNAi)	P<0.01	P<0.01	NS	NA						zyg-9(RNAi)	P<0.01	P<0.01	NS	NA						zyg-9(RNAi)
200921CE2	Control	1	11.4286	0.285714	0	11.7143	0.285714		cls-2(null)klp-7(RNAi)	NS	P<0.05	P<0.01	P<0.05	NA					cls-2(null)klp-7(RNAi)	NS	P<0.05	NS	NS	NA					cls-2(null)klp-7(RNAi)	NS	NS	NS	NS	NA					cls-2(null)klp-7(RNAi)	NS	P<0.01	P<0.01	P<0.01	NA					cls-2(null)klp-7(RNAi)
201018CE1	Control	1	45.5714	5.14286	0	50.7143	5.14286		cls-2(null)zyg-9(RNAi)	P<0.05	P<0.01	NS	NS	NS	NA				cls-2(null)zyg-9(RNAi)	NS	P<0.05	NS	NS	NS	NA				cls-2(null)zyg-9(RNAi)	NS	P<0.05	NS	NS	NS	NA				cls-2(null)zyg-9(RNAi)	P<0.05	P<0.01	NS	NS	NS	NA				cls-2(null)zyg-9(RNAi)
220219CE2	Control	1	52.4	3.6	0	56	3.6		bub-1(RNAi)	NS	NS	P<0.01	P<0.01	NS	P<0.01	NA			bub-1(RNAi)	P<0.05	NS	P<0.01	P<001	P<0.01	P<0.01	NA			bub-1(RNAi)	NS	NS	P<0.05	P<0.01	NS	P<0.05	NA			bub-1(RNAi)	P<0.05	NS	P<0.01	P<0.01	P<0.01	P<0.01	NA			bub-1(RNAi)
220212CE1	Control	1	10.8	0	0	10.8	0		knl-1(RNAi)	P<0.01	NS	P<0.01	P<0.01	NS	P<0.01	NS	NA		knl-1(RNAi)	P<0.01	NS	P<0.01	P<0.01	P<0.01	P<0.01	NS	NA		knl-1(RNAi)	NS	NS	P<0.01	P<0.01	NS	P<0.01	NS	NA		knl-1(RNAi)	P<0.01	NS	P<0.01	P<0.01	P<0.01	P<0.01	NS	NA		knl-1(RNAi)
220219CE6	Control	1	34	0.25	0	34.25	0.25
220219CE4	Control	1	43.6667	3	0	46.6667	3
Median			37.4286	2.16667	0	45.9583	2.16667		Stage 2	Weak sCMF									Stage 2	Medium sCMF									Stage 2	Strong sCMF									Stage 2	Total sCMF									Stage 2
										control	cls-2(null)	klp-7(RNAi)	zyg-9(RNAi)	cls-2(null)klp-7(RNAi)	cls-2(null)zyg-9(RNAi)	bub-1(RNAi)	knl-1(RNAi)			control	cls-2(null)	klp-7(RNAi)	zyg-9(RNAi)	cls-2(null)klp-7(RNAi)	cls-2(null)zyg-9(RNAi)	bub-1(RNAi)	knl-1(RNAi)			control	cls-2(null)	klp-7(RNAi)	zyg-9(RNAi)	cls-2(null)klp-7(RNAi)	cls-2(null)zyg-9(RNAi)	bub-1(RNAi)	knl-1(RNAi)			control	cls-2(null)	klp-7(RNAi)	zyg-9(RNAi)	cls-2(null)klp-7(RNAi)	cls-2(null)zyg-9(RNAi)	bub-1(RNAi)	knl-1(RNAi)
Movie name	Genotype	Stage	Number of Weak sCMF	Number of Medium sCMF	Number of Strong sCMF	Total	Medium+Strong		control	NA									control	NA									control	NA									control	NA									control
220219CE3	Control	2	30.6667	1.66667	0	32.3333	1.66667		cls-2(null)	P<0.01	NA								cls-2(null)	P<0.05	NA								cls-2(null)	NS	NA								cls-2(null)	P<0.01	NA								cls-2(null)
220222CC1	Control	2	47.8571	27.5714	1.42857	78.8571	31		klp-7(RNAi)	P<0.05	P<0.01	NA							klp-7(RNAi)	NS	P<0.01	NA							klp-7(RNAi)	P<0.05	P<0.05	NA							klp-7(RNAi)	P<0.05	P<0.01	NA							klp-7(RNAi)
201013CC1	Control	2	60.5556	1	0	61.5556	1		zyg-9(RNAi)	NS	P<0.01	NS	NA						zyg-9(RNAi)	P<0.05	P<0.01	NS	NA						zyg-9(RNAi)	NS	NS	NS	NA						zyg-9(RNAi)	P<0.05	P<0.01	NS	NA						zyg-9(RNAi)
200924CC	Control	2	26.2857	1.42857	0	27.7143	1.42857		cls-2(null)klp-7(RNAi)	NS	P<0.05	P<0.05	P<0.01	NA					cls-2(null)klp-7(RNAi)	NS	P<0.05	NS	NS	NA					cls-2(null)klp-7(RNAi)	NS	NS	NS	NS	NA					cls-2(null)klp-7(RNAi)	NS	P<0.01	P<0.01	P<0.01	NA					cls-2(null)klp-7(RNAi)
200928CC1	Control	2	51.5556	23.6667	0.625	76.5556	25		cls-2(null)zyg-9(RNAi)	NS	P<0.01	NS	NS	P<0.05	NA				cls-2(null)zyg-9(RNAi)	NS	P<0.05	NS	NS	NS	NA				cls-2(null)zyg-9(RNAi)	NS	NS	NS	NS	NS	NA				cls-2(null)zyg-9(RNAi)	NS	P<0.01	NS	NS	P<0.05	NA				cls-2(null)zyg-9(RNAi)
200928CC	Control	2	8.125	24.5	24	65.125	57		bub-1(RNAi)	P<0.05	NS	P<0.01	P<0.01	NS	P<0.01	NA			bub-1(RNAi)	P<0.05	NS	P<0.01	P<0.01	P<0.05	P<0.01	NA			bub-1(RNAi)	NS	NS	P<0.01	P<0.05	P<0.05	NS	NA			bub-1(RNAi)	P<0.05	NS	P<0.01	P<0.01	P<0.01	P<0.01	NA			bub-1(RNAi)
200921CE2	Control	2	24.7143	1.42857	0	26.1429	1.42857		knl-1(RNAi)	NS	NS	P<0.01	P<0.01	NS	P<0.01	NS	NA		knl-1(RNAi)	P<0.01	NS	P<0.01	P<0.01	P<0.01	P<0.01	NS	NA		knl-1(RNAi)	NS	NS	P<0.01	P<0.05	P<0.01	P<0.05	NS	NA		knl-1(RNAi)	P<0.01	NS	P<0.01	P<0.01	P<0.01	P<0.01	NS	NA		knl-1(RNAi)
201018CE1	Control	2	63.25	5.875	0.142857	69.5	6.25
220219CE2	Control	2	43.6667	3	0	46.6667	3
220212CE1	Control	2	9.33333	0	0	9.33333	0		Stage 3	Weak sCMF									Stage 3	Medium sCMF									Stage 3	Strong sCMF									Stage 3	Total sCMF									Stage 3
220219CE6	Control	2	42.6	1	0	43.8	1.2			control	cls-2(null)	klp-7(RNAi)	zyg-9(RNAi)	cls-2(null)klp-7(RNAi)	cls-2(null)zyg-9(RNAi)	bub-1(RNAi)	knl-1(RNAi)			control	cls-2(null)	klp-7(RNAi)	zyg-9(RNAi)	cls-2(null)klp-7(RNAi)	cls-2(null)zyg-9(RNAi)	bub-1(RNAi)	knl-1(RNAi)			control	cls-2(null)	klp-7(RNAi)	zyg-9(RNAi)	cls-2(null)klp-7(RNAi)	cls-2(null)zyg-9(RNAi)	bub-1(RNAi)	knl-1(RNAi)			control	cls-2(null)	klp-7(RNAi)	zyg-9(RNAi)	cls-2(null)klp-7(RNAi)	cls-2(null)zyg-9(RNAi)	bub-1(RNAi)	knl-1(RNAi)
220219CE4	Control	2	58.8333	3.33333	0	62.1667	3.33333		control	NA									control	NA									control	NA									control	NA									control
Median			43.1333	2.33333	0	54.1111	2.33333		cls-2(null)	P<0.01	NA								cls-2(null)	P<0.05	NA								cls-2(null)	NS	NA								cls-2(null)	P<0.01	NA								cls-2(null)
									klp-7(RNAi)	P<0.05	P<0.01	NA							klp-7(RNAi)	NS	P<0.01	NA							klp-7(RNAi)	NS	NS	NA							klp-7(RNAi)	NS	P<0.01	NA							klp-7(RNAi)
Movie name	Genotype	Stage	Number of Weak sCMF	Number of Medium sCMF	Number of Strong sCMF	Total	Medium+Strong		zyg-9(RNAi)	P<0.01	P<0.01	NS	NA						zyg-9(RNAi)	P<0.05	P<0.01	NS	NA						zyg-9(RNAi)	P<0.05	P<0.01	NS	NA						zyg-9(RNAi)	P<0.01	P<0.01	NS	NA						zyg-9(RNAi)
220219CE3	Control	3	23.3333	0.666667	0	24	0.666667		cls-2(null)klp-7(RNAi)	NS	P<0.01	NS	P<0.05	NA					cls-2(null)klp-7(RNAi)	NS	P<0.01	NS	NS	NA					cls-2(null)klp-7(RNAi)	NS	NS	NS	NS	NA					cls-2(null)klp-7(RNAi)	NS	P<0.01	P<0.05	P<0.01	NA					cls-2(null)klp-7(RNAi)
220222CC1	Control	3	48.5714	20	1.42857	70	21.4286		cls-2(null)zyg-9(RNAi)	NS	P<0.01	NS	NS	NS	NA				cls-2(null)zyg-9(RNAi)	NS	P<0.01	NS	NS	NS	NA				cls-2(null)zyg-9(RNAi)	NS	NS	NS	NS	NS	NA				cls-2(null)zyg-9(RNAi)	NS	P<0.01	NS	NS	NS	NA				cls-2(null)zyg-9(RNAi)
201013CC1	Control	3	55.8889	2.55556	0	58.4444	2.55556		bub-1(RNAi)	P<0.05	NS	P<0.01	P<0.01	NS	P<0.01	NA			bub-1(RNAi)	P<0.05	NS	P<0.01	P<0.01	P<0.01	P<0.01	NA			bub-1(RNAi)	NS	NS	NS	P<0.01	NS	NS	NA			bub-1(RNAi)	P<0.05	NS	P<0.01	P<0.01	P<0.01	P<0.01	NA			bub-1(RNAi)
200924CC	Control	3	28.5714	0.571429	0	29.1429	0.571429		knl-1(RNAi)	NS	NS	P<0.01	P<0.01	NS	P<0.01	NS	NA		knl-1(RNAi)	P<0.05	NS	P<0.01	P<0.01	P<0.01	P<0.01	NS	NA		knl-1(RNAi)	NS	NS	P<0.05	P<0.01	P<0.05	P<0.05	NS	NA		knl-1(RNAi)	P<0.05	NS	P<0.01	P<0.01	P<0.01	P<0.01	NS	NA		knl-1(RNAi)
200928CC1	Control	3	40.5	20.875	0.625	62	21.5
200928CC	Control	3	7.57143	33.1429	24	64.7143	57.1429
200921CE2	Control	3	39.1429	4.57143	0	43.7143	4.57143		Stage 4	Weak sCMF									Stage 4	Medium sCMF									Stage 4	Strong sCMF									Stage 4	Total sCMF									Stage 4
201018CE1	Control	3	62.4286	5.28571	0.142857	67.8571	5.42857			control	cls-2(null)	klp-7(RNAi)	zyg-9(RNAi)	cls-2(null)klp-7(RNAi)	cls-2(null)zyg-9(RNAi)	bub-1(RNAi)	knl-1(RNAi)			control	cls-2(null)	klp-7(RNAi)	zyg-9(RNAi)	cls-2(null)klp-7(RNAi)	cls-2(null)zyg-9(RNAi)	bub-1(RNAi)	knl-1(RNAi)			control	cls-2(null)	klp-7(RNAi)	zyg-9(RNAi)	cls-2(null)klp-7(RNAi)	cls-2(null)zyg-9(RNAi)	bub-1(RNAi)	knl-1(RNAi)			control	cls-2(null)	klp-7(RNAi)	zyg-9(RNAi)	cls-2(null)klp-7(RNAi)	cls-2(null)zyg-9(RNAi)	bub-1(RNAi)	knl-1(RNAi)
220219CE2	Control	3	43.6667	3	0	46.6667	3		control	NA									control	NA									control	NA									control	NA									control
220212CE1	Control	3	7	0	0	7	0		cls-2(null)	P<0.01	NA								cls-2(null)	NS	NA								cls-2(null)	NS	NA								cls-2(null)	P<0.01	NA								cls-2(null)
220219CE6	Control	3	36.25	0	0	36.25	0		klp-7(RNAi)	P<0.01	P<0.01	NA							klp-7(RNAi)	NS	P<0.01	NA							klp-7(RNAi)	NS	P<0.05	NA							klp-7(RNAi)	P<0.01	P<0.01	NA							klp-7(RNAi)
220219CE4	Control	3	40	1.5	0	41.5	1.5		zyg-9(RNAi)	P<0.01	P<0.01	NS	NA						zyg-9(RNAi)	P<0.05	P<0.01	NS	NA						zyg-9(RNAi)	P<0.05	P<0.01	NS	NA						zyg-9(RNAi)	P<0.01	P<0.01	NS	NA						zyg-9(RNAi)
Median			39.5714	2.77778	0	45.1905	2.77778		cls-2(null)klp-7(RNAi)	NS	P<0.01	P<0.05	P<0.05	NA					cls-2(null)klp-7(RNAi)	NS	P<0.05	NS	NS	NA					cls-2(null)klp-7(RNAi)	NS	NS	NS	NS	NA					cls-2(null)klp-7(RNAi)	NS	P<0.01	P<0.05	P<0.01	NA					cls-2(null)klp-7(RNAi)
									cls-2(null)zyg-9(RNAi)	P<0.05	P<0.01	NS	NS	NS	NA				cls-2(null)zyg-9(RNAi)	NS	P<0.05	NS	NS	NS	NA				cls-2(null)zyg-9(RNAi)	NS	NS	NS	NS	NS	NA				cls-2(null)zyg-9(RNAi)	NS	P<0.01	NS	NS	NS	NA				cls-2(null)zyg-9(RNAi)
Movie name	Genotype	Stage	Number of Weak sCMF	Number of Medium sCMF	Number of Strong sCMF	Total	Medium+Strong		bub-1(RNAi)	NS	NS	P<0.01	P<0.01	P<0.05	P<0.01	NA			bub-1(RNAi)	P<0.05	NS	P<0.01	P<0.01	P<0.01	P<0.01	NA			bub-1(RNAi)	NS	NS	P<0.01	P<0.01	NS	NS	NA			bub-1(RNAi)	P<0.05	NS	P<0.01	P<0.01	P<0.01	P<0.01	NA			bub-1(RNAi)
220219CE3	Control	4	22.6667	0	0	22.6667	0		knl-1(RNAi)	NS	NS	P<0.01	P<0.01	NS	P<0.01	NS	NA		knl-1(RNAi)	P<0.05	NS	P<0.01	P<0.01	P<0.01	P<0.01	NS	NA		knl-1(RNAi)	NS	NS	P<0.01	P<0.01	NS	P<0.01	NS	NA		knl-1(RNAi)	P<0.05	NS	P<0.01	P<0.01	P<0.01	P<0.01	NS	NA		knl-1(RNAi)
220222CC1	Control	4	40	13.8571	0.571429	54.4286	14.4286
201013CC1	Control	4	39.8889	3.44444	0.444444	43.7778	3.88889
200924CC	Control	4	15.875	0.125	0	16	0.125
200928CC1	Control	4	34	17.2222	0.777778	52	18
200928CC	Control	4	5.5	29.625	13.625	48.75	43.25
200921CE2	Control	4	35.625	3.125	0.375	39.125	3.5
201018CE1	Control	4	49.625	4.75	0	54.375	4.75
220219CE2	Control	4	43.6667	3	0	46.6667	3
220212CE1	Control	4	3.16667	0	0	3.16667	0
220219CE6	Control	4	30	0	0	30	0
220219CE4	Control	4	30.8571	1.57143	0.142857	32.5714	1.71429
Median			32.4286	3.0625	0.0714286	41.4514	3.25
Movie name	Genotype	Stage	Number of Weak sCMF	Number of Medium sCMF	Number of Strong sCMF	Total	Medium+Strong
201006CLSC	cls-2(null)	1	38.3333	12.6667	0.333333	51.3333	13
201006clsC1	cls-2(null)	1	3.125	0	0	3.125	0
201027clsC	cls-2(null)	1	42.375	39.375	9	90.75	48.375
201101clsE	cls-2(null)	1	23	0.142857	0	23.1429	0.142857
201101clsE1	cls-2(null)	1	27.6	0.2	0.1	27.9	0.3
201101clsE2	cls-2(null)	1	2.18182	0	0	2.18182	0
201101clsE3	cls-2(null)	1	31.7143	0.714286	0	32.4286	0.714286
201128clsC1	cls-2(null)	1	4.71429	0.142857	0	4.85714	0.142857
201128clsC3	cls-2(null)	1	0.416667	0	0	0.416667	0
201128clsC4	cls-2(null)	1	0.25	0	0	0.25	0
201129clsE2	cls-2(null)	1	0	0	0	0	0
Median			4.71429	0.142857	0	4.85714	0.142857
Movie name	Genotype	Stage	Number of Weak sCMF	Number of Medium sCMF	Number of Strong sCMF	Total	Medium+Strong
201006CLSC	cls-2(null)	2	38.1667	15	1.16667	54.3333	16.1667
201006clsC1	cls-2(null)	2	6.25	0	0	6.25	0
201027clsC	cls-2(null)	2	37.625	31	19.125	87.75	50.125
201101clsE	cls-2(null)	2	22.625	0.125	0	22.75	0.125
201101clsE1	cls-2(null)	2	20.1818	0.545455	0	20.7273	0.545455
201101clsE2	cls-2(null)	2	0.545455	0	0	0.545455	0
201101clsE3	cls-2(null)	2	28.5714	0.428571	0	29	0.428571
201128clsC1	cls-2(null)	2	4.14286	0	0	4.14286	0
201128clsC3	cls-2(null)	2	0	0	0	0	0
201128clsC4	cls-2(null)	2	0	0	0	0	0
201129clsE2	cls-2(null)	2	0	0	0	0	0
Median			6.25	0	0	6.25	0
Movie name	Genotype	Stage	Number of Weak sCMF	Number of Medium sCMF	Number of Strong sCMF	Total	Medium+Strong
201006CLSC	cls-2(null)	3	36.3333	14.5	0.333333	51.1667	14.8333
201006clsC1	cls-2(null)	3	4.5	0	0	4.5	0
201027clsC	cls-2(null)	3	40.5	34.625	15.75	90.875	50.375
201101clsE	cls-2(null)	3	15.5714	0	0	15.5714	0
201101clsE1	cls-2(null)	3	15.4545	0.363636	0	15.8182	0.363636
201101clsE2	cls-2(null)	3	0	0	0	0	0
201101clsE3	cls-2(null)	3	23.1429	0.285714	0	23.4286	0.285714
201128clsC1	cls-2(null)	3	3.14286	0	0	3.14286	0
201128clsC3	cls-2(null)	3	0	0	0	0	0
201128clsC4	cls-2(null)	3	0	0	0	0	0
201129clsE2	cls-2(null)	3	0	0	0	0	0
Median			4.5	0	0	4.5	0
Movie name	Genotype	Stage	Number of Weak sCMF	Number of Medium sCMF	Number of Strong sCMF	Total	Medium+Strong
201006CLSC	cls-2(null)	4	29.7143	6.42857	0.142857	36.2857	6.57143
201006clsC1	cls-2(null)	4	1.875	0.125	0	2	0.125
201027clsC	cls-2(null)	4	37.5556	41.2222	6.55556	85.3333	47.7778
201101clsE	cls-2(null)	4	8.5	0	0	8.5	0
201101clsE1	cls-2(null)	4	13.4545	0.181818	0	13.6364	0.181818
201101clsE2	cls-2(null)	4	0	0	0	0	0
201101clsE3	cls-2(null)	4	16	0	0	16	0
201128clsC1	cls-2(null)	4	2.5	0.166667	0	2.66667	0.166667
201128clsC3	cls-2(null)	4	0	0	0	0	0
201128clsC4	cls-2(null)	4	0	0	0	0	0
201129clsE2	cls-2(null)	4	0	0	0	0	0
Median			2.5	0	0	2.66667	0
Movie name	Genotype	Stage	Number of Weak sCMF	Number of Medium sCMF	Number of Strong sCMF	Total	Medium+Strong
201013k1	klp-7(RNAi)	1	75.25	32.75	12.3333	120.333	45.0833
201013k3	klp-7(RNAi)	1	52.2353	9.52941	0.352941	62.1176	9.88235
201018k	klp-7(RNAi)	1	48.8571	14.7143	7	70.5714	21.7143
201025k0	klp-7(RNAi)	1	53.75	10.75	0.25	64.75	11
201025k2	klp-7(RNAi)	1	71.1667	5.33333	0.166667	76.6667	5.5
201025k3	klp-7(RNAi)	1	45.5	16.1667	1.16667	62.8333	17.3333
201025k4	klp-7(RNAi)	1	66.3333	29.3333	3.33333	99	32.6667
220212k3	klp-7(RNAi)	1	74.25	10	0.75	85	10.75
220212k	klp-7(RNAi)	1	47.8333	0.166667	0	48	0.166667
220212k2	klp-7(RNAi)	1	79.5	24.25	3.25	107	27.5
20108k2	klp-7(RNAi)	1	66	9	0	75	9
Median			66	10.75	0.75	75	11
Movie name	Genotype	Stage	Number of Weak sCMF	Number of Medium sCMF	Number of Strong sCMF	Total	Medium+Strong
201013k1	klp-7(RNAi)	2	68.375	34.75	11.5	114.625	46.25
201013k3	klp-7(RNAi)	2	50.3529	11.0588	0.823529	62.2353	11.8824
201018k	klp-7(RNAi)	2	48	15.5714	0.857143	64.4286	16.4286
201025k0	klp-7(RNAi)	2	47.5	11.625	0.625	59.75	12.25
201025k2	klp-7(RNAi)	2	73.1667	6	0.5	79.6667	6.5
201025k3	klp-7(RNAi)	2	40	18.4286	2.42857	60.8571	20.8571
201025k4	klp-7(RNAi)	2	50.7143	28.2857	3	82	31.2857
220212k3	klp-7(RNAi)	2	77.5	5.5	0.5	83.5	6
220212k	klp-7(RNAi)	2	43.5	0.166667	0	43.6667	0.166667
220212k2	klp-7(RNAi)	2	83.5	20.5	1.25	105.25	21.75
20108k2	klp-7(RNAi)	2	58	10.2	0.8	69	11
Median			50.7143	11.625	0.823529	69	12.25
Movie name	Genotype	Stage	Number of Weak sCMF	Number of Medium sCMF	Number of Strong sCMF	Total	Medium+Strong
201013k1	klp-7(RNAi)	3	67.375	33	13.75	114.125	46.75
201013k3	klp-7(RNAi)	3	49.3529	11.0588	0.117647	60.5294	11.1765
201018k	klp-7(RNAi)	3	40.7143	12.5714	0	53.2857	12.5714
201025k0	klp-7(RNAi)	3	36.125	7.25	0.375	43.75	7.625
201025k2	klp-7(RNAi)	3	64.5	4.5	0	69	4.5
201025k3	klp-7(RNAi)	3	36.1667	18.3333	2.66667	57.1667	21
201025k4	klp-7(RNAi)	3	57.5	25.3333	3.33333	86.1667	28.6667
220212k3	klp-7(RNAi)	3	63.5	4	0	67.5	4
220212k	klp-7(RNAi)	3	33.5	0.333333	0	33.8333	0.333333
220212k2	klp-7(RNAi)	3	77	16.5	1	94.5	17.5
20108k2	klp-7(RNAi)	3	58.6	7.8	0	66.4	7.8
Median			57.5	11.0588	0.117647	66.4	11.1765
Movie name	Genotype	Stage	Number of Weak sCMF	Number of Medium sCMF	Number of Strong sCMF	Total	Medium+Strong
201013k1	klp-7(RNAi)	4	61.625	28	15.375	105	43.375
201013k3	klp-7(RNAi)	4	46.9375	8.375	1	56.3125	9.375
201018k	klp-7(RNAi)	4	41.8333	11.3333	0.333333	53.5	11.6667
201025k0	klp-7(RNAi)	4	36.75	3.375	0	40.125	3.375
201025k2	klp-7(RNAi)	4	56.4286	2.83333	0	59.2619	2.83333
201025k3	klp-7(RNAi)	4	36.7143	11	2.14286	49.8571	13.1429
201025k4	klp-7(RNAi)	4	54	21.8571	3.85714	79.7143	25.7143
220212k3	klp-7(RNAi)	4	64.8	5	0.4	70.2	5.4
220212k	klp-7(RNAi)	4	29.1429	0.285714	0	29.4286	0.285714
220212k2	klp-7(RNAi)	4	81.3333	17.6667	1.66667	100.667	19.3333
20108k2	klp-7(RNAi)	4	54	6.33333	0.166667	60.5	6.5
Median			54	8.375	0.4	59.2619	9.375
Movie name	Genotype	Stage	Number of Weak sCMF	Number of Medium sCMF	Number of Strong sCMF	Total	Medium+Strong
201203z1	zyg-9(RNAi)	1	61.3333	7	0.333333	68.6667	7.33333
201203z	zyg-9(RNAi)	1	95.25	16	0.5	111.75	16.5
220212Z	zyg-9(RNAi)	1	46.6667	19.3333	2.66667	68.6667	22
220212z2	zyg-9(RNAi)	1	89.5	8.75	0.5	98.75	9.25
220212z3	zyg-9(RNAi)	1	62	5	0	67	5
220220z1	zyg-9(RNAi)	1	69	12	1.66667	82.6667	13.6667
220220z2	zyg-9(RNAi)	1	92.5	28.5	1.5	122.5	30
220220z	zyg-9(RNAi)	1	84.75	8.75	0.25	93.75	9
10520z1	zyg-9(RNAi)	1	21.8	17	24.2	63	41.2
10520z3	zyg-9(RNAi)	1	44.2	32.2	10	86.4	42.2
10520z5	zyg-9(RNAi)	1	41.6667	21.6667	4.33333	67.6667	26
Median			62	16	1.5	82.6667	16.5
Movie name	Genotype	Stage	Number of Weak sCMF	Number of Medium sCMF	Number of Strong sCMF	Total	Medium+Strong
201203z1	zyg-9(RNAi)	2	58.3333	11.6667	0.333333	70.3333	12
201203z	zyg-9(RNAi)	2	82.75	19.25	0	102	19.25
220212Z	zyg-9(RNAi)	2	56.6667	7	0	63.6667	7
220212z2	zyg-9(RNAi)	2	89.5	7.25	1	97.75	8.25
220212z3	zyg-9(RNAi)	2	50	9	0	59	9
220220z1	zyg-9(RNAi)	2	73.3333	9.33333	0.666667	83.3333	10
220220z2	zyg-9(RNAi)	2	87	31.5	0	118.5	31.5
220220z	zyg-9(RNAi)	2	73	12.4	0.2	85.6	12.6
10520z1	zyg-9(RNAi)	2	20.1667	15.5	20.6667	56.3333	36.1667
10520z3	zyg-9(RNAi)	2	41.8	24.4	10.2	76.4	34.6
10520z5	zyg-9(RNAi)	2	36.3333	21.6667	3	61	24.6667
Median			58.3333	12.4	0.333333	76.4	12.6
Movie name	Genotype	Stage	Number of Weak sCMF	Number of Medium sCMF	Number of Strong sCMF	Total	Medium+Strong
201203z1	zyg-9(RNAi)	3	54.3333	7.66667	0.666667	62.6667	8.33333
201203z	zyg-9(RNAi)	3	84.75	17.75	1.5	104	19.25
220212Z	zyg-9(RNAi)	3	52.6667	6	0.666667	59.3333	6.66667
220212z2	zyg-9(RNAi)	3	84	8.75	0.5	93.25	9.25
220212z3	zyg-9(RNAi)	3	50.5	7.5	0	58	7.5
220220z1	zyg-9(RNAi)	3	64.3333	8.33333	0.666667	73.3333	9
220220z2	zyg-9(RNAi)	3	77.5	22	1	100.5	23
220220z	zyg-9(RNAi)	3	61.25	10	0.5	71.75	10.5
10520z1	zyg-9(RNAi)	3	33.2	15.2	20	68.4	35.2
10520z3	zyg-9(RNAi)	3	45	19.4	12.6	77	32
10520z5	zyg-9(RNAi)	3	39.6667	24	2.33333	66	26.3333
Median			54.3333	10	0.666667	71.75	10.5
Movie name	Genotype	Stage	Number of Weak sCMF	Number of Medium sCMF	Number of Strong sCMF	Total	Medium+Strong
201203z1	zyg-9(RNAi)	4	45.6667	9.66667	0.666667	56	10.3333
201203z	zyg-9(RNAi)	4	78.6667	13.3333	0.666667	92.6667	14
220212Z	zyg-9(RNAi)	4	47	5.5	0	52.5	5.5
220212z2	zyg-9(RNAi)	4	73	12.6667	0.666667	86.3333	13.3333
220212z3	zyg-9(RNAi)	4	44.6667	10.6667	0.333333	55.6667	11
220220z1	zyg-9(RNAi)	4	50	8	0.5	58.5	8.5
220220z2	zyg-9(RNAi)	4	49	14.3333	0.666667	64	15
220220z	zyg-9(RNAi)	4	62.2	15.6	0.2	78	15.8
10520z1	zyg-9(RNAi)	4	25.1667	19.5	21.1667	65.8333	40.6667
10520z3	zyg-9(RNAi)	4	42.4	15.8	12.8	71	28.6
10520z5	zyg-9(RNAi)	4	37	20.25	3	60.25	23.25
Median			47	13.3333	0.666667	64	14
Movie name	Genotype	Stage	Number of Weak sCMF	Number of Medium sCMF	Number of Strong sCMF	Total	Medium+Strong
201115clsk2	cls-2(null)klp-7(RNAi)	1	60.6	6.8	0	67.4	6.8
201120clsk	cls-2(null)klp-7(RNAi)	1	65	10.6	0	75.6	10.6
201120clsk1	cls-2(null)klp-7(RNAi)	1	39.8	0	0	39.8	0
201120clsk2	cls-2(null)klp-7(RNAi)	1	7.66667	21	12	40.6667	33
220410clsk5	cls-2(null)klp-7(RNAi)	1	10.75	42.25	14	67	56.25
220410clsK4	cls-2(null)klp-7(RNAi)	1	15.8571	41	1.42857	58.2857	42.4286
220410clsK2	cls-2(null)klp-7(RNAi)	1	59.1429	2.28571	0	61.4286	2.28571
220410clsK	cls-2(null)klp-7(RNAi)	1	40.1111	18	3.55556	61.6667	21.5556
201128clsk5	cls-2(null)klp-7(RNAi)	1	44.25	0.25	0	44.5	0.25
220515clsZ9	cls-2(null)zyg-9(RNAi)	1	76.7143	4.57143	0.285714	81.5714	4.85714
220515clsZ11	cls-2(null)zyg-9(RNAi)	1	40.8667	0.733333	0	41.6	0.733333
Median			40.8667	6.8	0	61.4286	6.8
Movie name	Genotype	Stage	Number of Weak sCMF	Number of Medium sCMF	Number of Strong sCMF	Total	Medium+Strong
201115clsk2	cls-2(null)klp-7(RNAi)	2	55.1667	5.66667	0.166667	61	5.83333
201120clsk	cls-2(null)klp-7(RNAi)	2	64.6	7	0.4	72	7.4
201120clsk1	cls-2(null)klp-7(RNAi)	2	41.8	0	0	41.8	0
201120clsk2	cls-2(null)klp-7(RNAi)	2	8.66667	20.6667	13.3333	42.6667	34
220410clsk5	cls-2(null)klp-7(RNAi)	2	13	37.5	14.25	64.75	51.75
220410clsK4	cls-2(null)klp-7(RNAi)	2	14.375	42.625	1.5	58.5	44.125
220410clsK2	cls-2(null)klp-7(RNAi)	2	52.8571	2.85714	0.285714	56	3.14286
220410clsK	cls-2(null)klp-7(RNAi)	2	33.8889	19.6667	4.77778	58.3333	24.4444
201128clsk5	cls-2(null)klp-7(RNAi)	2	35.5	0	0	35.5	0
220713clsk6	cls-2(null)klp-7(RNAi)	2	29.2857	28	0	29.5714	0.285714
220713clsk4	cls-2(null)klp-7(RNAi)	2	34.3333	1.6	0.666667	55.3333	21
Median			34.3333	7	0.4	56	7.4
Movie name	Genotype	Stage	Number of Weak sCMF	Number of Medium sCMF	Number of Strong sCMF	Total	Medium+Strong
201115clsk2	cls-2(null)klp-7(RNAi)	3	56.8	3.2	0.2	60.2	3.4
201120clsk	cls-2(null)klp-7(RNAi)	3	66	5.6	0	71.6	5.6
201120clsk1	cls-2(null)klp-7(RNAi)	3	50.4	0.2	0	50.6	0.2
201120clsk2	cls-2(null)klp-7(RNAi)	3	6.66667	17.3333	16	40	33.3333
220410clsk5	cls-2(null)klp-7(RNAi)	3	5.5	33.25	14.25	53	47.5
220410clsK4	cls-2(null)klp-7(RNAi)	3	16.7143	40.2857	0.571429	57.5714	40.8571
220410clsK2	cls-2(null)klp-7(RNAi)	3	50	1.71429	0	51.7143	1.71429
220410clsK	cls-2(null)klp-7(RNAi)	3	32.4444	19.1111	4.55556	56.1111	23.6667
201128clsk5	cls-2(null)klp-7(RNAi)	3	42.25	0.5	0	42.75	0.5
220713clsk6	cls-2(null)klp-7(RNAi)	3	28.3333	15.2857	0	28.5	0.166667
220713clsk4	cls-2(null)klp-7(RNAi)	3	37.5	0.6	0.5	53	15.5
Median			37.5	5.6	0.2	53	5.6
Movie name	Genotype	Stage	Number of Weak sCMF	Number of Medium sCMF	Number of Strong sCMF	Total	Medium+Strong
201115clsk2	cls-2(null)klp-7(RNAi)	4	40.3333	4	0	44.3333	4
201120clsk	cls-2(null)klp-7(RNAi)	4	60.3333	6.83333	0.166667	67.3333	7
201120clsk1	cls-2(null)klp-7(RNAi)	4	25.5	0	0	25.5	0
201120clsk2	cls-2(null)klp-7(RNAi)	4	5	18.5	18.75	42.25	37.25
220410clsk5	cls-2(null)klp-7(RNAi)	4	8.5	29.25	12.5	50.25	41.75
220410clsK4	cls-2(null)klp-7(RNAi)	4	14.375	42.375	0.625	57.375	43
220410clsK2	cls-2(null)klp-7(RNAi)	4	49.2857	2.42857	0	51.7143	2.42857
220410clsK	cls-2(null)klp-7(RNAi)	4	33	13.3333	9	55.3333	22.3333
201128clsk5	cls-2(null)klp-7(RNAi)	4	42.5	1.25	0	43.75	1.25
220713clsk6	cls-2(null)klp-7(RNAi)	4	23.8571	13	0.428571	24.4286	0.571429
220713clsk4	cls-2(null)klp-7(RNAi)	4	36.3333	0.2	0	48	11.6667
Median			33	6.83333	0.166667	48	7
Movie name	Genotype	Stage	Number of Weak sCMF	Number of Medium sCMF	Number of Strong sCMF	Total	Medium+Strong
201115ClsZ	cls-2(null)zyg-9(RNAi)	1	55.3333	10.6667	0.333333	66.3333	11
201120ClsZ0	cls-2(null)zyg-9(RNAi)	1	51	25	11.5	87.5	36.5
201120ClsZ1	cls-2(null)zyg-9(RNAi)	1	43.6667	4.66667	0.166667	48.5	4.83333
201120ClsZ2	cls-2(null)zyg-9(RNAi)	1	48.8571	31	5.42857	85.2857	36.4286
110120cls-2(null)z4	cls-2(null)zyg-9(RNAi)	1	35.3333	24.3333	7.33333	67	31.6667
220410clsZ	cls-2(null)zyg-9(RNAi)	1	57.6667	23.8333	5.16667	86.6667	29
220515clsZ3	cls-2(null)zyg-9(RNAi)	1	84.6667	14	0.333333	99	14.3333
220515clsZ5	cls-2(null)zyg-9(RNAi)	1	62.6	1.6	0.6	64.8	2.2
220515clsZ6	cls-2(null)zyg-9(RNAi)	1	59.8333	3	0.166667	63	3.16667
220515clsZ7	cls-2(null)zyg-9(RNAi)	1	13.6	0	0	13.6	0
220515clsZ8	cls-2(null)zyg-9(RNAi)	1	42.6667	1	0	43.6667	1
220515clsZ9	cls-2(null)zyg-9(RNAi)	1	76.7143	4.57143	0.285714	81.5714	4.85714
220515clsZ11	cls-2(null)zyg-9(RNAi)	1	40.8667	0.733333	0	41.6	0.733333
Median			51	4.66667	0.333333	66.3333	4.85714
Movie name	Genotype	Stage	Number of Weak sCMF	Number of Medium sCMF	Number of Strong sCMF	Total	Medium+Strong
201115ClsZ	cls-2(null)zyg-9(RNAi)	2	54.5	13.5	0.5	68.5	14
201120ClsZ0	cls-2(null)zyg-9(RNAi)	2	53.5	24	11	88.5	35
201120ClsZ1	cls-2(null)zyg-9(RNAi)	2	42.2308	3.69231	0.0769231	46	3.76923
201120ClsZ2	cls-2(null)zyg-9(RNAi)	2	40.25	30.25	6	76.5	36.25
110120cls-2(null)z4	cls-2(null)zyg-9(RNAi)	2	42	23.3333	7	72.3333	30.3333
220410clsZ	cls-2(null)zyg-9(RNAi)	2	57	22.4286	3.85714	83.2857	26.2857
220515clsZ3	cls-2(null)zyg-9(RNAi)	2	73.5	14.5	0.5	88.5	15
220515clsZ5	cls-2(null)zyg-9(RNAi)	2	72.6667	3	0	75.6667	3
220515clsZ6	cls-2(null)zyg-9(RNAi)	2	52.3333	3.16667	0	55.5	3.16667
220515clsZ7	cls-2(null)zyg-9(RNAi)	2	18.8	0	0	18.8	0
220515clsZ8	cls-2(null)zyg-9(RNAi)	2	58.7143	1	0	59.7143	1
220515clsZ9	cls-2(null)zyg-9(RNAi)	2	67.2857	4.42857	0	71.7143	4.42857
220515clsZ11	cls-2(null)zyg-9(RNAi)	2	44.8667	1.26667	0.0666667	46.2	1.33333
Median			53.5	4.42857	0.0769231	71.7143	4.42857
Movie name	Genotype	Stage	Number of Weak sCMF	Number of Medium sCMF	Number of Strong sCMF	Total	Medium+Strong
201115ClsZ	cls-2(null)zyg-9(RNAi)	3	53.5	12.5	0.5	66.5	13
201120ClsZ0	cls-2(null)zyg-9(RNAi)	3	54	24	5	83	29
201120ClsZ1	cls-2(null)zyg-9(RNAi)	3	39.75	2.75	0.0833333	42.5833	2.83333
201120ClsZ2	cls-2(null)zyg-9(RNAi)	3	40.125	23.75	3.75	67.625	27.5
110120cls-2(null)z4	cls-2(null)zyg-9(RNAi)	3	49	23	5.33333	77.3333	28.3333
220410clsZ	cls-2(null)zyg-9(RNAi)	3	54.6667	21.5	3.33333	79.5	24.8333
220515clsZ3	cls-2(null)zyg-9(RNAi)	3	67	14.5	0.75	82.25	15.25
220515clsZ5	cls-2(null)zyg-9(RNAi)	3	67.4	1.2	0	68.6	1.2
220515clsZ6	cls-2(null)zyg-9(RNAi)	3	54.3333	2.33333	0	56.6667	2.33333
220515clsZ7	cls-2(null)zyg-9(RNAi)	3	16.4	0	0	16.4	0
220515clsZ8	cls-2(null)zyg-9(RNAi)	3	53.1667	0.833333	0	54	0.833333
220515clsZ9	cls-2(null)zyg-9(RNAi)	3	52.4286	3.14286	0	55.5714	3.14286
220515clsZ11	cls-2(null)zyg-9(RNAi)	3	25.4	0.4	0	25.8	0.4
Median			53.1667	3.14286	0.0833333	66.5	3.14286
Movie name	Genotype	Stage	Number of Weak sCMF	Number of Medium sCMF	Number of Strong sCMF	Total	Medium+Strong
201115ClsZ	cls-2(null)zyg-9(RNAi)	4	53	11.5	0.5	65	12
201120ClsZ0	cls-2(null)zyg-9(RNAi)	4	61	24.6667	6.33333	92	31
201120ClsZ1	cls-2(null)zyg-9(RNAi)	4	39	5.76923	0.0769231	44.8462	5.84615
201120ClsZ2	cls-2(null)zyg-9(RNAi)	4	43.25	19.25	4.25	66.75	23.5
110120cls-2(null)z4	cls-2(null)zyg-9(RNAi)	4	40.75	20	6.25	67	26.25
220410clsZ	cls-2(null)zyg-9(RNAi)	4	51.2857	21.1429	3	75.4286	24.1429
220515clsZ3	cls-2(null)zyg-9(RNAi)	4	62.25	6.5	0	68.75	6.5
220515clsZ5	cls-2(null)zyg-9(RNAi)	4	51.1667	1.33333	0	52.5	1.33333
220515clsZ6	cls-2(null)zyg-9(RNAi)	4	39	1	0.285714	40.2857	1.28571
220515clsZ7	cls-2(null)zyg-9(RNAi)	4	8.8	0	0	8.8	0
220515clsZ8	cls-2(null)zyg-9(RNAi)	4	37.1429	0.142857	0	37.2857	0.142857
220515clsZ9	cls-2(null)zyg-9(RNAi)	4	35	2.66667	0	37.6667	2.66667
220515clsZ11	cls-2(null)zyg-9(RNAi)	4	29.0625	0.5	0	29.5625	0.5
Median			40.75	5.76923	0.0769231	52.5	5.84615
Movie name	Genotype	Stage	Number of Weak sCMF	Number of Medium sCMF	Number of Strong sCMF	Total	Medium+Strong
220605B5	bub-1(RNAi)	1	27.25	0.25	0	27.5	0.25
220605B6	bub-1(RNAi)	1	7.5	0	0	7.5	0
220605B7	bub-1(RNAi)	1	0.285714	0	0	0.285714	0
220605B8	bub-1(RNAi)	1	3.66667	0	0	3.66667	0
220605B10	bub-1(RNAi)	1	10.2857	0	0	10.2857	0
220605B11	bub-1(RNAi)	1	4	0	0	4	0
220605B13	bub-1(RNAi)	1	7	0	0	7	0
220702B2	bub-1(RNAi)	1	88	16.25	4.125	108.375	20.375
220709B	bub-1(RNAi)	1	19	0.8	0	19.8	0.8
220709B2	bub-1(RNAi)	1	43.8	1	0	44.8	1
220710B	bub-1(RNAi)	1	41.8	2.8	0.4	45	3.2
220710B2	bub-1(RNAi)	1	20.6667	0.166667	0	20.8333	0.166667
Median			14.6429	0.0833333	0	15.0429	0.0833333
Movie name	Genotype	Stage	Number of Weak sCMF	Number of Medium sCMF	Number of Strong sCMF	Total	Medium+Strong
220605B5	bub-1(RNAi)	2	28.4	0.4	0	28.8	0.4
220605B6	bub-1(RNAi)	2	6.33333	0	0	6.33333	0
220605B7	bub-1(RNAi)	2	0.428571	0	0	0.428571	0
220605B8	bub-1(RNAi)	2	2.71429	0	0	2.71429	0
220605B10	bub-1(RNAi)	2	6.125	0	0	6.125	0
220605B11	bub-1(RNAi)	2	6.4	0	0	6.4	0
220605B13	bub-1(RNAi)	2	8.375	0.125	0	8.5	0.125
220702B2	bub-1(RNAi)	2	78.125	13	4.5	95.625	17.5
220709B	bub-1(RNAi)	2	19.3333	0.166667	0	19.5	0.166667
220709B2	bub-1(RNAi)	2	47.5	3.33333	0.166667	51	3.5
220710B	bub-1(RNAi)	2	37.6667	2.5	0	40.1667	2.5
220710B2	bub-1(RNAi)	2	19.1429	0	0	19.1429	0
Median			13.7589	0.0625	0	13.8214	0.0625
Movie name	Genotype	Stage	Number of Weak sCMF	Number of Medium sCMF	Number of Strong sCMF	Total	Medium+Strong
220605B5	bub-1(RNAi)	3	21.4	0	0	21.4	0
220605B6	bub-1(RNAi)	3	6.66667	0	0	6.66667	0
220605B7	bub-1(RNAi)	3	0.857143	0	0	0.857143	0
220605B8	bub-1(RNAi)	3	7	0	0	7	0
220605B10	bub-1(RNAi)	3	2.57143	0	0	2.57143	0
220605B11	bub-1(RNAi)	3	4.8	0	0	4.8	0
220605B13	bub-1(RNAi)	3	5.14286	0	0	5.14286	0
220702B2	bub-1(RNAi)	3	65.5	6.875	2	74.375	8.875
220709B	bub-1(RNAi)	3	18.8	1	0	19.8	1
220709B2	bub-1(RNAi)	3	61.4	3.2	0.4	65	3.6
220710B	bub-1(RNAi)	3	40.4	1	0	41.4	1
220710B2	bub-1(RNAi)	3	12.6667	0	0	12.6667	0
Median			9.83333	0	0	9.83333	0
Movie name	Genotype	Stage	Number of Weak sCMF	Number of Medium sCMF	Number of Strong sCMF	Total	Medium+Strong
220605B5	bub-1(RNAi)	4	14	0	0	14	0
220605B6	bub-1(RNAi)	4	5.57143	0	0	5.57143	0
220605B7	bub-1(RNAi)	4	0.714286	0	0	0.714286	0
220605B8	bub-1(RNAi)	4	4.42857	0	0	4.42857	0
220605B10	bub-1(RNAi)	4	0.875	0	0	0.875	0
220605B11	bub-1(RNAi)	4	1.2	0	0	1.2	0
220605B13	bub-1(RNAi)	4	2.125	0	0	2.125	0
220702B2	bub-1(RNAi)	4	57.25	0.25	0.25	57.75	0.5
220709B	bub-1(RNAi)	4	16.3333	0.666667	0.166667	17.1667	0.833333
220709B2	bub-1(RNAi)	4	45.3333	1.33333	0	46.6667	1.33333
220710B	bub-1(RNAi)	4	35.6667	2.16667	0	37.8333	2.16667
220710B2	bub-1(RNAi)	4	4	0	0	4	0
Median			5	0	0	5	0
Movie name	Genotype	Stage	Number of Weak sCMF	Number of Medium sCMF	Number of Strong sCMF	Total	Medium+Strong
220219kn2	knl-1(RNAi)	1	1.71429	0	0	1.71429	0
220220kn5	knl-1(RNAi)	1	9.14286	0	0	9.14286	0
220220kn6	knl-1(RNAi)	1	2.71429	0	0	2.71429	0
220710kn	knl-1(RNAi)	1	7.22222	0	0	7.22222	0
220822knl1	knl-1(RNAi)	1	32.25	0.375	0	32.625	0.375
220822knl2	knl-1(RNAi)	1	13.8889	0	0	13.8889	0
220822KNL6	knl-1(RNAi)	1	13.8889	0	0	1.73611	0
220822KNL8	knl-1(RNAi)	1	11.7	0	0	11.7	0
220822KNL9	knl-1(RNAi)	1	13.5714	0	0	13.5714	0
220822KNL11	knl-1(RNAi)	1	16.8	0.4	0	17.2	0.4
Median			12.6357	0	0	10.4214	0
Movie name	Genotype	Stage	Number of Weak sCMF	Number of Medium sCMF	Number of Strong sCMF	Total	Medium+Strong
220219kn2	knl-1(RNAi)	2	0.833333	0	0	0.833333	0
220220kn5	knl-1(RNAi)	2	6.57143	0	0	6.57143	0
220220kn6	knl-1(RNAi)	2	0.833333	0	0	0.833333	0
220710kn	knl-1(RNAi)	2	11.9	0	0	11.9	0
220822knl1	knl-1(RNAi)	2	58.5556	1.88889	0	60.4444	1.88889
220822knl2	knl-1(RNAi)	2	17.375	0.25	0	17.625	0.25
220822KNL6	knl-1(RNAi)	2	53.3333	1.11111	0	54.4444	1.11111
220822KNL8	knl-1(RNAi)	2	29.1429	0.380952	0	29.5238	0.380952
220822KNL9	knl-1(RNAi)	2	32	0	0	32	0
220822KNL11	knl-1(RNAi)	2	25	0.8	0	25.8	0.8
Median			21.1875	0.125	0	21.7125	0.125
Movie name	Genotype	Stage	Number of Weak sCMF	Number of Medium sCMF	Number of Strong sCMF	Total	Medium+Strong
220219kn2	knl-1(RNAi)	3	1.33333	0	0	1.33333	0
220220kn5	knl-1(RNAi)	3	3.42857	0	0	3.42857	0
220220kn6	knl-1(RNAi)	3	1.5	0	0	1.5	0
220710kn	knl-1(RNAi)	3	11.6	0.1	0	11.7	0.1
220822knl1	knl-1(RNAi)	3	53.3333	2.66667	0	56	2.66667
220822knl2	knl-1(RNAi)	3	11.5	0	0	11.5	0
220822KNL6	knl-1(RNAi)	3	51.2222	2.44444	0	53.6667	2.44444
220822KNL8	knl-1(RNAi)	3	28.05	0.35	0	28.4	0.35
220822KNL9	knl-1(RNAi)	3	36.5714	0.285714	0	36.8571	0.285714
220822KNL11	knl-1(RNAi)	3	25	0.4	0	25.4	0.4
Median			18.3	0.192857	0	18.55	0.192857
Movie name	Genotype	Stage	Number of Weak sCMF	Number of Medium sCMF	Number of Strong sCMF	Total	Medium+Strong
220219kn2	knl-1(RNAi)	4	2	0	0	2	0
220220kn5	knl-1(RNAi)	4	1.14286	0	0	1.14286	0
220220kn6	knl-1(RNAi)	4	1.5	0	0	1.5	0
220710kn	knl-1(RNAi)	4	7.1	0	0	7.1	0
220822knl1	knl-1(RNAi)	4	45.8889	1.11111	0	47	1.11111
220822knl2	knl-1(RNAi)	4	6.25	0	0	6.25	0
220822KNL6	knl-1(RNAi)	4	47.7778	2.11111	0.111111	50	2.22222
220822KNL8	knl-1(RNAi)	4	31.2857	0.666667	0	31.9524	0.666667
220822KNL9	knl-1(RNAi)	4	28	0	0	28	0
220822KNL11	knl-1(RNAi)	4	25	0.2	0	25.2	0.2
Median			16.05	0	0	16.15	0
[truncated: 8 more columns]

## Sheet: Supplemental 4A Meiosis Timing
Control	cls-2(or1948)	bub-1(RNAi)	knl-1(RNAi)	klp-7(RNAi)	cls-2(or1948); klp-7(RNAi)	zyg-9(RNAi)	cls-2(or1948); zyg-9(RNAi)	Nocodazole	Taxol	cls-2(or1948) +Taxol	rod-1(RNAi)
260	260	350	680	300	190	360	240	620	310	710	410
230	270	440	280	400	210	240	160	540	310	400	400
230	260	310	240	370	250	390	370	600	330	340	200
110	210	720	320	300	370	400	120	500	650	350	280
220	260	300	510	290	240	440	290	1220	250	220	350
	320	470	290	490	210	390	430	1020	290	150	210
190	500	330	310	330	260	500	370	1040	300	280	230
230	240	230	180	300	340	300	180	330	470	300	230
350	310	250	210	250	290	410	390	410	310	280	310
210	390	280	230	260	170	430	150	440	340	370	260
260	290	270	280		210	290	220	380	380	510	240
240	270	300	240		190	420	160	440
350	430	190	520		130	510		320
290	360	300	600			190		420
390	330	320	200			100		810
270	440	220	280
380	340	220	250
260	660	220	390
300	720	260	350
300	300		330
300	190		350
340	330
	300
	430
	270
	470
	660
Control	cls-2(or1948)	bub-1(RNAi)	knl-1(RNAi)	klp-7(RNAi)	cls-2(or1948); klp-7(RNAi)	zyg-9(RNAi)	cls-2(or1948); zyg-9(RNAi)	Nocodazole	Taxol	cls-2(or1948) +Taxol	rod-1(RNAi)
271.905	363.333	314.737	335.238	329	235.385	358	256.667	606	358.182	355.455	283.636	average(s)
4.53175	6.05556	5.24561	5.5873	5.48333	3.92308	5.96667	4.27778	10.1	5.9697	5.92424	4.72727	minutes

## Sheet: Supplemental 4B PBE
	100 indicates successful polar body extrusion, 0 indicates failure in polar body extrusion
	Control (n=14)	cls-2(or1948) (n=11)	bub-1(RNAi) (n=12)	knl-1(RNAi) (n=14)	klp-7(RNAi) (n=11)	cls-2(or1948); klp-7(RNAi) (n=10)	zyg-9(RNAi) (n=9)	cls-2(or1948); zyg-9(RNAi) (n=11)	Control in DMSO (n=12)	Nocodazole (n=14)	Taxol (n=11)	rod-1(RNAi) (n=11)	bub-1(degron) (n=9)	knl-1(degron) (n=8)
	100	0	100	100	0	0	0	0	100	0	100	100	0	100
	100	0	0	100	0	0	0	0	100	0	0	100	0	0
	100	100	100	100	0	0	0	0	100	0	0	100	100	100
	100	100	100	100	0	0	0	100	100	0	100	100	0	100
	100	0	100	100	0	0	0	0	100	0	100	0	0
	100	0	100	100	0	0	0	0	100	0	0	100	0	100
	100	0	100	100	0	0	0	0	100	0	100	100	0	100
	100	0	100	100	100	0	100	0	100	0	100	100	0	100
	100	0	0	100	100	0	100	0	100	0	100	100	0	0
	100	100	100	100	0	0		0	100	0	100	100
	100	100	100	100	100				100	0	0	100
	100		100	100					100	0
	100			100						0
	100			0						0
				100
Average Percent	100	36.3636	83.3333	93.3333	27.2727	0	22.2222	10	100	0	63.6364	90.9091	11.1111	75
